# Supplementary material for: Genomic and Transcriptomic Analysis Provide Insights Into Root Rot Resistance in Panax notoginseng
Source: Front Plant Sci. 2021 Dec 15;12:775019. doi: 10.3389/fpls.2021.775019 (PMC8714957; doi:10.3389/fpls.2021.775019)
Supplement: Supplementary file 1 [file Table_1.XLSX]

## Sheet: Sheet1
Supplementary Table 1. Primers used in this study
Name	sequeces
PnWRKY22-F	ATGGAAGATGACTGGGATCTAT
PnWRKY22-R	TCAAACGCCGCCGGCTGCGGTG
PnWRKY22-sosoo-F	ACGGGGGACTCTAGAATGGAAGATGACTGGGATCTATACG
PnWRKY22-sosoo-R	ACCACCCGGGGATCCTCAAACGCCGCCGGCTGC
PnACT2-F	GCCGATCTTTCCCTGTATGC
PnACT2-R	CATCACCAGAATCCAGCACAA
PnWRKY22-qpcr-F	TTACCATACCCATCTCACCACTCT
PnWRKY22-qpcr-R	GCTCTGCTGTGTATGTGACAATGA
DN69311_c2_g6-qpcr-F	CGTAGACATCGCCTGGGG
DN69311_c2_g6-qpcr-R	AGCAGAGTTGCCGTGGAC
DN71825_c3_g3-qpcr-F	TCGGGACCCACGAAAGGC
DN71825_c3_g3-qpcr-R	CGATCATAAGCTCGGGCA
DN81739_c4_g3-qpcr-F	CAACCATCTGTCGGCACCTG
DN81739_c4_g3-qpcr-R	CTGAGTGAGCGATTTCCCGA
DN72795_c3_g1-qpcr-F	CGCCCCCGCCACCACTCA
DN72795_c3_g1-qpcr-R	TCTTGCCGTCCCCGTTGG
DN71898_c2_g1-qpcr-F	ATTGAAGGAAGTGAATCGGAGGTCG
DN71898_c2_g1-qpcr-R	GTCGGCTCAGCATTCTCTTCAAAC
DN71067_c1_g3-qpcr-F	TCACTCAAAGGCAGCCACATTCAC
DN71067_c1_g3-qpcr-R	CCGTATCCAGCACAACCTCAAAAG
