# Supplementary material for: Genomic and Transcriptomic Analysis Provide Insights Into Root Rot Resistance in Panax notoginseng
Source: Front Plant Sci. 2021 Dec 15;12:775019. doi: 10.3389/fpls.2021.775019 (PMC8714957; doi:10.3389/fpls.2021.775019)
Supplement: Supplementary file 3 [file Table_3.XLSX]

## Sheet: Sheet1
Supplementary Table 3. Comparison of six versions of P. notoginseng genome.
Items	zhang	chen	fan	jiang	yang	this
Assembly size (Gb)	1.85	2.39	2.26	2.66	2.41	1.91
Total number of contigs	225513	563700	-	-	2993	11132
Contig N50 (kb)	13.16	15.99	220.89	1120	1450	241.268
Number of protein coding genes	34369	36790	39452	37606	47870	45948
Average gene length(bp)	2705	3307	3759	5060	5183	4618.92
Average cds length(bp)	957	942	1002	1203	1444	1285.02
Average exons per gene	3.8	4.5	4.5	5.2	4.9	5.44
Average exon length(bp)	251.39	211.92	224.65	231	293.09	236.07
Complete BUSCOs (%)	71.3	74.1	96.6	-	84	90.9
Fragmented BUSCOs (%)	7.7	9.6	3.4	-	2.1	1.2
Missing BUSCOs (%)	21	16.3	14.1	-	3.9	7.9
Technology used for sequencing	Illumina HiSeq 2000 platform	Illumina Genome HiSeq 4000	PacBio long reads;Hi-C technology	PacBio long reads;Hi-C technology	PacBio long reads; Hi-C technology	PacBioSMRT
