# Supplementary material for: Genomic and Transcriptomic Analysis Provide Insights Into Root Rot Resistance in Panax notoginseng
Source: Front Plant Sci. 2021 Dec 15;12:775019. doi: 10.3389/fpls.2021.775019 (PMC8714957; doi:10.3389/fpls.2021.775019)
Supplement: Supplementary file 4 [file Table_4.XLSX]

## Sheet: Sheet1
Supplementary Table 4. BUSCOs of P.notoginseng genome
Iterms	Number	Percent (%)
Complete BUSCOs (C)	1250	90.9
Complete and single-copy BUSCOs (S)	232	16.9
Complete and duplicated BUSCOs (D)	1018	74
Fragmented BUSCOs (F)	17	1.2
Missing BUSCOs (M)	108	7.9
Total BUSCO groups searched	1375	100
