# Supplementary material for: Genomic and Transcriptomic Analysis Provide Insights Into Root Rot Resistance in Panax notoginseng
Source: Front Plant Sci. 2021 Dec 15;12:775019. doi: 10.3389/fpls.2021.775019 (PMC8714957; doi:10.3389/fpls.2021.775019)
Supplement: Supplementary file 5 [file Table_5.XLSX]

## Sheet: Sheet1
Supplementary Table 5. Number of noncoding RNAs in the genome.
Class	Type	Copy	Average length(bp)	Total length(bp)	%of genome
miRNA	miRNA	29473	222.67	6562795	0.34402
tRNA	tRNA	2382	75.03	178716	0.00937
	18S	121	751.02	90873	0.00476
rRNA	28S	203	139.48	28315	0.00148
	5.8S	58	141.41	8202	0.00043
	5S	14	68.14	954	5e-05
	CD-box	3230	102.56	331269	0.01736
snRNA	HACA-box	664	148.15	98374	0.00516
	splicing	626	144.99	90764	0.00476
