# Supplementary material for: Genomic and Transcriptomic Analysis Provide Insights Into Root Rot Resistance in Panax notoginseng
Source: Front Plant Sci. 2021 Dec 15;12:775019. doi: 10.3389/fpls.2021.775019 (PMC8714957; doi:10.3389/fpls.2021.775019)
Supplement: Supplementary file 6 [file Table_6.XLSX]

## Sheet: ST6a
Supplementary Table 6a. Resistance genes identified in the P. notoginseng genome
Genome ID	Transcriptome ID	Pfam	Type
evm.model.ctg9019.59	TRINITY_DN83037_c4_g3	PF00931	NB-ARC
evm.model.ctg7858.9	TRINITY_DN82956_c3_g1	PF00931	NB-ARC
evm.model.ctg8046.4	TRINITY_DN82713_c2_g1	PF00931	NB-ARC
evm.model.ctg7687.20	TRINITY_DN82315_c0_g1	PF00931	NB-ARC
evm.model.ctg7744.6	TRINITY_DN81273_c2_g1	PF00931	NB-ARC
evm.model.ctg8160.3	TRINITY_DN80185_c0_g1	PF00931	NB-ARC
evm.model.ctg7524.1	TRINITY_DN79035_c0_g1	PF00931	NB-ARC
evm.model.ctg8363.2	TRINITY_DN78853_c0_g1	PF00931	NB-ARC
evm.model.ctg7760.16	TRINITY_DN78743_c0_g1	PF00931	NB-ARC
evm.model.ctg7867.1	TRINITY_DN78125_c0_g1	PF00931	NB-ARC
evm.model.ctg8787.5	TRINITY_DN77131_c1_g1	PF00931	NB-ARC
evm.model.ctg7760.15	TRINITY_DN77017_c0_g1	PF00931	NB-ARC
evm.model.ctg7871.6	TRINITY_DN76278_c1_g6	PF00931	NB-ARC
evm.model.ctg7491.21	TRINITY_DN76278_c1_g1	PF00931	NB-ARC
evm.model.ctg8052.60	TRINITY_DN75892_c1_g3	PF00931	NB-ARC
evm.model.ctg7686.21	TRINITY_DN73120_c1_g1	PF00931	NB-ARC
evm.model.ctg7491.13	TRINITY_DN70916_c1_g5	PF00931	NB-ARC
evm.model.ctg757.4	TRINITY_DN69841_c6_g7	PF00931	NB-ARC
evm.model.ctg8181.15	TRINITY_DN69798_c2_g2	PF00931	NB-ARC
evm.model.ctg8674.8	TRINITY_DN69736_c0_g2	PF00931	NB-ARC
evm.model.ctg9546.75	TRINITY_DN68430_c0_g1	PF00931	NB-ARC
evm.model.ctg8499.22	TRINITY_DN66529_c0_g1	PF00931,PF00560	NB-ARC
evm.model.ctg7871.5	-	PF00931	NB-ARC
evm.model.ctg9546.78	-	PF00931	NB-ARC
evm.model.ctg7913.2	-	PF00931	NB-ARC
evm.model.ctg9272.13	-	PF00931	NB-ARC
evm.model.ctg8377.17	-	PF00931	NB-ARC
evm.model.ctg86.3	-	PF00931	NB-ARC
evm.model.ctg914.5	-	PF00931	NB-ARC
evm.model.ctg9669.8	-	PF00931	NB-ARC
evm.model.ctg914.6	-	PF00931	NB-ARC
evm.model.ctg4078.33	-	PF00931,PF00560	NB-ARC
evm.model.ctg8184.24	-	PF00931	NB-ARC
evm.model.ctg8670.23	-	PF00931	NB-ARC
evm.model.ctg7687.18	-	PF00931	NB-ARC
evm.model.ctg9574.2	-	PF00931	NB-ARC
evm.model.ctg9329.2	-	PF00931	NB-ARC
evm.model.ctg9946.2	-	PF00931	NB-ARC
evm.model.ctg10252.4	TRINITY_DN77442_c1_g3	PF05659	RPW8
evm.model.ctg10492.4	TRINITY_DN75036_c1_g1	PF05659	RPW8
evm.model.ctg9238.10	TRINITY_DN74723_c2_g1	PF05659	RPW8
evm.model.ctg10086.14	-	PF05659	RPW8
evm.model.ctg4942.4	-	PF05659	RPW8
evm.model.ctg7435.4	-	PF05659	RPW8
evm.model.ctg6959.13	-	PF05659	RPW8
evm.model.ctg1113.20	-	PF05659	RPW8
evm.model.ctg2411.14	-	PF05659	RPW8
evm.model.ctg4250.19	-	PF05659	RPW8
evm.model.ctg5913.13	-	PF05659	RPW8
evm.model.ctg19.41	TRINITY_DN83063_c2_g2	PF01582	TIR
evm.model.ctg10529.6	TRINITY_DN77765_c2_g3	PF01582	TIR
evm.model.ctg6767.7	TRINITY_DN77356_c2_g2	PF01582	TIR
evm.model.ctg10764.6	TRINITY_DN71822_c0_g1	PF01582	TIR
evm.model.ctg2491.1	TRINITY_DN106868_c0_g1	PF01582	TIR
evm.model.ctg9840.4	-	PF01582	TIR
evm.model.ctg8499.22	-	PF01582	TIR
evm.model.ctg6767.6	-	PF01582	TIR
evm.model.ctg935.77	-	PF01582	TIR
evm.model.ctg938.4	-	PF01582	TIR
evm.model.ctg9642.2	-	PF01582	TIR
evm.model.ctg938.5	-	PF01582	TIR
evm.model.ctg1147.13	-	PF01582	TIR
evm.model.ctg127.4	-	PF01582	TIR
evm.model.ctg2367.10	-	PF01582	TIR
evm.model.ctg6691.9	-	PF01582	TIR
evm.model.ctg6923.7	-	PF01582	TIR

## Sheet: ST6b
Supplementary Table 6b.FPKM value of Resistance genes identified in the P. notoginseng genome
Genome ID	Transcriptome ID	MK0h1	MK0h2	MK0h3	MK12h1	MK12h2	MK12h3	MK24h1	MK24h2	MK24h3	MK48h1	MK48h2	MK48h3	MK72h1	MK72h2	MK72h3	MK96h1	MK96h2	MK96h3	ZC0h1	ZC0h2	ZC0h3	ZC12h1	ZC12h2	ZC12h3	ZC24h1	ZC24h2	ZC24h3	ZC48h1	ZC48h2	ZC48h3	ZC72h1	ZC72h2	ZC72h3	ZC96h1	ZC96h2	ZC96h3
evm.model.ctg19.41	TRINITY_DN83063_c2_g2	2.90698	2.08001	0.590452	0.612003	4.27332	2.11655	0.97319	4.77876	3.08546	1.10115	1.21116	2.41342	1.53981	9.42951	1.02153	1.70686	1.34424	2.36768	1.12316	0.753436	1.66178	7.67249	0.631106	3.14419	0.737044	0.796227	4.83648	9.75405	9.25041	12.1801	3.84042	8.61197	6.98901	3.44121	1.94013	3.44136
evm.model.ctg9019.59	TRINITY_DN83037_c4_g3	12.2426	9.95925	5.75352	4.7242	17.4335	12.735	11.3399	22.565	17.2861	5.62447	5.44511	9.00117	6.85419	24.7994	4.8609	4.80494	4.63003	6.80697	5.10699	4.52743	7.29248	15.6603	6.35701	6.77081	3.47032	2.19018	10.4565	19.6819	15.8889	21.8356	10.5935	16.8202	14.4146	9.08519	8.62256	13.1198
evm.model.ctg7858.9	TRINITY_DN82956_c3_g1	11.2132	9.327	5.51652	15.8154	17.8558	9.26055	8.43211	26.855	20.5117	11.376	5.54632	11.3859	8.8627	29.3446	7.50141	7.67772	6.92225	8.51876	8.61962	5.20256	7.55694	14.1564	3.90231	8.04447	4.35267	2.96717	13.0595	17.17	18.24	19.2318	13.8729	17.5228	16.1208	28.9241	11.3468	19.0281
evm.model.ctg8046.4	TRINITY_DN82713_c2_g1	7.89389	7.81342	6.89653	5.90501	10.8679	11.3925	10.9438	17.4959	10.1052	11.7337	8.23954	14.269	12.9789	26.8385	10.238	10.732	12.262	14.3224	7.0561	4.6212	8.08916	16.9932	9.12865	7.41237	6.55015	4.61709	12.179	12.2419	12.4606	14.4343	9.14032	13.3003	10.1572	12.4143	8.64471	12.4719
evm.model.ctg7687.20	TRINITY_DN82315_c0_g1	15.1786	11.5937	13.9115	18.9189	22.0616	26.9672	37.2148	44.0772	28.1282	27.6779	20.6259	34.8495	40.6424	57.3497	36.9357	41.8456	46.4603	50.7387	26.0476	14.4397	19.951	27.5409	12.8372	16.0782	24.5789	10.8821	29.1403	26.8414	26.3047	28.3778	23.9217	29.8293	22.4632	31.9708	24.8215	22.1083
evm.model.ctg7744.6	TRINITY_DN81273_c2_g1	14.3324	10.6554	8.03507	8.55152	13.8204	14.0352	14.0159	11.4772	14.5083	9.4345	12.2878	13.5941	14.6446	15.9214	15.272	12.2741	11.7685	13.5316	11.6367	12.4337	14.4115	21.351	25.7633	14.0684	15.7023	10.2572	14.9004	16.3865	16.3132	17.4173	20.6106	19.4481	20.4787	13.3384	23.209	21.2904
evm.model.ctg8160.3	TRINITY_DN80185_c0_g1	3.08273	2.55861	2.10053	1.9996	3.3156	2.87797	3.0339	4.24529	3.32854	1.84554	1.9851	2.93042	2.37121	6.46635	2.37348	2.65916	1.87058	2.52429	2.8276	1.46984	2.8662	4.65047	2.62346	2.9161	1.80263	1.67945	3.67546	5.5701	5.72669	6.00933	4.32046	5.85413	6.2551	4.06084	2.84299	3.46566
evm.model.ctg7524.1	TRINITY_DN79035_c0_g1	6.05951	3.78423	3.61763	10.4654	8.35586	9.34808	7.37172	14.8854	8.8827	5.28896	3.6797	7.3189	5.34623	14.5281	6.73568	4.18379	4.52817	5.93624	4.29596	1.24834	3.2932	24.002	5.95502	12.7633	3.88021	4.64043	11.6285	27.6354	24.9624	25.8175	16.9849	28.5618	28.6374	23.7925	9.3097	9.73359
evm.model.ctg8363.2	TRINITY_DN78853_c0_g1	5.74324	5.31705	5.23811	4.90421	6.19803	5.97873	5.76308	6.3708	4.90528	5.36518	4.08443	6.22346	5.5487	7.55031	4.13249	5.2981	5.03699	5.35534	5.43946	4.95451	6.38558	7.81725	6.57019	5.64835	5.66744	4.02259	7.20772	7.4612	7.14929	8.05754	6.91716	7.44933	7.10743	6.74109	6.39685	6.97265
evm.model.ctg7760.16	TRINITY_DN78743_c0_g1	0.452823	0.373862	0.226071	2.86256	1.84449	1.00467	0.61737	4.6842	1.76305	0.669286	0.423049	0.60063	0.280842	2.51781	0.16336	0.294596	0.480664	0.488643	0.977864	0.233219	0.531002	1.47309	0.753908	1.06085	0.0370563	0.278659	0.656023	4.27411	5.67655	3.13388	0.905894	1.85257	5.60562	5.27504	0.404964	0.853174
evm.model.ctg7867.1	TRINITY_DN78125_c0_g1	0	0	0	0	0	0	0	0	0	0	0	0	0	0	0	0.211886	0.0857372	0	0	0	0.182146	0.206572	0	0	0	0.27614	0.0847945	0.389855	0.0426153	0.0824482	0	0	0.36097	0.138371	0.0926082	0.097553
evm.model.ctg10529.6	TRINITY_DN77765_c2_g3	0.457676	0.138875	0.0682308	1.12151	0.673456	0.61211	0.756782	0.333346	0.512875	0.764317	0.383043	0.37354	0.415604	1.6627	0.468386	0.390067	0.533856	0.208204	0.267288	0	0.0493115	0.894784	0.606767	0.493483	0.290784	0.0498385	0.390251	0.469081	0.34611	0.223207	0.245761	0.45206	0.464187	0.824128	0.777211	1.0564
evm.model.ctg10252.4	TRINITY_DN77442_c1_g3	1.4727	1.58339	1.45215	1.90317	0.81243	1.45784	1.97671	1.71573	1.42681	1.89227	0.95498	1.94408	3.48157	2.53554	2.68703	2.35449	2.69936	3.16514	1.33074	1.37651	1.55175	0.601914	1.01465	0.578723	1.75461	0.88645	1.90542	0.866418	1.50482	1.54731	1.72607	0.954883	0.880219	1.44647	1.62364	2.52937
evm.model.ctg6767.7	TRINITY_DN77356_c2_g2	8.94013	12.0178	24.2096	63.7412	20.5506	32.5619	81.2521	62.3193	43.6746	47.0163	31.9544	37.7191	52.889	30.2319	57.73	46.5495	65.6475	46.6648	52.2042	24.0194	21.5185	27.6041	25.3042	21.3693	44.7107	30.3183	39.0306	32.0376	32.9855	29.3069	35.8193	33.4169	45.7746	75.9007	42.6514	45.7429
evm.model.ctg8787.5	TRINITY_DN77131_c1_g1	12.393	11.029	9.02699	9.60294	12.3731	13.0769	11.6027	15.0064	11.4643	10.3898	8.7153	11.3406	13.6985	14.3245	13.5835	12.7264	11.7688	11.1998	6.72759	7.81833	6.88241	10.7648	12.1847	9.88205	10.4551	7.33637	11.1221	12.0795	12.7476	13.6862	15.3729	13.9143	14.8025	11.8182	13.8328	15.6273
evm.model.ctg7760.15	TRINITY_DN77017_c0_g1	0.0629316	0.047739	0.0562915	0.150624	0	0.130926	0.0472998	0.0392879	0.0211565	0.306278	0.179076	0.353496	0.451157	0.600141	0.416933	0.406997	0.593636	0.620286	0.20214	0.213702	0.14239	0.0276829	0.041716	0.0193872	0.0645889	0.0411175	0.104165	0.17415	0.0951822	0.0644523	0.101378	0.0883319	0.110857	0.123622	0.155132	0.174309
evm.model.ctg7871.6	TRINITY_DN76278_c1_g6	37.0125	26.2727	13.2429	5.65938	46.8314	34.2619	18.8043	29.182	32.2678	15.5013	9.94046	23.5997	18.5323	36.0048	10.779	13.8106	9.11132	14.58	13.6738	9.33287	17.8781	38.4655	20.7581	20.268	15.829	6.82011	26.5078	37.3893	34.6701	43.7846	26.2616	36.3206	30.2355	16.1752	19.3003	32.0513
evm.model.ctg7491.21	TRINITY_DN76278_c1_g1	7.39947	6.4671	8.15555	8.41185	10.0506	13.5898	16	12.6147	10.7688	9.5145	7.41024	11.6412	9.71165	8.80976	11.2619	11.2907	14.5584	11.278	14.9032	9.50551	10.2722	11.0167	10.0195	7.74458	16.3663	8.82208	13.932	12.7078	14.7785	13.3059	13.0305	16.2251	11.5863	13.3344	12.7422	14.0466
evm.model.ctg8052.60	TRINITY_DN75892_c1_g3	1.10608	0.896525	0.887724	1.15789	2.11015	1.69546	1.5989	1.8942	1.70386	0.754763	0.981506	1.49924	1.02323	1.84229	0.66106	1.22375	0.982048	1.23381	1.30741	0.812049	1.52802	2.03285	0.730685	0.833196	0.873065	0.801875	1.66207	1.28583	1.47812	1.45646	1.13499	1.53833	0.858951	0.587835	0.567725	0.621645
evm.model.ctg10492.4	TRINITY_DN75036_c1_g1	6.20848	5.76616	4.38269	10.4735	6.33678	6.25375	5.75851	11.6357	8.68155	5.99511	5.42638	8.3016	6.57525	11.4784	5.49877	5.37548	6.33389	6.09905	7.64363	4.1769	6.50844	10.3263	6.00637	5.85421	5.13695	3.82346	7.70344	11.1519	11.4509	11.2391	9.65002	11.1088	11.6083	12.237	6.89941	9.93439
evm.model.ctg9238.10	TRINITY_DN74723_c2_g1	5.09738	5.30979	3.66156	3.9859	6.15941	6.76724	8.03971	9.85478	6.98261	7.26926	4.78041	8.18185	8.57678	11.2301	6.29301	5.5293	6.21753	7.50388	5.44338	4.71488	5.89956	8.30671	4.68979	4.32709	5.38261	2.84136	7.24304	9.02075	7.99498	8.29616	6.90938	8.26018	6.52762	6.91063	6.74994	6.68786
evm.model.ctg7686.21	TRINITY_DN73120_c1_g1	0	0	0	0.100354	0.167178	0.363459	0.117651	0.580231	1.05247	0.378111	0.0982556	0.394545	0.547067	1.36614	0.616546	0.191286	0.297699	0.519236	0.0285679	0.0577776	0.284604	0.372976	0	0.0904178	0.315573	0.159803	0.23554	0.0451221	0.133173	0.100197	0.063041	0.0610314	0.125337	0.112106	0.0482335	0.13549
evm.model.ctg10764.6	TRINITY_DN71822_c0_g1	20.5657	19.2833	39.164	88.5753	26.1087	47.0568	106.754	110.754	57.7902	67.7027	37.4772	51.7157	91.4464	60.292	103.853	73.2348	116.889	92.2672	61.4004	22.2739	26.4606	35.7868	31.6487	32.2378	72.6714	40.1685	54.6854	47.3924	45.4044	41.3066	46.13	42.6535	50.1866	89.4697	50.4095	47.9872
evm.model.ctg7491.13	TRINITY_DN70916_c1_g5	6.64579	5.48522	2.48615	6.26328	8.751	5.39867	4.48729	9.22239	8.29914	4.38577	3.57535	6.24117	4.34285	11.039	3.3596	4.06838	3.57613	4.01555	4.03885	1.66729	5.70866	11.8156	5.36041	5.52853	3.26654	1.98757	8.3777	12.1125	11.519	12.9297	7.25556	12.8812	12.652	9.62992	6.64648	9.01691
evm.model.ctg757.4	TRINITY_DN69841_c6_g7	3.14494	2.35345	1.35149	2.15831	3.04086	2.17542	2.07944	2.71449	3.36371	1.42262	1.30387	2.34059	1.81011	2.4815	1.5083	1.47457	1.97186	1.66998	1.88244	0.912134	2.44187	3.89919	2.01424	2.16182	2.22514	0.723936	3.17282	3.87142	3.63603	3.60575	2.74769	3.14185	2.2798	2.34143	2.27335	2.44123
evm.model.ctg8181.15	TRINITY_DN69798_c2_g2	0.429394	0.992231	0.236361	1.40608	1.47456	0.83934	0.566028	1.69347	0.982722	1.32622	0.580525	1.40579	1.12951	2.15993	0.624471	1.01344	1.09303	1.35234	0.491897	0.321862	0.496452	1.26408	0.697906	0.793694	0.566617	0.275157	1.04374	1.47009	1.12404	1.32656	1.22914	1.5454	0.936242	2.06007	1.25391	2.36725
evm.model.ctg8674.8	TRINITY_DN69736_c0_g2	1.73905	0.930255	1.10653	2.22523	0.965037	1.66247	1.84339	1.88036	2.82073	3.81867	3.78121	4.89588	3.11554	3.95678	2.43352	2.57243	3.14234	3.08293	4.88443	3.92285	5.37195	3.01264	3.97531	0.961029	2.60236	3.09246	3.99804	4.46517	3.17259	3.77725	3.74302	2.68422	2.22221	2.62375	4.4195	2.75604
evm.model.ctg9546.75	TRINITY_DN68430_c0_g1	15.9239	17.2613	20.1426	19.3223	22.4008	19.7434	23.2438	16.0499	17.0333	16.5927	14.7182	21.2671	20.6023	16.946	18.783	22.2725	23.5423	22.0654	23.5468	23.2097	23.8117	18.9937	21.2534	16.6659	20.8476	14.6254	20.3145	21.8928	22.7707	18.513	18.7771	15.0679	12.4326	16.0791	16.5473	20.0668
evm.model.ctg8499.22	TRINITY_DN66529_c0_g1	1.14312	1.19965	0.788044	0.963451	1.73563	0.902374	0.696096	1.90911	1.48333	0.831693	0.987179	1.25842	0.858128	1.88961	0.691804	0.959289	0.917238	0.741943	0.586802	0.670794	1.14377	2.09465	1.1149	1.16414	0.614901	0.356789	1.41989	1.10146	1.42059	1.93668	1.21749	1.43758	1.73499	1.41596	1.14869	1.39909
evm.model.ctg2491.1	TRINITY_DN106868_c0_g1	0.0401486	0	0.0718247	0.164732	0	0	0	0	0.0809834	0.0689636	0.0806437	0.0346955	0.0690781	0.0820441	0.62281	0.0724611	0.0733012	0.0730569	0.140683	0.0355659	0	0.141287	0.319364	0	0	0	0.652457	0	0	0.0704893	0.155223	0	0.308613	0.394335	0.0791757	0.333613
