# Supplementary material for: Genomic and Transcriptomic Analysis Provide Insights Into Root Rot Resistance in Panax notoginseng
Source: Front Plant Sci. 2021 Dec 15;12:775019. doi: 10.3389/fpls.2021.775019 (PMC8714957; doi:10.3389/fpls.2021.775019)
Supplement: Supplementary file 7 [file Table_7.XLSX]

## Sheet: Sheet3
Supplementary Table 7. Summary of RNA sequencing data
#Sample	ZC0h1	ZC0h2	ZC0h3	ZC12h1	ZC12h2	ZC12h3	ZC24h1	ZC24h2	ZC24h3	ZC48h1	ZC48h2	ZC48h3	ZC72h1	ZC72h2	ZC72h3	ZC96h1	ZC96h2	ZC96h3	MK0h1	MK0h2	MK0h3	MK12h1	MK12h2	MK12h3	MK24h1	MK24h2	MK24h3	MK48h1	MK48h2	MK48h3	MK72h1	MK72h2	MK72h3	MK96h1	MK96h2	MK96h3
Raw Reads Number	48409004	48109800	43696732	47306538	41841318	45841428	48216708	43630836	47266830	45346854	47190684	48622064	44490314	45377850	44098146	42979148	42940490	40985030	41209954	45244058	47054986	40867348	48590998	47584544	46552958	44047996	40988210	48391698	43854554	49970492	49426428	41105288	44532568	47776396	46098622	45804604
Clean Reads Number	46699194	46198158	41755958	45500552	40741452	44181862	46166672	41571886	44584256	44010628	44918730	46415776	41834272	43649116	42711346	41588740	40966970	39264978	39586744	43437042	45148828	39809344	46566366	44950680	44822816	43100560	39527458	47413440	40453508	46399858	46828526	39102454	41702184	44510866	44276618	44102700
Clean Reads Rate(%)	96.47	96.03	95.56	96.18	97.37	96.38	95.75	95.28	94.33	97.05	95.19	95.46	94.03	96.19	96.86	96.77	95.4	95.8	96.06	96.01	95.95	97.41	95.83	94.47	96.28	97.85	96.44	97.98	92.25	92.86	94.74	95.13	93.64	93.17	96.05	96.28
Raw Q30 Bases Rate(%)	92.71	93.5	92.23	92.16	92.21	92.61	92.11	92.74	92.44	93.54	92.19	92.91	92.78	93.27	92.64	92.56	93.46	92.33	93.47	93.01	93.15	93.07	92.75	92.94	92.93	92.78	92.74	92.94	93.52	93.34	93.2	93.5	92.51	92.85	92.04	93.81
Clean Q30 Bases Rate(%)	92.9	93.67	92.43	92.38	92.39	92.84	92.33	92.95	92.62	93.67	92.36	93.06	92.98	93.44	92.8	92.73	93.63	92.53	93.76	93.19	93.33	93.29	92.95	93.14	93.23	92.99	92.9	93.14	93.72	93.53	93.38	93.65	92.7	93	92.25	93.93
N50（bp）	1044
Total number of unigenes	181716
Mean Length (bp)	679.55
