# Supplementary material for: Genomic and Transcriptomic Analysis Provide Insights Into Root Rot Resistance in Panax notoginseng
Source: Front Plant Sci. 2021 Dec 15;12:775019. doi: 10.3389/fpls.2021.775019 (PMC8714957; doi:10.3389/fpls.2021.775019)
Supplement: Supplementary file 9 [file Table_9.XLSX]

## Sheet: MK.DEG
Supplementary Table9a. STEM clustering of differentially expressed genes in MK, corresponding to Figure 1F.
geneID	Cluster	MK0h	MK12h	MK24h	MK48h	MK72h	MK96h	BLASTP_Description
TRINITY_DN77052_C1_G5	0	0	-1.47	-1.03	-0.52	-1.37	-1.86	.
TRINITY_DN79820_C0_G9	0	0	-1.43	-1.74	0.36	0.46	0.08	.
TRINITY_DN79721_C1_G2	0	0	-1.11	-1.58	-0.78	-1	-1.22	RecName: Full=Probable receptor-like protein kinase At1g11050;^Eukaryota; Viridiplantae; Streptophyta; Embryophyta; Tracheophyta; Spermatophyta; Magnoliophyta; eudicotyledons; Gunneridae; Pentapetalae; rosids; malvids; Brassicales; Brassicaceae; Camelineae; Arabidopsis
TRINITY_DN73668_C3_G4	0	0	-1.54	-1.52	-0.63	-0.93	-1.46	#N/A
TRINITY_DN81263_C1_G3	0	0	-0.9	-1.28	-0.15	-0.55	-0.4	.
TRINITY_DN66818_C0_G1	0	0	-2.09	-1.57	0.99	0.04	0.33	#N/A
TRINITY_DN74313_C5_G1	0	0	-1.04	-1.56	-0.66	-0.91	-1.29	RecName: Full=CBL-interacting serine/threonine-protein kinase 25;^Eukaryota; Viridiplantae; Streptophyta; Embryophyta; Tracheophyta; Spermatophyta; Magnoliophyta; eudicotyledons; Gunneridae; Pentapetalae; rosids; malvids; Brassicales; Brassicaceae; Camelineae; Arabidopsis
TRINITY_DN73433_C3_G1	0	0	-2.36	-1.93	-0.77	-0.32	-0.45	RecName: Full=3-hydroxy-3-methylglutaryl-coenzyme A reductase 2;^Eukaryota; Viridiplantae; Streptophyta; Embryophyta; Tracheophyta; Spermatophyta; Magnoliophyta; eudicotyledons; Gunneridae; Pentapetalae; rosids; fabids; Malpighiales; Euphorbiaceae; Crotonoideae; Micrandreae; Hevea
TRINITY_DN75576_C1_G1	0	0	-1.64	-2.08	-0.56	-0.65	-0.7	RecName: Full=Ankyrin-3 {ECO:0000303|PubMed:7836469};^Eukaryota; Metazoa; Chordata; Craniata; Vertebrata; Euteleostomi; Mammalia; Eutheria; Euarchontoglires; Primates; Haplorrhini; Catarrhini; Hominidae; Homo
TRINITY_DN80844_C0_G11	0	0	1.74	0.56	2.73	0.76	0.72	.
TRINITY_DN78368_C2_G7	0	0	-1.37	-2.23	0.58	0.91	0.09	.
TRINITY_DN76731_C1_G6	0	0	-0.47	0.41	1.75	-0.05	1.17	RecName: Full=Protein SPA, chloroplastic {ECO:0000303|PubMed:24372694};^Eukaryota; Viridiplantae; Streptophyta; Embryophyta; Tracheophyta; Spermatophyta; Magnoliophyta; eudicotyledons; Gunneridae; Pentapetalae; asterids; lamiids; Solanales; Solanaceae; Solanoideae; Solaneae; Solanum; Lycopersicon
TRINITY_DN71249_C2_G3	0	0	-2.56	-2.22	-0.72	-1.17	-1.35	.
TRINITY_DN82432_C0_G1	0	0	-0.79	-0.93	0.13	-0.16	-0.07	#N/A
TRINITY_DN70307_C1_G6	0	0	-0.96	-2.19	0.42	-0.22	-0.18	RecName: Full=Stearoyl-[acyl-carrier-protein] 9-desaturase, chloroplastic;^Eukaryota; Viridiplantae; Streptophyta; Embryophyta; Tracheophyta; Spermatophyta; Magnoliophyta; eudicotyledons; Gunneridae; Pentapetalae; rosids; fabids; Malpighiales; Euphorbiaceae; Acalyphoideae; Acalypheae; Ricinus
TRINITY_DN70307_C1_G1	0	0	-0.92	-1.28	0.09	-0.16	-0.08	.
TRINITY_DN70728_C2_G3	0	0	-1.28	-0.82	-0.2	-0.18	-0.18	RecName: Full=Squalene monooxygenase;^Eukaryota; Viridiplantae; Streptophyta; Embryophyta; Tracheophyta; Spermatophyta; Magnoliophyta; eudicotyledons; Gunneridae; Pentapetalae; asterids; campanulids; Apiales; Araliaceae; Panax
TRINITY_DN70728_C2_G1	0	0	-2.71	-1.54	-1.21	-0.79	-1.59	RecName: Full=Squalene monooxygenase;^Eukaryota; Viridiplantae; Streptophyta; Embryophyta; Tracheophyta; Spermatophyta; Magnoliophyta; eudicotyledons; Gunneridae; Pentapetalae; asterids; campanulids; Apiales; Araliaceae; Panax
TRINITY_DN71086_C2_G4	0	0	-1.11	-2.15	0.28	0.17	-2.23	RecName: Full=Vicilin-like antimicrobial peptides 2-1;^Eukaryota; Viridiplantae; Streptophyta; Embryophyta; Tracheophyta; Spermatophyta; Magnoliophyta; eudicotyledons; Proteales; Proteaceae; Macadamia
TRINITY_DN73264_C3_G1	0	0	-0.56	-1.09	0.05	-1.62	-0.51	RecName: Full=Probable cysteine desulfurase;^Bacteria; Firmicutes; Bacilli; Bacillales; Staphylococcaceae; Staphylococcus
TRINITY_DN77902_C4_G1	0	0	-1.28	-1.59	-0.82	-1.41	-1.28	RecName: Full=Protein DETOXIFICATION 40 {ECO:0000303|PubMed:11739388};^Eukaryota; Viridiplantae; Streptophyta; Embryophyta; Tracheophyta; Spermatophyta; Magnoliophyta; eudicotyledons; Gunneridae; Pentapetalae; rosids; malvids; Brassicales; Brassicaceae; Camelineae; Arabidopsis
TRINITY_DN68777_C0_G1	0	0	-1.01	-1.5	-0.15	-0.57	-0.74	RecName: Full=Phosphoglycerate kinase, cytosolic;^Eukaryota; Viridiplantae; Streptophyta; Embryophyta; Tracheophyta; Spermatophyta; Magnoliophyta; eudicotyledons; Gunneridae; Pentapetalae; asterids; lamiids; Solanales; Solanaceae; Nicotianoideae; Nicotianeae; Nicotiana
TRINITY_DN71249_C0_G4	0	0	-2.8	-2.48	-0.84	-1.16	-1.48	.
TRINITY_DN71249_C0_G5	0	0	-2.76	-2.07	-0.76	-1.09	-1.13	.
TRINITY_DN71249_C0_G3	0	0	-2.49	-2.04	-0.53	-0.95	-1.22	RecName: Full=Pyruvate decarboxylase 2;^Eukaryota; Viridiplantae; Streptophyta; Embryophyta; Tracheophyta; Spermatophyta; Magnoliophyta; eudicotyledons; Gunneridae; Pentapetalae; rosids; fabids; Fabales; Fabaceae; Papilionoideae; Fabeae; Pisum
TRINITY_DN72568_C2_G1	0	0	-1.73	-0.7	-0.08	-0.1	0.37	.
TRINITY_DN66643_C0_G3	0	0	-1.05	-0.6	-0.21	-0.81	-1.64	RecName: Full=Peroxidase 72;^Eukaryota; Viridiplantae; Streptophyta; Embryophyta; Tracheophyta; Spermatophyta; Magnoliophyta; eudicotyledons; Gunneridae; Pentapetalae; rosids; malvids; Brassicales; Brassicaceae; Camelineae; Arabidopsis
TRINITY_DN71161_C0_G5	0	0	-1.29	-1.15	-0.71	-0.53	-0.94	RecName: Full=1-aminocyclopropane-1-carboxylate oxidase 1;^Eukaryota; Viridiplantae; Streptophyta; Embryophyta; Tracheophyta; Spermatophyta; Magnoliophyta; eudicotyledons; Gunneridae; Pentapetalae; rosids; malvids; Brassicales; Brassicaceae; Camelineae; Arabidopsis
TRINITY_DN69727_C1_G1	0	0	-0.96	-0.65	-0.02	-0.73	-1.25	RecName: Full=Kelch repeat-containing protein At3g27220;^Eukaryota; Viridiplantae; Streptophyta; Embryophyta; Tracheophyta; Spermatophyta; Magnoliophyta; eudicotyledons; Gunneridae; Pentapetalae; rosids; malvids; Brassicales; Brassicaceae; Camelineae; Arabidopsis
TRINITY_DN76470_C5_G1	0	0	0.43	0.52	1.35	0.45	0.26	#N/A
TRINITY_DN76299_C3_G2	0	0	-1.99	-1.01	-0.25	-0.03	0.27	.
TRINITY_DN80588_C4_G2	0	0	-1.42	-1.26	0.17	-0.22	-0.45	#N/A
TRINITY_DN80588_C4_G1	0	0	-2.11	-2	-0.29	-0.69	-0.76	.
TRINITY_DN72499_C0_G2	0	0	-2.21	-1.51	-0.27	-0.97	-1.5	RecName: Full=Oligopeptide transporter 7;^Eukaryota; Viridiplantae; Streptophyta; Embryophyta; Tracheophyta; Spermatophyta; Magnoliophyta; eudicotyledons; Gunneridae; Pentapetalae; rosids; malvids; Brassicales; Brassicaceae; Camelineae; Arabidopsis
TRINITY_DN79305_C5_G1	0	0	-2.57	-2.06	-0.9	-1.33	-0.48	RecName: Full=Nitrate reductase [NADH];^Eukaryota; Viridiplantae; Streptophyta; Embryophyta; Tracheophyta; Spermatophyta; Magnoliophyta; eudicotyledons; Gunneridae; Pentapetalae; asterids; lamiids; Solanales; Solanaceae; Petunioideae; Petunia
TRINITY_DN82319_C3_G3	0	0	-1.71	0.91	0.91	0.41	0.51	#N/A
TRINITY_DN82264_C3_G5	0	0	-0.72	-0.99	0.23	0.09	-0.1	.
TRINITY_DN76356_C1_G8	0	0	-4.4	-2.65	0.94	-0.46	0.48	RecName: Full=Salicylate carboxymethyltransferase;^Eukaryota; Viridiplantae; Streptophyta; Embryophyta; Tracheophyta; Spermatophyta; Magnoliophyta; eudicotyledons; Gunneridae; Pentapetalae; rosids; malvids; Myrtales; Onagraceae; Onagroideae; Onagreae; Clarkia
TRINITY_DN73435_C2_G2	0	0	-0.74	-1.05	0.22	-0.27	0.03	#N/A
TRINITY_DN73270_C0_G2	0	0	-1.59	-1.55	-0.51	0.08	-0.62	.
TRINITY_DN74924_C2_G2	0	0	-3.18	-0.94	-0.37	-1.38	-2.06	#N/A
TRINITY_DN75504_C2_G1	0	0	-2.01	-2.1	-0.68	-1.25	-0.92	RecName: Full=Fructose-bisphosphate aldolase 6, cytosolic {ECO:0000305};^Eukaryota; Viridiplantae; Streptophyta; Embryophyta; Tracheophyta; Spermatophyta; Magnoliophyta; eudicotyledons; Gunneridae; Pentapetalae; rosids; malvids; Brassicales; Brassicaceae; Camelineae; Arabidopsis
TRINITY_DN75504_C2_G4	0	0	-1.9	-2.03	-0.5	-1.08	-0.81	.
TRINITY_DN80485_C1_G4	0	0	-2.59	2.43	1.4	0.59	-2.42	.
TRINITY_DN74580_C3_G1	0	0	0.84	1	1.77	0.62	0.66	#N/A
TRINITY_DN45166_C0_G1	0	0	-5.66	-2.16	-3.34	-3.25	-2.82	RecName: Full=Serine/threonine-protein kinase CTR1 {ECO:0000303|PubMed:8431946};^Eukaryota; Viridiplantae; Streptophyta; Embryophyta; Tracheophyta; Spermatophyta; Magnoliophyta; eudicotyledons; Gunneridae; Pentapetalae; rosids; malvids; Brassicales; Brassicaceae; Camelineae; Arabidopsis
TRINITY_DN61757_C0_G2	0	0	-1.08	-1.07	-0.46	-1.28	-1	RecName: Full=Cation/calcium exchanger 1;^Eukaryota; Viridiplantae; Streptophyta; Embryophyta; Tracheophyta; Spermatophyta; Magnoliophyta; eudicotyledons; Gunneridae; Pentapetalae; rosids; malvids; Brassicales; Brassicaceae; Camelineae; Arabidopsis
TRINITY_DN79644_C3_G2	0	0	-0.06	0.09	1.33	1.31	0.1	.
TRINITY_DN60570_C0_G1	0	0	-0.96	-2.32	-0.63	-1.84	-1.25	RecName: Full=Methanol O-anthraniloyltransferase;^Eukaryota; Viridiplantae; Streptophyta; Embryophyta; Tracheophyta; Spermatophyta; Magnoliophyta; eudicotyledons; Gunneridae; Pentapetalae; rosids; Vitales; Vitaceae; Vitis
TRINITY_DN81528_C1_G2	0	0	-0.8	-0.79	0.39	-0.09	-0.11	#N/A
TRINITY_DN72614_C3_G12	0	0	-0.71	-1.06	-0.31	-0.2	-1.24	#N/A
TRINITY_DN70918_C0_G3	0	0	-2.34	-1.22	-0.22	-0.28	0.32	RecName: Full=Protein DOWNY MILDEW RESISTANCE 6 {ECO:0000303|PubMed:15986928};^Eukaryota; Viridiplantae; Streptophyta; Embryophyta; Tracheophyta; Spermatophyta; Magnoliophyta; eudicotyledons; Gunneridae; Pentapetalae; rosids; malvids; Brassicales; Brassicaceae; Camelineae; Arabidopsis
TRINITY_DN76358_C2_G4	0	0	-2.08	0.51	0.88	-0.6	-1.51	#N/A
TRINITY_DN72977_C1_G3	0	0	0.71	1.54	2.22	0.99	0.68	#N/A
TRINITY_DN103421_C0_G1	0	0	0.35	0.98	1.38	0.76	0.37	.
TRINITY_DN69617_C0_G3	0	0	-0.39	0.68	1.46	0.72	0.55	RecName: Full=NADPH-dependent aldo-keto reductase, chloroplastic {ECO:0000303|PubMed:21169366};^Eukaryota; Viridiplantae; Streptophyta; Embryophyta; Tracheophyta; Spermatophyta; Magnoliophyta; eudicotyledons; Gunneridae; Pentapetalae; rosids; malvids; Brassicales; Brassicaceae; Camelineae; Arabidopsis
TRINITY_DN72674_C0_G5	0	0	-0.49	-2.25	-0.03	-0.49	-1.63	.
TRINITY_DN73056_C3_G2	0	0	-0.75	-1.12	-0.18	-0.61	-0.38	RecName: Full=Protein GRAVITROPIC IN THE LIGHT 1 {ECO:0000303|PubMed:16640600};^Eukaryota; Viridiplantae; Streptophyta; Embryophyta; Tracheophyta; Spermatophyta; Magnoliophyta; eudicotyledons; Gunneridae; Pentapetalae; rosids; malvids; Brassicales; Brassicaceae; Camelineae; Arabidopsis
TRINITY_DN69469_C1_G1	0	0	-1.15	-0.9	-0.54	-0.75	-0.43	RecName: Full=Peroxidase 42;^Eukaryota; Viridiplantae; Streptophyta; Embryophyta; Tracheophyta; Spermatophyta; Magnoliophyta; eudicotyledons; Gunneridae; Pentapetalae; rosids; malvids; Brassicales; Brassicaceae; Camelineae; Arabidopsis
TRINITY_DN68401_C0_G1	0	0	-1.94	-1.45	-0.57	-0.5	-0.7	RecName: Full=Alcohol dehydrogenase 2;^Eukaryota; Viridiplantae; Streptophyta; Embryophyta; Tracheophyta; Spermatophyta; Magnoliophyta; eudicotyledons; Gunneridae; Pentapetalae; asterids; lamiids; Solanales; Solanaceae; Solanoideae; Solaneae; Solanum; Lycopersicon
TRINITY_DN76561_C3_G7	0	0	-1.14	-0.77	-0.34	-0.84	-1.56	RecName: Full=Transcription factor UNE12;^Eukaryota; Viridiplantae; Streptophyta; Embryophyta; Tracheophyta; Spermatophyta; Magnoliophyta; eudicotyledons; Gunneridae; Pentapetalae; rosids; malvids; Brassicales; Brassicaceae; Camelineae; Arabidopsis
TRINITY_DN75597_C0_G3	0	0	-1.92	-2.47	-1.37	-1.61	-1.89	#N/A
TRINITY_DN71249_C2_G4	0	0	-2.12	-1.96	-0.53	-0.96	-1.11	.
TRINITY_DN82770_C3_G3	0	0	-1.06	-0.73	-0.39	-0.22	-0.8	RecName: Full=Cysteine-rich receptor-like protein kinase 2;^Eukaryota; Viridiplantae; Streptophyta; Embryophyta; Tracheophyta; Spermatophyta; Magnoliophyta; eudicotyledons; Gunneridae; Pentapetalae; rosids; malvids; Brassicales; Brassicaceae; Camelineae; Arabidopsis
TRINITY_DN79883_C4_G1	0	0	-0.42	-1.23	-0.29	-0.31	-0.91	.
TRINITY_DN73556_C1_G1	0	0	0.23	0.75	1.25	0.55	0.45	RecName: Full=Photosystem II D1 precursor processing protein PSB27-H2, chloroplastic;^Eukaryota; Viridiplantae; Streptophyta; Embryophyta; Tracheophyta; Spermatophyta; Magnoliophyta; eudicotyledons; Gunneridae; Pentapetalae; rosids; malvids; Brassicales; Brassicaceae; Camelineae; Arabidopsis
TRINITY_DN36229_C0_G1	0	0	0.18	-0.02	1.25	0.22	0.55	.
TRINITY_DN71249_C2_G2	0	0	-2.67	-2.45	-0.73	-1.13	-1.29	.
TRINITY_DN71249_C2_G1	0	0	-2.85	-2.66	-0.9	-1.3	-1.45	RecName: Full=Pyruvate decarboxylase 2;^Eukaryota; Viridiplantae; Streptophyta; Embryophyta; Tracheophyta; Spermatophyta; Magnoliophyta; eudicotyledons; Gunneridae; Pentapetalae; asterids; lamiids; Solanales; Solanaceae; Nicotianoideae; Nicotianeae; Nicotiana
TRINITY_DN78774_C1_G3	0	0	-1.4	-1.49	-0.84	-1.24	-0.93	#N/A
TRINITY_DN70086_C1_G1	0	0	-1.12	-3.14	-0.69	-1.1	-2.1	RecName: Full=Cyclic nucleotide-gated ion channel 4;^Eukaryota; Viridiplantae; Streptophyta; Embryophyta; Tracheophyta; Spermatophyta; Magnoliophyta; eudicotyledons; Gunneridae; Pentapetalae; rosids; malvids; Brassicales; Brassicaceae; Camelineae; Arabidopsis
TRINITY_DN78321_C2_G3	0	0	-0.71	-1.17	0	0.04	-0.18	RecName: Full=Cellulose synthase-like protein H1;^Eukaryota; Viridiplantae; Streptophyta; Embryophyta; Tracheophyta; Spermatophyta; Magnoliophyta; Liliopsida; Poales; Poaceae; BOP clade; Oryzoideae; Oryzeae; Oryzinae; Oryza
TRINITY_DN77578_C4_G5	0	0	-0.63	-1.02	-0.4	-0.76	-0.69	.
TRINITY_DN73514_C1_G1	0	0	1.31	0.99	4.11	-0.58	0.91	#N/A
TRINITY_DN74497_C2_G1	0	0	-1.34	-0.77	-0.29	-1.06	-1.19	RecName: Full=LanC-like protein GCL1;^Eukaryota; Viridiplantae; Streptophyta; Embryophyta; Tracheophyta; Spermatophyta; Magnoliophyta; eudicotyledons; Gunneridae; Pentapetalae; rosids; malvids; Brassicales; Brassicaceae; Camelineae; Arabidopsis
TRINITY_DN79355_C1_G1	0	0	-1.15	-3.67	-0.3	-1.09	-2.19	RecName: Full=4-hydroxy-7-methoxy-3-oxo-3,4-dihydro-2H-1,4-benzoxazin-2-yl glucoside beta-D-glucosidase 1d, chloroplastic;^Eukaryota; Viridiplantae; Streptophyta; Embryophyta; Tracheophyta; Spermatophyta; Magnoliophyta; Liliopsida; Poales; Poaceae; BOP clade; Pooideae; Triticodae; Triticeae; Triticinae; Triticum
TRINITY_DN81839_C1_G3	0	0	-1.27	-1.1	1.2	0.11	-0.2	#N/A
TRINITY_DN75067_C5_G5	0	0	-0.64	-2.98	1.17	-0.69	0.23	#N/A
TRINITY_DN76464_C3_G2	0	0	-1.74	-1.12	0.75	-0.53	-0.44	.
TRINITY_DN68658_C0_G1	0	0	-1.37	-1.04	0.3	0.19	-0.1	RecName: Full=EP1-like glycoprotein 2 {ECO:0000305};^Eukaryota; Viridiplantae; Streptophyta; Embryophyta; Tracheophyta; Spermatophyta; Magnoliophyta; eudicotyledons; Gunneridae; Pentapetalae; rosids; malvids; Brassicales; Brassicaceae; Camelineae; Arabidopsis
TRINITY_DN68658_C0_G2	0	0	-1.47	-1.12	0.48	0.39	0.15	.
TRINITY_DN76077_C1_G2	0	0	1.23	1.27	3.39	0.74	1.18	RecName: Full=Beta-glucosidase 24;^Eukaryota; Viridiplantae; Streptophyta; Embryophyta; Tracheophyta; Spermatophyta; Magnoliophyta; Liliopsida; Poales; Poaceae; BOP clade; Oryzoideae; Oryzeae; Oryzinae; Oryza
TRINITY_DN74216_C5_G1	0	0	-1.23	-0.94	0.45	-0.33	-1.23	.
TRINITY_DN78109_C0_G1	0	0	-1.14	-1.15	-0.24	-0.62	-0.31	RecName: Full=Reticulon-like protein B5;^Eukaryota; Viridiplantae; Streptophyta; Embryophyta; Tracheophyta; Spermatophyta; Magnoliophyta; eudicotyledons; Gunneridae; Pentapetalae; rosids; malvids; Brassicales; Brassicaceae; Camelineae; Arabidopsis
TRINITY_DN82573_C5_G2	0	0	-0.78	-1.06	0.15	-0.29	-0.02	RecName: Full=Sodium/hydrogen exchanger 2;^Eukaryota; Viridiplantae; Streptophyta; Embryophyta; Tracheophyta; Spermatophyta; Magnoliophyta; eudicotyledons; Gunneridae; Pentapetalae; rosids; malvids; Brassicales; Brassicaceae; Camelineae; Arabidopsis
TRINITY_DN79003_C2_G1	0	0	-1.25	-1.01	-0.24	-0.57	-0.8	#N/A
TRINITY_DN74849_C1_G3	0	0	-1.37	-1.32	-0.29	-0.55	-0.55	.
TRINITY_DN65889_C0_G2	0	0	-2.52	-2.06	-0.89	-0.95	-1.04	RecName: Full=Indole-3-pyruvate monooxygenase YUCCA6;^Eukaryota; Viridiplantae; Streptophyta; Embryophyta; Tracheophyta; Spermatophyta; Magnoliophyta; eudicotyledons; Gunneridae; Pentapetalae; rosids; malvids; Brassicales; Brassicaceae; Camelineae; Arabidopsis
TRINITY_DN70222_C3_G3	0	0	-3.15	-1.91	0.33	0.57	0.76	RecName: Full=GDSL esterase/lipase At4g01130;^Eukaryota; Viridiplantae; Streptophyta; Embryophyta; Tracheophyta; Spermatophyta; Magnoliophyta; eudicotyledons; Gunneridae; Pentapetalae; rosids; malvids; Brassicales; Brassicaceae; Camelineae; Arabidopsis
TRINITY_DN73246_C2_G3	0	0	-1.34	-1.69	-0.39	-1.29	-1.67	.
TRINITY_DN82433_C7_G2	0	0	-2.22	-2.3	-0.57	-0.98	-1.44	.
TRINITY_DN82433_C7_G1	0	0	-2.42	-2.47	-0.62	-0.97	-1.46	.
TRINITY_DN74762_C1_G4	0	0	-1.41	-1.72	-0.83	-1.6	-1.41	#N/A
TRINITY_DN80284_C0_G2	0	0	-0.04	0.34	1.18	0.97	0.24	.
TRINITY_DN80929_C2_G1	0	0	-0.91	-0.65	-0.12	-0.42	-1.68	#N/A
TRINITY_DN78239_C1_G3	0	0	0.14	0.32	1.23	0.54	0.32	RecName: Full=Zinc finger protein CONSTANS-LIKE 2;^Eukaryota; Viridiplantae; Streptophyta; Embryophyta; Tracheophyta; Spermatophyta; Magnoliophyta; eudicotyledons; Gunneridae; Pentapetalae; rosids; malvids; Brassicales; Brassicaceae; Camelineae; Arabidopsis
TRINITY_DN73682_C2_G10	0	0	-1.43	-0.34	1.67	0.91	1.07	RecName: Full=Probable WRKY transcription factor 70;^Eukaryota; Viridiplantae; Streptophyta; Embryophyta; Tracheophyta; Spermatophyta; Magnoliophyta; eudicotyledons; Gunneridae; Pentapetalae; rosids; malvids; Brassicales; Brassicaceae; Camelineae; Arabidopsis
TRINITY_DN68762_C0_G5	0	0	-1	-1.14	0.09	-0.42	0.22	.
TRINITY_DN74997_C0_G4	0	0	-1.62	-1.69	-1.11	-1.52	-1.46	RecName: Full=Protein DETOXIFICATION 40 {ECO:0000303|PubMed:11739388};^Eukaryota; Viridiplantae; Streptophyta; Embryophyta; Tracheophyta; Spermatophyta; Magnoliophyta; eudicotyledons; Gunneridae; Pentapetalae; rosids; malvids; Brassicales; Brassicaceae; Camelineae; Arabidopsis
TRINITY_DN79424_C1_G1	0	0	-0.89	-0.36	-0.15	-0.92	-1.18	RecName: Full=Cytochrome b5;^Eukaryota; Viridiplantae; Streptophyta; Embryophyta; Tracheophyta; Spermatophyta; Magnoliophyta; eudicotyledons; Gunneridae; Pentapetalae; asterids; lamiids; Solanales; Solanaceae; Nicotianoideae; Nicotianeae; Nicotiana
TRINITY_DN70586_C3_G1	0	0	-2.72	-1.79	-1.45	-2.37	-1.26	#N/A
TRINITY_DN82725_C1_G2	0	0	-2.39	-0.62	-0.7	-1.55	-1.87	RecName: Full=Exosome complex component RRP4 homolog {ECO:0000305};^Eukaryota; Viridiplantae; Streptophyta; Embryophyta; Tracheophyta; Spermatophyta; Magnoliophyta; eudicotyledons; Gunneridae; Pentapetalae; rosids; malvids; Brassicales; Brassicaceae; Camelineae; Arabidopsis
TRINITY_DN77422_C1_G3	0	0	-2.81	-0.24	-0.36	-0.8	-0.19	#N/A
TRINITY_DN78685_C0_G4	0	0	-1.05	-1.55	0.15	-0.4	-0.1	RecName: Full=Pyrophosphate--fructose 6-phosphate 1-phosphotransferase subunit alpha {ECO:0000255|HAMAP-Rule:MF_03185};^Eukaryota; Viridiplantae; Streptophyta; Embryophyta; Tracheophyta; Spermatophyta; Magnoliophyta; eudicotyledons; Gunneridae; Pentapetalae; rosids; fabids; Malpighiales; Euphorbiaceae; Acalyphoideae; Acalypheae; Ricinus
TRINITY_DN78826_C1_G4	0	0	1.02	2.33	2.35	1.54	0.22	.
TRINITY_DN79621_C4_G1	0	0	-1.02	-0.91	-0.49	-0.66	-0.53	.
TRINITY_DN71418_C0_G1	0	0	-0.87	-1.42	0.15	0.15	-0.4	RecName: Full=Chitinase-3-like protein 1;^Eukaryota; Metazoa; Chordata; Craniata; Vertebrata; Euteleostomi; Mammalia; Eutheria; Euarchontoglires; Glires; Rodentia; Myomorpha; Muroidea; Muridae; Murinae; Rattus
TRINITY_DN80664_C7_G2	0	0	-2.86	-2.72	-0.82	-1.26	-1.5	RecName: Full=Pyruvate decarboxylase 1;^Eukaryota; Viridiplantae; Streptophyta; Embryophyta; Tracheophyta; Spermatophyta; Magnoliophyta; eudicotyledons; Gunneridae; Pentapetalae; rosids; malvids; Brassicales; Brassicaceae; Camelineae; Arabidopsis
TRINITY_DN80664_C7_G1	0	0	-1.66	-1.71	-0.26	-0.57	-0.55	#N/A
TRINITY_DN70042_C1_G2	0	0	-0.77	-1.31	-0.16	-0.44	-0.73	RecName: Full=Serine/threonine-protein kinase D6PKL2;^Eukaryota; Viridiplantae; Streptophyta; Embryophyta; Tracheophyta; Spermatophyta; Magnoliophyta; eudicotyledons; Gunneridae; Pentapetalae; rosids; malvids; Brassicales; Brassicaceae; Camelineae; Arabidopsis
TRINITY_DN72844_C0_G2	0	0	-0.82	-1.1	-0.2	-0.47	-1.02	RecName: Full=Growth-regulating factor 1;^Eukaryota; Viridiplantae; Streptophyta; Embryophyta; Tracheophyta; Spermatophyta; Magnoliophyta; eudicotyledons; Gunneridae; Pentapetalae; rosids; malvids; Brassicales; Brassicaceae; Camelineae; Arabidopsis
TRINITY_DN79189_C0_G1	0	0	2	4.37	4.74	2.34	1.03	RecName: Full=Ras GTPase-activating protein 4;^Eukaryota; Metazoa; Chordata; Craniata; Vertebrata; Euteleostomi; Mammalia; Eutheria; Euarchontoglires; Glires; Rodentia; Myomorpha; Muroidea; Muridae; Murinae; Mus; Mus
TRINITY_DN79330_C0_G1	0	0	-0.82	-0.97	0.14	-0.15	0.02	RecName: Full=UTP--glucose-1-phosphate uridylyltransferase;^Eukaryota; Viridiplantae; Streptophyta; Embryophyta; Tracheophyta; Spermatophyta; Magnoliophyta; eudicotyledons; Gunneridae; Pentapetalae; asterids; lamiids; Solanales; Solanaceae; Solanoideae; Solaneae; Solanum
TRINITY_DN71159_C1_G6	0	0	-1.16	-0.95	-0.51	-1	-1.09	.
TRINITY_DN74943_C3_G1	0	0	-1.36	-1.37	-0.87	-1.04	-1.46	RecName: Full=Solute carrier family 25 member 44;^Eukaryota; Metazoa; Chordata; Craniata; Vertebrata; Euteleostomi; Mammalia; Eutheria; Euarchontoglires; Primates; Haplorrhini; Catarrhini; Hominidae; Homo
TRINITY_DN79699_C2_G1	0	0	-1.97	-1.97	-0.67	-1.01	-0.45	RecName: Full=LOB domain-containing protein 41;^Eukaryota; Viridiplantae; Streptophyta; Embryophyta; Tracheophyta; Spermatophyta; Magnoliophyta; eudicotyledons; Gunneridae; Pentapetalae; rosids; malvids; Brassicales; Brassicaceae; Camelineae; Arabidopsis
TRINITY_DN79699_C2_G2	0	0	-2.21	-2.35	-0.64	-0.99	-0.51	.
TRINITY_DN79096_C5_G3	0	0	-0.91	-1.3	-0.22	-0.6	-0.25	RecName: Full=Alanine aminotransferase 1, mitochondrial;^Eukaryota; Viridiplantae; Streptophyta; Embryophyta; Tracheophyta; Spermatophyta; Magnoliophyta; eudicotyledons; Gunneridae; Pentapetalae; rosids; malvids; Brassicales; Brassicaceae; Camelineae; Arabidopsis
TRINITY_DN79096_C5_G2	0	0	-0.64	-0.94	0.09	-0.32	0.1	.
TRINITY_DN81073_C1_G12	0	0	-0.77	5.88	4.6	3.39	-0.67	RecName: Full=Sodium/potassium-transporting ATPase subunit alpha-2;^Eukaryota; Metazoa; Chordata; Craniata; Vertebrata; Euteleostomi; Archelosauria; Archosauria; Dinosauria; Saurischia; Theropoda; Coelurosauria; Aves; Neognathae; Galloanserae; Galliformes; Phasianidae; Phasianinae; Gallus
TRINITY_DN81672_C2_G5	0	0	-1.34	-0.77	-0.25	-0.45	-0.55	RecName: Full=Hydroxymethylglutaryl-CoA synthase;^Eukaryota; Viridiplantae; Streptophyta; Embryophyta; Tracheophyta; Spermatophyta; Magnoliophyta; eudicotyledons; Gunneridae; Pentapetalae; rosids; malvids; Brassicales; Brassicaceae; Camelineae; Arabidopsis
TRINITY_DN76843_C0_G1	0	0	0.16	-0.08	1.49	-0.1	0.2	.
TRINITY_DN70517_C1_G5	0	0	-3.39	-1.79	-1.08	-1.17	-0.15	.
TRINITY_DN78765_C2_G5	0	0	-0.95	-1.25	-0.18	-0.63	-0.46	.
TRINITY_DN78765_C2_G2	0	0	-0.92	-1.16	-0.17	-0.63	-0.46	.
TRINITY_DN73322_C0_G4	0	0	-0.16	-0.79	0.31	-0.59	-0.57	.
TRINITY_DN79848_C0_G1	0	0	-0.31	-1.03	-0.11	-0.57	-0.61	.
TRINITY_DN24984_C0_G1	0	0	-4.92	0.15	0.51	-1.53	0.44	#N/A
TRINITY_DN75504_C3_G3	0	0	-1.8	-2.04	-0.6	-1.15	-0.82	RecName: Full=Fructose-bisphosphate aldolase, cytoplasmic isozyme;^Eukaryota; Viridiplantae; Streptophyta; Embryophyta; Tracheophyta; Spermatophyta; Magnoliophyta; Liliopsida; Poales; Poaceae; PACMAD clade; Panicoideae; Andropogonodae; Andropogoneae; Tripsacinae; Zea
TRINITY_DN75504_C3_G4	0	0	-1.73	-1.98	-0.33	-0.81	-0.62	.
TRINITY_DN81573_C1_G1	0	0	-1.69	-1.05	0.44	0.78	-0.27	RecName: Full=Nudix hydrolase 8;^Eukaryota; Viridiplantae; Streptophyta; Embryophyta; Tracheophyta; Spermatophyta; Magnoliophyta; eudicotyledons; Gunneridae; Pentapetalae; rosids; malvids; Brassicales; Brassicaceae; Camelineae; Arabidopsis
TRINITY_DN79237_C2_G1	0	0	0.62	0.28	2.11	0.28	0.3	.
TRINITY_DN70351_C2_G2	0	0	-0.97	-1.17	0.14	-0.34	-0.41	RecName: Full=Scopoletin glucosyltransferase;^Eukaryota; Viridiplantae; Streptophyta; Embryophyta; Tracheophyta; Spermatophyta; Magnoliophyta; eudicotyledons; Gunneridae; Pentapetalae; asterids; lamiids; Solanales; Solanaceae; Nicotianoideae; Nicotianeae; Nicotiana
TRINITY_DN75263_C5_G1	0	0	-1.38	-1.43	-0.31	-0.57	-1.09	RecName: Full=Protein trichome birefringence-like 39;^Eukaryota; Viridiplantae; Streptophyta; Embryophyta; Tracheophyta; Spermatophyta; Magnoliophyta; eudicotyledons; Gunneridae; Pentapetalae; rosids; malvids; Brassicales; Brassicaceae; Camelineae; Arabidopsis
TRINITY_DN75263_C5_G4	0	0	-1.1	-1.38	-0.31	-0.52	-0.95	.
TRINITY_DN62960_C0_G1	0	0	0.13	0.28	1.37	0.27	0.73	RecName: Full=Ferredoxin-1;^Bacteria; Cyanobacteria; Synechococcales; Synechococcaceae; Thermosynechococcus
TRINITY_DN72283_C1_G2	0	0	-2.02	-1.49	0.49	-0.47	-2.43	.
TRINITY_DN71244_C0_G2	0	0	-2.64	-2.62	1.35	-0.38	-6.15	#N/A
TRINITY_DN72486_C1_G7	0	0	-1.03	-1.13	0.08	-0.18	-0.01	.
TRINITY_DN78597_C1_G2	0	0	-0.68	-1.28	-0.1	-0.4	-0.72	RecName: Full=Haloacid dehalogenase-like hydrolase domain-containing protein 3;^Eukaryota; Metazoa; Chordata; Craniata; Vertebrata; Euteleostomi; Mammalia; Eutheria; Euarchontoglires; Glires; Rodentia; Myomorpha; Muroidea; Muridae; Murinae; Mus; Mus
TRINITY_DN72001_C2_G2	0	0	-1.06	-1	-0.26	-0.83	-0.6	RecName: Full=Cystathionine gamma-synthase 1, chloroplastic {ECO:0000305};^Eukaryota; Viridiplantae; Streptophyta; Embryophyta; Tracheophyta; Spermatophyta; Magnoliophyta; eudicotyledons; Gunneridae; Pentapetalae; rosids; malvids; Brassicales; Brassicaceae; Camelineae; Arabidopsis
TRINITY_DN25529_C0_G1	0	0	0	0.99	1.31	0.15	0.09	.
TRINITY_DN77048_C1_G1	0	0	-0.22	0.34	1.47	0.79	0.66	RecName: Full=Lipase;^Eukaryota; Fungi; Dikarya; Ascomycota; Pezizomycotina; Eurotiomycetes; Eurotiomycetidae; Eurotiales; Trichocomaceae; Thermomyces
TRINITY_DN71084_C3_G2	0	0	-1.54	-1.51	-0.45	-0.58	-0.48	RecName: Full=36.4 kDa proline-rich protein;^Eukaryota; Viridiplantae; Streptophyta; Embryophyta; Tracheophyta; Spermatophyta; Magnoliophyta; eudicotyledons; Gunneridae; Pentapetalae; asterids; lamiids; Solanales; Solanaceae; Solanoideae; Solaneae; Solanum; Lycopersicon
TRINITY_DN78918_C0_G1	0	0	-0.32	1.11	1.78	0.97	0.75	RecName: Full=Plastidal glycolate/glycerate translocator 1, chloroplastic;^Eukaryota; Viridiplantae; Streptophyta; Embryophyta; Tracheophyta; Spermatophyta; Magnoliophyta; eudicotyledons; Gunneridae; Pentapetalae; rosids; malvids; Brassicales; Brassicaceae; Camelineae; Arabidopsis
TRINITY_DN80184_C0_G1	0	0	-0.82	-1.81	1.02	-0.08	-0.66	.
TRINITY_DN81899_C3_G7	0	0	-1.07	-1.18	-0.37	-0.61	-0.55	.
TRINITY_DN81899_C3_G5	0	0	-2.05	-1.51	-0.17	-0.25	-1.18	#N/A
TRINITY_DN78608_C1_G6	0	0	-0.01	0.77	1.18	0.57	0.31	#N/A
TRINITY_DN71760_C5_G2	0	0	-1.53	-0.19	-0.14	-0.32	0.1	.
TRINITY_DN77830_C2_G1	0	0	-1.29	-1.15	-0.59	-0.52	-0.89	.
TRINITY_DN77249_C2_G2	0	0	-1.82	-1.18	-0.76	-0.27	-0.79	RecName: Full=Beta-D-glucosyl crocetin beta-1,6-glucosyltransferase;^Eukaryota; Viridiplantae; Streptophyta; Embryophyta; Tracheophyta; Spermatophyta; Magnoliophyta; eudicotyledons; Gunneridae; Pentapetalae; asterids; lamiids; Gentianales; Rubiaceae; Ixoroideae; Gardenieae complex; Gardenieae - Pavetteae clade; Gardenieae; Gardenia
TRINITY_DN76309_C1_G3	0	0	-0.31	-0.96	0.43	-0.14	-0.49	#N/A
TRINITY_DN82708_C1_G5	0	0	-0.83	-1.28	-0.13	-1.3	-1.18	.
TRINITY_DN77179_C3_G1	0	0	-1.91	-1.32	-0.02	-0.02	-0.35	.
TRINITY_DN78968_C1_G1	0	0	-0.98	-1.29	-0.03	-0.55	-0.28	.
TRINITY_DN79330_C1_G2	0	0	-0.94	-1.15	0.04	-0.22	-0.15	.
TRINITY_DN79330_C1_G3	0	0	-0.91	-0.94	0.12	-0.25	-0.09	.
TRINITY_DN81513_C3_G7	0	0	-3.99	-3.29	-0.02	-0.75	-0.74	.
TRINITY_DN65664_C0_G1	0	0	-0.96	-1.32	-0.45	-0.33	-1.29	RecName: Full=Protein RICE SALT SENSITIVE 3 {ECO:0000303|PubMed:23715469};^Eukaryota; Viridiplantae; Streptophyta; Embryophyta; Tracheophyta; Spermatophyta; Magnoliophyta; Liliopsida; Poales; Poaceae; BOP clade; Oryzoideae; Oryzeae; Oryzinae; Oryza
TRINITY_DN80564_C3_G2	0	0	-1.38	-1.16	-0.27	-1.11	-0.74	RecName: Full=Probable plastid-lipid-associated protein 4, chloroplastic;^Eukaryota; Viridiplantae; Streptophyta; Embryophyta; Tracheophyta; Spermatophyta; Magnoliophyta; eudicotyledons; Gunneridae; Pentapetalae; rosids; malvids; Brassicales; Brassicaceae; Camelineae; Arabidopsis
TRINITY_DN71327_C3_G4	0	0	-0.75	-4.09	0.5	-1.07	-1.51	#N/A
TRINITY_DN66522_C0_G2	0	0	-1.5	-1.07	0.19	-0.1	-2.01	.
TRINITY_DN71220_C5_G2	0	0	0.62	-0.45	1.93	0.18	0.27	.
TRINITY_DN80102_C1_G3	0	0	-1.01	-0.88	-0.11	-0.89	-1.43	#N/A
TRINITY_DN75854_C0_G1	0	0	-2.28	-1.56	-0.88	-1.74	-1.61	RecName: Full=Transposon TX1 uncharacterized 149 kDa protein;^Eukaryota; Metazoa; Chordata; Craniata; Vertebrata; Euteleostomi; Amphibia; Batrachia; Anura; Pipoidea; Pipidae; Xenopodinae; Xenopus; Xenopus
TRINITY_DN81526_C1_G2	0	0	-1.25	-0.51	0.98	-0.46	-0.13	#N/A
TRINITY_DN81102_C1_G1	0	0	-0.4	-1	0.26	0	-0.31	RecName: Full=Protein DETOXIFICATION 16 {ECO:0000303|PubMed:11739388};^Eukaryota; Viridiplantae; Streptophyta; Embryophyta; Tracheophyta; Spermatophyta; Magnoliophyta; eudicotyledons; Gunneridae; Pentapetalae; rosids; malvids; Brassicales; Brassicaceae; Camelineae; Arabidopsis
TRINITY_DN81468_C1_G1	0	0	-0.67	-0.2	1.29	0.9	0.64	.
TRINITY_DN56328_C0_G1	0	0	-2.62	-4.85	0.44	-0.51	0.43	RecName: Full=Cytochrome P450 714C2;^Eukaryota; Viridiplantae; Streptophyta; Embryophyta; Tracheophyta; Spermatophyta; Magnoliophyta; Liliopsida; Poales; Poaceae; BOP clade; Oryzoideae; Oryzeae; Oryzinae; Oryza
TRINITY_DN80653_C0_G1	0	0	-1.55	-1.18	-0.28	-0.62	-0.54	.
TRINITY_DN80653_C0_G4	0	0	-1.33	-1.04	-0.5	-1.15	-0.88	RecName: Full=Protein MARD1 {ECO:0000303|PubMed:15159630};^Eukaryota; Viridiplantae; Streptophyta; Embryophyta; Tracheophyta; Spermatophyta; Magnoliophyta; eudicotyledons; Gunneridae; Pentapetalae; rosids; malvids; Brassicales; Brassicaceae; Camelineae; Arabidopsis
TRINITY_DN81875_C4_G1	0	0	-1.45	-1.07	0.23	-0.15	-0.1	RecName: Full=Probable inactive poly [ADP-ribose] polymerase SRO2;^Eukaryota; Viridiplantae; Streptophyta; Embryophyta; Tracheophyta; Spermatophyta; Magnoliophyta; eudicotyledons; Gunneridae; Pentapetalae; rosids; malvids; Brassicales; Brassicaceae; Camelineae; Arabidopsis
TRINITY_DN73382_C4_G1	0	0	-1.78	-1.65	0.37	-0.53	-1.59	RecName: Full=Protein DETOXIFICATION 42 {ECO:0000303|PubMed:11739388};^Eukaryota; Viridiplantae; Streptophyta; Embryophyta; Tracheophyta; Spermatophyta; Magnoliophyta; eudicotyledons; Gunneridae; Pentapetalae; rosids; malvids; Brassicales; Brassicaceae; Camelineae; Arabidopsis
TRINITY_DN82691_C2_G1	0	0	-1.28	-1.12	0.28	-0.91	-1.14	RecName: Full=Expansin-A15;^Eukaryota; Viridiplantae; Streptophyta; Embryophyta; Tracheophyta; Spermatophyta; Magnoliophyta; eudicotyledons; Gunneridae; Pentapetalae; rosids; malvids; Brassicales; Brassicaceae; Camelineae; Arabidopsis
TRINITY_DN72037_C1_G6	0	0	-4.04	-0.25	-0.64	-4.77	-1.55	RecName: Full=Major allergen Pyr c 1;^Eukaryota; Viridiplantae; Streptophyta; Embryophyta; Tracheophyta; Spermatophyta; Magnoliophyta; eudicotyledons; Gunneridae; Pentapetalae; rosids; fabids; Rosales; Rosaceae; Maloideae; Maleae; Pyrus
TRINITY_DN80558_C9_G4	0	0	-1.27	-2.35	-0.74	-1.64	-1.55	.
TRINITY_DN80558_C9_G1	0	0	-1.44	-2.62	-0.8	-1.67	-1.58	RecName: Full=Probable caffeine synthase 2;^Eukaryota; Viridiplantae; Streptophyta; Embryophyta; Tracheophyta; Spermatophyta; Magnoliophyta; eudicotyledons; Gunneridae; Pentapetalae; asterids; Ericales; Theaceae; Camellia
TRINITY_DN76893_C3_G6	0	0	-1.14	-1.62	-0.12	-0.71	-0.66	.
TRINITY_DN76893_C3_G5	0	0	-0.82	-1.16	-0.14	-0.57	-0.4	RecName: Full=Phosphoglycerate kinase, chloroplastic;^Eukaryota; Viridiplantae; Streptophyta; Embryophyta; Tracheophyta; Spermatophyta; Magnoliophyta; eudicotyledons; Gunneridae; Pentapetalae; asterids; lamiids; Solanales; Solanaceae; Nicotianoideae; Nicotianeae; Nicotiana
TRINITY_DN76295_C0_G1	0	0	0.62	-0.09	1.39	0.74	0.11	.
TRINITY_DN78104_C1_G1	0	0	-1.21	-0.83	-0.4	-0.43	-0.62	RecName: Full=Aspartate aminotransferase, cytoplasmic;^Eukaryota; Viridiplantae; Streptophyta; Embryophyta; Tracheophyta; Spermatophyta; Magnoliophyta; eudicotyledons; Gunneridae; Pentapetalae; asterids; campanulids; Apiales; Apiaceae; Apioideae; Scandiceae; Daucinae; Daucus; Daucus sect. Daucus
TRINITY_DN80818_C4_G3	0	0	-0.63	-1.05	-0.23	-0.69	-0.63	.
TRINITY_DN81767_C2_G2	0	0	-0.8	-0.88	-0.41	-1.21	-0.79	.
TRINITY_DN71649_C0_G3	0	0	-0.3	-1	0.28	-0.55	-0.9	#N/A
TRINITY_DN81375_C0_G4	0	0	-1.38	-0.66	-0.55	-1.04	-1.59	.
TRINITY_DN75504_C3_G1	0	0	-1.56	-1.72	-0.69	-1.18	-0.87	.
TRINITY_DN82428_C1_G2	0	0	-1.96	-1.87	-1.03	-1.85	-1.36	#N/A
TRINITY_DN78026_C1_G4	0	0	-0.99	-0.96	-0.55	-0.84	-1.13	RecName: Full=Cationic amino acid transporter 3, mitochondrial;^Eukaryota; Viridiplantae; Streptophyta; Embryophyta; Tracheophyta; Spermatophyta; Magnoliophyta; eudicotyledons; Gunneridae; Pentapetalae; rosids; malvids; Brassicales; Brassicaceae; Camelineae; Arabidopsis
TRINITY_DN83009_C1_G2	0	0	-1.87	-1.7	0.34	-0.07	0.93	RecName: Full=Putative lipid-transfer protein DIR1;^Eukaryota; Viridiplantae; Streptophyta; Embryophyta; Tracheophyta; Spermatophyta; Magnoliophyta; eudicotyledons; Gunneridae; Pentapetalae; rosids; malvids; Brassicales; Brassicaceae; Camelineae; Arabidopsis
TRINITY_DN79197_C5_G1	0	0	-1.04	-0.96	0.08	-0.15	-0.18	.
TRINITY_DN79197_C5_G3	0	0	-1.18	-1.15	0.13	-0.22	-0.19	.
TRINITY_DN75188_C0_G2	0	0	-2.27	-1.36	-0.48	0.02	-0.34	RecName: Full=Phosphoenolpyruvate/phosphate translocator 2, chloroplastic;^Eukaryota; Viridiplantae; Streptophyta; Embryophyta; Tracheophyta; Spermatophyta; Magnoliophyta; eudicotyledons; Gunneridae; Pentapetalae; rosids; malvids; Brassicales; Brassicaceae; Camelineae; Arabidopsis
TRINITY_DN82167_C1_G4	0	0	-1.69	-1.5	-0.4	-0.49	-0.71	.
TRINITY_DN82167_C1_G2	0	0	-1.92	-1.55	-0.34	-0.42	-0.62	.
TRINITY_DN82167_C1_G3	0	0	-1.87	-1.61	-0.42	-0.5	-0.66	.
TRINITY_DN82167_C1_G1	0	0	-1.43	-1.1	-0.46	-0.39	-0.57	.
TRINITY_DN71801_C4_G2	0	0	-2.03	-2.1	0.21	-0.22	-2.91	#N/A
TRINITY_DN76000_C0_G5	0	0	-2.24	-1.54	-0.71	-0.42	-2.43	RecName: Full=Lichenase;^Eukaryota; Viridiplantae; Streptophyta; Embryophyta; Tracheophyta; Spermatophyta; Magnoliophyta; eudicotyledons; Gunneridae; Pentapetalae; asterids; lamiids; Solanales; Solanaceae; Nicotianoideae; Nicotianeae; Nicotiana
TRINITY_DN71108_C7_G3	0	0	-1.78	-1.19	0.09	-0.27	-1.8	.
TRINITY_DN66434_C0_G1	0	0	0.13	-0.05	1.28	0.41	0.58	.
TRINITY_DN75908_C2_G7	0	0	-1.02	-0.69	-0.21	-0.59	-0.41	RecName: Full=Lon protease 2 {ECO:0000255|HAMAP-Rule:MF_01973};^Bacteria; Proteobacteria; Deltaproteobacteria; Myxococcales; Cystobacterineae; Myxococcaceae; Myxococcus
TRINITY_DN72856_C2_G1	0	0	0.47	1.37	1.64	0.66	0.49	.
TRINITY_DN72856_C2_G2	0	0	-1.44	-3.36	-0.15	-0.63	-2.15	RecName: Full=Vacuolar cation/proton exchanger 3;^Eukaryota; Viridiplantae; Streptophyta; Embryophyta; Tracheophyta; Spermatophyta; Magnoliophyta; eudicotyledons; Gunneridae; Pentapetalae; rosids; malvids; Brassicales; Brassicaceae; Camelineae; Arabidopsis
TRINITY_DN70701_C1_G1	0	0	-1.59	-0.38	0.57	0.59	-0.62	RecName: Full=Transcription factor MYB3;^Eukaryota; Viridiplantae; Streptophyta; Embryophyta; Tracheophyta; Spermatophyta; Magnoliophyta; eudicotyledons; Gunneridae; Pentapetalae; rosids; malvids; Brassicales; Brassicaceae; Camelineae; Arabidopsis
TRINITY_DN74916_C0_G1	0	0	-1	0.1	-0.06	-0.07	-0.57	.
TRINITY_DN78030_C0_G1	0	0	-1.11	-1.06	-0.45	-0.39	-0.42	RecName: Full=Probable aquaporin PIP2-8;^Eukaryota; Viridiplantae; Streptophyta; Embryophyta; Tracheophyta; Spermatophyta; Magnoliophyta; eudicotyledons; Gunneridae; Pentapetalae; rosids; malvids; Brassicales; Brassicaceae; Camelineae; Arabidopsis
TRINITY_DN70533_C1_G4	0	0	-1.29	-0.8	-0.23	-0.46	-0.32	#N/A
TRINITY_DN79144_C0_G4	0	0	-0.74	-1.19	-0.43	-0.32	-0.83	#N/A
TRINITY_DN77068_C0_G1	0	0	-1	-1.1	-0.42	-1.3	-0.88	RecName: Full=Cysteine proteinase inhibitor 1 {ECO:0000303|PubMed:14697268};^Eukaryota; Viridiplantae; Streptophyta; Embryophyta; Tracheophyta; Spermatophyta; Magnoliophyta; eudicotyledons; Gunneridae; Pentapetalae; asterids; Ericales; Actinidiaceae; Actinidia
TRINITY_DN80293_C1_G1	0	0	-1.79	-0.4	-0.11	-1.54	-0.47	.
TRINITY_DN78488_C0_G1	0	0	0.61	0.76	1.62	0.59	-0.87	.
TRINITY_DN72762_C2_G3	0	0	-1.52	-0.21	-0.4	-0.28	0.15	RecName: Full=Pectin acetylesterase 12 {ECO:0000303|PubMed:25115560};^Eukaryota; Viridiplantae; Streptophyta; Embryophyta; Tracheophyta; Spermatophyta; Magnoliophyta; eudicotyledons; Gunneridae; Pentapetalae; rosids; malvids; Brassicales; Brassicaceae; Camelineae; Arabidopsis
TRINITY_DN79522_C1_G1	0	0	-0.71	-0.99	-0.04	-0.42	0.08	.
TRINITY_DN81629_C0_G1	0	0	-1.91	-1.81	0.21	-0.42	-1.57	.
TRINITY_DN81196_C2_G1	0	0	-2.23	-1.93	-1.24	-1.47	-1.5	RecName: Full=Allene oxide synthase 1, chloroplastic {ECO:0000303|PubMed:12351632};^Eukaryota; Viridiplantae; Streptophyta; Embryophyta; Tracheophyta; Spermatophyta; Magnoliophyta; eudicotyledons; Gunneridae; Pentapetalae; asterids; lamiids; Solanales; Solanaceae; Solanoideae; Solaneae; Solanum; Lycopersicon
TRINITY_DN79677_C0_G1	0	0	-1.48	-0.64	0.55	-0.29	0.59	.
TRINITY_DN68573_C0_G1	0	0	-1.42	-1.55	-0.82	-1.33	-1.03	#N/A
TRINITY_DN75274_C1_G2	0	0	-0.75	-1.38	-0.13	-0.46	-0.75	RecName: Full=Sulfite exporter TauE/SafE family protein 4 {ECO:0000312|EMBL:AEC09275.1};^Eukaryota; Viridiplantae; Streptophyta; Embryophyta; Tracheophyta; Spermatophyta; Magnoliophyta; eudicotyledons; Gunneridae; Pentapetalae; rosids; malvids; Brassicales; Brassicaceae; Camelineae; Arabidopsis
TRINITY_DN78378_C1_G2	0	0	1.09	-2	1.52	-0.86	0.41	.
TRINITY_DN101106_C0_G1	0	0	-2.23	-1.38	-0.58	-0.69	-1.36	.
TRINITY_DN78805_C0_G2	0	0	-1.67	-1.44	-0.79	-0.69	-0.69	RecName: Full=UDP-glucose flavonoid 3-O-glucosyltransferase 6 {ECO:0000303|PubMed:18487633};^Eukaryota; Viridiplantae; Streptophyta; Embryophyta; Tracheophyta; Spermatophyta; Magnoliophyta; eudicotyledons; Gunneridae; Pentapetalae; rosids; fabids; Rosales; Rosaceae; Rosoideae; Potentilleae; Fragariinae; Fragaria
TRINITY_DN74495_C4_G2	0	0	-2.12	0.93	0.65	-1.3	-0.72	RecName: Full=Probable cysteine protease RD19D {ECO:0000305};^Eukaryota; Viridiplantae; Streptophyta; Embryophyta; Tracheophyta; Spermatophyta; Magnoliophyta; eudicotyledons; Gunneridae; Pentapetalae; rosids; malvids; Brassicales; Brassicaceae; Camelineae; Arabidopsis
TRINITY_DN76744_C0_G2	0	0	-1.44	-1.27	-0.35	-0.31	-0.07	RecName: Full=Pyrophosphate-energized vacuolar membrane proton pump;^Eukaryota; Viridiplantae; Streptophyta; Embryophyta; Tracheophyta; Spermatophyta; Magnoliophyta; eudicotyledons; Gunneridae; Pentapetalae; rosids; fabids; Fabales; Fabaceae; Papilionoideae; Phaseoleae; Vigna
TRINITY_DN76688_C0_G3	0	0	-0.82	-0.68	0.43	-1.83	-1.44	#N/A
TRINITY_DN77511_C1_G1	0	0	-0.82	0.25	1.49	-0.22	-0.31	RecName: Full=Probable metal-nicotianamine transporter YSL5;^Eukaryota; Viridiplantae; Streptophyta; Embryophyta; Tracheophyta; Spermatophyta; Magnoliophyta; eudicotyledons; Gunneridae; Pentapetalae; rosids; malvids; Brassicales; Brassicaceae; Camelineae; Arabidopsis
TRINITY_DN77695_C1_G3	0	0	-0.33	-1.01	-0.09	-0.64	-0.3	.
TRINITY_DN75230_C2_G2	0	0	-1.1	-1.4	-0.12	-0.46	-0.7	.
TRINITY_DN73689_C2_G4	0	0	-1.32	-0.88	0.25	-0.36	-0.13	#N/A
TRINITY_DN75263_C5_G3	0	0	-1.96	-2.05	-0.39	-0.67	-1.11	#N/A
TRINITY_DN78888_C2_G1	0	0	-0.8	-1.04	-0.52	-0.9	-0.76	.
TRINITY_DN67366_C0_G2	0	0	-0.95	-1.04	-0.15	-0.55	-0.68	RecName: Full=Non-symbiotic hemoglobin 1;^Eukaryota; Viridiplantae; Streptophyta; Embryophyta; Tracheophyta; Spermatophyta; Magnoliophyta; eudicotyledons; Gunneridae; Pentapetalae; rosids; malvids; Malvales; Malvaceae; Malvoideae; Gossypium
TRINITY_DN74634_C0_G4	0	0	-5.02	-1.47	0.49	-5.59	-3.74	#N/A
TRINITY_DN77879_C0_G2	0	0	-1.02	1.89	5.36	1.47	1.33	RecName: Full=Aconitate hydratase, cytoplasmic;^Eukaryota; Viridiplantae; Streptophyta; Embryophyta; Tracheophyta; Spermatophyta; Magnoliophyta; eudicotyledons; Gunneridae; Pentapetalae; rosids; fabids; Cucurbitales; Cucurbitaceae; Cucurbiteae; Cucurbita
TRINITY_DN70858_C1_G5	0	0	0.64	1.32	5.57	0.91	1.53	RecName: Full=UDP-glucuronic acid decarboxylase 6;^Eukaryota; Viridiplantae; Streptophyta; Embryophyta; Tracheophyta; Spermatophyta; Magnoliophyta; eudicotyledons; Gunneridae; Pentapetalae; rosids; malvids; Brassicales; Brassicaceae; Camelineae; Arabidopsis
TRINITY_DN79539_C2_G1	0	0	1.91	0.87	2.95	1.31	-0.28	RecName: Full=Lysine histidine transporter-like 2;^Eukaryota; Viridiplantae; Streptophyta; Embryophyta; Tracheophyta; Spermatophyta; Magnoliophyta; eudicotyledons; Gunneridae; Pentapetalae; rosids; malvids; Brassicales; Brassicaceae; Camelineae; Arabidopsis
TRINITY_DN76105_C1_G4	0	0	-0.91	-1.31	-0.48	-0.9	-1.1	.
TRINITY_DN80543_C2_G1	0	0	-0.49	-1.14	-0.11	-1.01	-0.97	.
TRINITY_DN81809_C1_G4	0	0	0.23	1.37	2.05	-0.15	-0.19	#N/A
TRINITY_DN57144_C0_G2	0	0	-1.58	-1.08	-0.5	-1.14	-1.12	RecName: Full=3-ketoacyl-CoA synthase 19 {ECO:0000303|PubMed:18465198};^Eukaryota; Viridiplantae; Streptophyta; Embryophyta; Tracheophyta; Spermatophyta; Magnoliophyta; eudicotyledons; Gunneridae; Pentapetalae; rosids; malvids; Brassicales; Brassicaceae; Camelineae; Arabidopsis
TRINITY_DN74744_C3_G4	0	0	-2.07	-2.29	-0.67	-0.36	-2.84	#N/A
TRINITY_DN76396_C0_G1	0	0	-0.92	-0.44	1.37	0.34	0.31	.
TRINITY_DN71561_C0_G2	0	0	-0.62	-1.51	-0.07	-0.84	-0.61	RecName: Full=Rhodanese-like/PpiC domain-containing protein 12, chloroplastic;^Eukaryota; Viridiplantae; Streptophyta; Embryophyta; Tracheophyta; Spermatophyta; Magnoliophyta; eudicotyledons; Gunneridae; Pentapetalae; rosids; malvids; Brassicales; Brassicaceae; Camelineae; Arabidopsis
TRINITY_DN80357_C0_G1	0	0	-1.98	-2.54	-0.78	-1.89	-0.85	RecName: Full=Ethylene-responsive transcription factor ERF098;^Eukaryota; Viridiplantae; Streptophyta; Embryophyta; Tracheophyta; Spermatophyta; Magnoliophyta; eudicotyledons; Gunneridae; Pentapetalae; rosids; malvids; Brassicales; Brassicaceae; Camelineae; Arabidopsis
TRINITY_DN77964_C3_G4	0	0	-2.22	-0.92	-0.46	-0.08	-0.37	#N/A
TRINITY_DN67945_C0_G1	0	0	-2.02	-2.32	-0.62	-1.48	-1.54	RecName: Full=Auxin-responsive protein SAUR50 {ECO:0000303|PubMed:12036261};^Eukaryota; Viridiplantae; Streptophyta; Embryophyta; Tracheophyta; Spermatophyta; Magnoliophyta; eudicotyledons; Gunneridae; Pentapetalae; rosids; malvids; Brassicales; Brassicaceae; Camelineae; Arabidopsis
TRINITY_DN78094_C3_G5	0	0	-2.93	-2.46	-1.18	-1.79	-2.35	#N/A
TRINITY_DN80636_C0_G1	0	0	-1.55	-0.93	-0.1	-0.39	-0.51	.
TRINITY_DN68910_C2_G4	0	0	-3.24	-2.43	-0.01	-2.48	-1.6	RecName: Full=Ethylene-responsive transcription factor ERF098;^Eukaryota; Viridiplantae; Streptophyta; Embryophyta; Tracheophyta; Spermatophyta; Magnoliophyta; eudicotyledons; Gunneridae; Pentapetalae; rosids; malvids; Brassicales; Brassicaceae; Camelineae; Arabidopsis
TRINITY_DN80481_C5_G1	0	0	-1.09	-0.85	-0.25	-0.59	-0.04	RecName: Full=Sucrose synthase isoform 1;^Eukaryota; Viridiplantae; Streptophyta; Embryophyta; Tracheophyta; Spermatophyta; Magnoliophyta; eudicotyledons; Gunneridae; Pentapetalae; asterids; campanulids; Apiales; Apiaceae; Apioideae; Scandiceae; Daucinae; Daucus; Daucus sect. Daucus
TRINITY_DN80481_C5_G2	0	0	-1.21	-1	-0.4	-0.7	-0.2	.
TRINITY_DN76969_C0_G1	0	0	-1.77	-1.7	-1.02	-1.02	-1.46	#N/A
TRINITY_DN74986_C1_G3	0	0	-5.72	-1.81	-1.58	-1.11	-0.93	.
TRINITY_DN71470_C0_G3	0	0	0.99	4.38	4.61	3.42	0.44	.
TRINITY_DN80423_C2_G1	0	0	-1.28	-1.36	-0.57	-1.2	-1.3	RecName: Full=IAA-amino acid hydrolase ILR1-like 6 {ECO:0000303|PubMed:11923288};^Eukaryota; Viridiplantae; Streptophyta; Embryophyta; Tracheophyta; Spermatophyta; Magnoliophyta; eudicotyledons; Gunneridae; Pentapetalae; rosids; malvids; Brassicales; Brassicaceae; Camelineae; Arabidopsis
TRINITY_DN71033_C5_G4	0	0	-1.51	-1.43	-0.35	-0.31	-0.14	.
TRINITY_DN80357_C1_G3	0	0	-0.99	-1.06	-0.49	-0.85	-0.92	RecName: Full=B-box domain protein 30 {ECO:0000303|PubMed:19920209};^Eukaryota; Viridiplantae; Streptophyta; Embryophyta; Tracheophyta; Spermatophyta; Magnoliophyta; eudicotyledons; Gunneridae; Pentapetalae; rosids; malvids; Brassicales; Brassicaceae; Camelineae; Arabidopsis
TRINITY_DN61132_C0_G1	0	0	0.15	0.3	1.23	0.55	0.53	RecName: Full=Uncharacterized N-acetyltransferase p20;^Bacteria; Firmicutes; Bacilli; Bacillales; Bacillaceae; Bacillus
TRINITY_DN75127_C0_G2	0	0	-1.53	-1.45	-0.24	-0.45	-0.43	#N/A
TRINITY_DN75127_C0_G1	0	0	-1.73	-1.74	-0.12	-0.38	-0.36	#N/A
TRINITY_DN70691_C4_G3	0	0	-1	-1.02	-0.49	-1.26	-0.98	.
TRINITY_DN79305_C5_G3	0	0	-1.41	-1.42	-0.47	-0.63	-0.53	RecName: Full=Nitrate reductase [NADH];^Eukaryota; Viridiplantae; Streptophyta; Embryophyta; Tracheophyta; Spermatophyta; Magnoliophyta; eudicotyledons; Gunneridae; Pentapetalae; asterids; lamiids; Solanales; Solanaceae; Petunioideae; Petunia
TRINITY_DN74394_C1_G4	0	0	-1.24	-1.58	-0.1	-0.35	-0.05	RecName: Full=Purine permease 3;^Eukaryota; Viridiplantae; Streptophyta; Embryophyta; Tracheophyta; Spermatophyta; Magnoliophyta; eudicotyledons; Gunneridae; Pentapetalae; rosids; malvids; Brassicales; Brassicaceae; Camelineae; Arabidopsis
TRINITY_DN69803_C3_G2	0	0	-1.32	-0.98	-0.26	-2.05	-1.29	RecName: Full=Ethylene-responsive transcription factor ERF062;^Eukaryota; Viridiplantae; Streptophyta; Embryophyta; Tracheophyta; Spermatophyta; Magnoliophyta; eudicotyledons; Gunneridae; Pentapetalae; rosids; malvids; Brassicales; Brassicaceae; Camelineae; Arabidopsis
TRINITY_DN75604_C3_G1	0	0	0.33	1.29	1.3	0.83	0.1	.
TRINITY_DN77961_C2_G1	0	0	-0.98	-1.06	0.31	-0.02	0.08	RecName: Full=Phospholipase A2-alpha {ECO:0000303|PubMed:16140037};^Eukaryota; Viridiplantae; Streptophyta; Embryophyta; Tracheophyta; Spermatophyta; Magnoliophyta; eudicotyledons; Gunneridae; Pentapetalae; rosids; malvids; Brassicales; Brassicaceae; Camelineae; Arabidopsis
TRINITY_DN77970_C4_G2	0	0	-1	-1.21	-0.11	-0.54	-0.57	#N/A
TRINITY_DN72737_C1_G2	0	0	-0.85	-1.09	0	-1.11	-1.43	#N/A
TRINITY_DN81403_C0_G1	0	0	-1.3	-1.54	-0.71	-0.48	-1.06	RecName: Full=Glutamate synthase [NADH], amyloplastic;^Eukaryota; Viridiplantae; Streptophyta; Embryophyta; Tracheophyta; Spermatophyta; Magnoliophyta; eudicotyledons; Gunneridae; Pentapetalae; rosids; fabids; Fabales; Fabaceae; Papilionoideae; Trifolieae; Medicago
TRINITY_DN72615_C0_G7	0	0	-0.85	-1.56	-0.16	-0.44	-0.68	#N/A
TRINITY_DN76893_C1_G1	0	0	-0.6	-1.08	-0.15	-0.46	-0.44	.
TRINITY_DN71320_C3_G4	0	0	-0.97	-1.09	-0.59	-0.54	-0.77	RecName: Full=Mevalonate kinase;^Eukaryota; Viridiplantae; Streptophyta; Embryophyta; Tracheophyta; Spermatophyta; Magnoliophyta; eudicotyledons; Gunneridae; Pentapetalae; rosids; malvids; Brassicales; Brassicaceae; Camelineae; Arabidopsis
TRINITY_DN75691_C0_G2	0	0	-1.32	0.18	1.45	0.05	-0.73	RecName: Full=Probable flavin-containing monooxygenase 1;^Eukaryota; Viridiplantae; Streptophyta; Embryophyta; Tracheophyta; Spermatophyta; Magnoliophyta; eudicotyledons; Gunneridae; Pentapetalae; rosids; malvids; Brassicales; Brassicaceae; Camelineae; Arabidopsis
TRINITY_DN75504_C2_G2	0	0	-1.34	-1.43	-0.58	-1.13	-0.74	.
TRINITY_DN74018_C1_G2	0	0	-1.4	-0.91	-0.47	-1.08	-0.9	.
TRINITY_DN78369_C0_G1	0	0	-0.32	-1.71	-0.04	0.03	-1.53	#N/A
TRINITY_DN75173_C1_G3	0	0	-0.92	0.15	1.12	-2.02	-0.59	#N/A
TRINITY_DN75504_C2_G3	0	0	-1.09	-0.78	-0.47	-0.86	-0.6	.
TRINITY_DN71596_C1_G8	0	0	-1.09	-1.23	0.24	-0.35	-1.14	.
TRINITY_DN73862_C1_G1	0	0	-2.38	-0.67	-0.45	-0.69	0.3	RecName: Full=Glucose-6-phosphate/phosphate translocator 2, chloroplastic;^Eukaryota; Viridiplantae; Streptophyta; Embryophyta; Tracheophyta; Spermatophyta; Magnoliophyta; eudicotyledons; Gunneridae; Pentapetalae; rosids; malvids; Brassicales; Brassicaceae; Camelineae; Arabidopsis
TRINITY_DN76914_C5_G1	0	0	-0.61	-1.25	-0.29	-0.73	-1	.
TRINITY_DN77884_C2_G1	0	0	-1.01	-1.4	-0.41	-1	-1.18	.
TRINITY_DN74500_C1_G6	0	0	-1.71	-1.44	-0.78	-0.59	-1.77	.
TRINITY_DN76158_C1_G1	0	0	-1.22	-1.04	-0.59	-1.3	-1.35	RecName: Full=Cationic amino acid transporter 6, chloroplastic;^Eukaryota; Viridiplantae; Streptophyta; Embryophyta; Tracheophyta; Spermatophyta; Magnoliophyta; eudicotyledons; Gunneridae; Pentapetalae; rosids; malvids; Brassicales; Brassicaceae; Camelineae; Arabidopsis
TRINITY_DN73237_C1_G1	0	0	-1.12	-0.63	-0.2	-0.09	0.23	.
TRINITY_DN71834_C0_G1	0	0	-3.11	-3.85	-0.29	-0.87	-1.34	.
TRINITY_DN75457_C0_G4	0	0	-0.74	-0.99	0.05	-0.11	-0.16	.
TRINITY_DN82433_C8_G2	0	0	-2.47	-1.98	-0.55	-1.19	-1.17	.
TRINITY_DN83024_C3_G1	0	0	-0.76	-0.98	0.02	-0.5	-0.68	.
TRINITY_DN82086_C1_G4	0	0	-1.05	-1.33	-0.39	-0.79	-0.44	RecName: Full=Mitochondrial phosphate carrier protein 3, mitochondrial;^Eukaryota; Viridiplantae; Streptophyta; Embryophyta; Tracheophyta; Spermatophyta; Magnoliophyta; eudicotyledons; Gunneridae; Pentapetalae; rosids; malvids; Brassicales; Brassicaceae; Camelineae; Arabidopsis
TRINITY_DN80537_C0_G1	0	0	-1.39	-1.06	-0.66	-0.43	-0.57	RecName: Full=Glucose-1-phosphate adenylyltransferase large subunit, chloroplastic/amyloplastic;^Eukaryota; Viridiplantae; Streptophyta; Embryophyta; Tracheophyta; Spermatophyta; Magnoliophyta; eudicotyledons; Gunneridae; Pentapetalae; Caryophyllales; Chenopodiaceae; Betoideae; Beta
TRINITY_DN74435_C0_G2	0	0	-2.86	-2.63	0.23	-0.09	-0.97	.
TRINITY_DN79588_C0_G1	0	0	-1.93	-1.53	-0.01	-0.42	-0.91	RecName: Full=UDP-glycosyltransferase 91A1;^Eukaryota; Viridiplantae; Streptophyta; Embryophyta; Tracheophyta; Spermatophyta; Magnoliophyta; eudicotyledons; Gunneridae; Pentapetalae; rosids; malvids; Brassicales; Brassicaceae; Camelineae; Arabidopsis
TRINITY_DN63526_C0_G1	0	0	-1.67	-1.35	1.7	0.99	1.09	RecName: Full=Pathogenesis-related protein PR-1;^Eukaryota; Viridiplantae; Streptophyta; Embryophyta; Tracheophyta; Spermatophyta; Magnoliophyta; eudicotyledons; Gunneridae; Pentapetalae; rosids; fabids; Fabales; Fabaceae; Papilionoideae; Trifolieae; Medicago
TRINITY_DN79327_C0_G1	0	0	-1.49	-1.44	2.17	-0.53	1.24	RecName: Full=Protein NIM1-INTERACTING 1;^Eukaryota; Viridiplantae; Streptophyta; Embryophyta; Tracheophyta; Spermatophyta; Magnoliophyta; eudicotyledons; Gunneridae; Pentapetalae; rosids; malvids; Brassicales; Brassicaceae; Camelineae; Arabidopsis
TRINITY_DN80397_C1_G1	0	0	-0.2	-0.88	0.31	-0.47	-0.7	#N/A
TRINITY_DN72197_C0_G3	0	0	-1.6	-1.02	-0.36	-0.58	-0.37	.
TRINITY_DN72197_C0_G2	0	0	-1.45	-0.96	-0.39	-0.6	-0.37	#N/A
TRINITY_DN72197_C0_G1	0	0	-1.23	-0.71	-0.39	-0.48	-0.26	.
TRINITY_DN74742_C1_G3	0	0	-2.22	-2	0.02	-3.71	-2.44	.
TRINITY_DN73862_C1_G3	0	0	-2.89	-1.18	-0.56	-0.75	-0.01	RecName: Full=Glucose-6-phosphate/phosphate translocator 1, chloroplastic;^Eukaryota; Viridiplantae; Streptophyta; Embryophyta; Tracheophyta; Spermatophyta; Magnoliophyta; eudicotyledons; Gunneridae; Pentapetalae; rosids; malvids; Brassicales; Brassicaceae; Camelineae; Arabidopsis
TRINITY_DN70654_C0_G1	0	0	-0.32	-1.79	0.87	0.76	0.06	RecName: Full=Major allergen Pru av 1;^Eukaryota; Viridiplantae; Streptophyta; Embryophyta; Tracheophyta; Spermatophyta; Magnoliophyta; eudicotyledons; Gunneridae; Pentapetalae; rosids; fabids; Rosales; Rosaceae; Maloideae; Amygdaleae; Prunus
TRINITY_DN70560_C1_G3	0	0	-1.6	-1.81	-1.01	-0.97	-1.43	RecName: Full=Cellulose synthase-like protein G2;^Eukaryota; Viridiplantae; Streptophyta; Embryophyta; Tracheophyta; Spermatophyta; Magnoliophyta; eudicotyledons; Gunneridae; Pentapetalae; rosids; malvids; Brassicales; Brassicaceae; Camelineae; Arabidopsis
TRINITY_DN70113_C2_G1	0	0	-2.74	-1.84	-0.53	-0.78	-2.83	#N/A
TRINITY_DN76772_C0_G3	0	0	-1.67	-1.6	-0.65	-1.22	-0.36	.
TRINITY_DN82791_C6_G1	1	0	-0.25	0.14	-0.04	-0.31	-1.7	.
TRINITY_DN82386_C0_G1	1	0	-0.54	-0.52	-1	-1.05	-1.56	#N/A
TRINITY_DN64330_C0_G1	1	0	0.37	-0.63	-1.88	-0.14	-0.86	RecName: Full=Cytochrome b561 and DOMON domain-containing protein At5g47530;^Eukaryota; Viridiplantae; Streptophyta; Embryophyta; Tracheophyta; Spermatophyta; Magnoliophyta; eudicotyledons; Gunneridae; Pentapetalae; rosids; malvids; Brassicales; Brassicaceae; Camelineae; Arabidopsis
TRINITY_DN79474_C1_G1	1	0	-0.85	-1.37	-0.84	-0.89	-1.11	.
TRINITY_DN78212_C0_G1	1	0	-0.4	0.55	-0.37	-0.89	-2.1	#N/A
TRINITY_DN77814_C2_G1	1	0	-0.33	-0.25	-0.36	-0.88	-1.17	.
TRINITY_DN74794_C4_G1	1	0	-0.67	-0.63	-0.89	-0.6	-1.4	#N/A
TRINITY_DN77003_C0_G2	1	0	0.83	0.94	0.19	0.64	-1.14	RecName: Full=THO complex subunit 2;^Eukaryota; Viridiplantae; Streptophyta; Embryophyta; Tracheophyta; Spermatophyta; Magnoliophyta; eudicotyledons; Gunneridae; Pentapetalae; rosids; malvids; Brassicales; Brassicaceae; Camelineae; Arabidopsis
TRINITY_DN73528_C0_G4	1	0	-0.58	-1.04	-0.6	-0.89	-1.21	#N/A
TRINITY_DN73682_C2_G1	1	0	0.34	0.32	-0.1	-0.01	-1.16	RecName: Full=Formin-binding protein 4;^Eukaryota; Metazoa; Chordata; Craniata; Vertebrata; Euteleostomi; Mammalia; Eutheria; Euarchontoglires; Glires; Rodentia; Myomorpha; Muroidea; Muridae; Murinae; Mus; Mus
TRINITY_DN58942_C0_G1	1	0	-0.48	-0.32	-0.57	-1.09	-1.19	RecName: Full=Probable carboxylesterase 6;^Eukaryota; Viridiplantae; Streptophyta; Embryophyta; Tracheophyta; Spermatophyta; Magnoliophyta; eudicotyledons; Gunneridae; Pentapetalae; rosids; malvids; Brassicales; Brassicaceae; Camelineae; Arabidopsis
TRINITY_DN66818_C0_G2	1	0	1.42	0.02	1.48	0.4	-0.82	#N/A
TRINITY_DN74313_C5_G2	1	0	-0.59	-0.78	-0.5	-0.67	-1.13	#N/A
TRINITY_DN71595_C0_G1	1	0	2	1.76	0.94	1.53	-4.92	#N/A
TRINITY_DN58356_C0_G1	1	0	-1.49	-2.37	-2.93	-2.75	-3	RecName: Full=Isocitrate lyase {ECO:0000250|UniProtKB:P28297};^Eukaryota; Viridiplantae; Streptophyta; Embryophyta; Tracheophyta; Spermatophyta; Magnoliophyta; eudicotyledons; Gunneridae; Pentapetalae; rosids; malvids; Malvales; Malvaceae; Malvoideae; Gossypium
TRINITY_DN74388_C5_G4	1	0	3.03	3	0.01	1.92	-4.91	#N/A
TRINITY_DN74419_C0_G2	1	0	1.04	1.01	-0.41	-0.26	-1.44	RecName: Full=ABC transporter G family member 37 {ECO:0000303|PubMed:18299247};^Eukaryota; Viridiplantae; Streptophyta; Embryophyta; Tracheophyta; Spermatophyta; Magnoliophyta; Liliopsida; Poales; Poaceae; BOP clade; Oryzoideae; Oryzeae; Oryzinae; Oryza
TRINITY_DN80991_C4_G3	1	0	2.41	2.36	0.22	1.72	-1.55	#N/A
TRINITY_DN78547_C1_G4	1	0	-0.66	-0.38	-0.25	-0.67	-1.12	.
TRINITY_DN70209_C1_G3	1	0	-0.24	-0.72	-0.88	-0.71	-1.02	RecName: Full=Receptor-like protein kinase HAIKU2;^Eukaryota; Viridiplantae; Streptophyta; Embryophyta; Tracheophyta; Spermatophyta; Magnoliophyta; eudicotyledons; Gunneridae; Pentapetalae; rosids; malvids; Brassicales; Brassicaceae; Camelineae; Arabidopsis
TRINITY_DN70209_C1_G4	1	0	0.18	-0.12	-0.87	-0.24	-0.56	RecName: Full=Receptor-like protein kinase HAIKU2;^Eukaryota; Viridiplantae; Streptophyta; Embryophyta; Tracheophyta; Spermatophyta; Magnoliophyta; eudicotyledons; Gunneridae; Pentapetalae; rosids; malvids; Brassicales; Brassicaceae; Camelineae; Arabidopsis
TRINITY_DN82565_C4_G7	1	0	-0.12	-1.2	-0.77	-0.69	-5.45	RecName: Full=Ethylene-responsive transcription factor ERF118;^Eukaryota; Viridiplantae; Streptophyta; Embryophyta; Tracheophyta; Spermatophyta; Magnoliophyta; eudicotyledons; Gunneridae; Pentapetalae; rosids; malvids; Brassicales; Brassicaceae; Camelineae; Arabidopsis
TRINITY_DN69501_C0_G1	1	0	-0.31	0.3	-0.62	-0.13	-2.58	#N/A
TRINITY_DN76748_C3_G1	1	0	-0.68	-1.27	-2.01	-2.56	-2.37	RecName: Full=Ethylene-responsive transcription factor 1B;^Eukaryota; Viridiplantae; Streptophyta; Embryophyta; Tracheophyta; Spermatophyta; Magnoliophyta; eudicotyledons; Gunneridae; Pentapetalae; rosids; malvids; Brassicales; Brassicaceae; Camelineae; Arabidopsis
TRINITY_DN73978_C0_G1	1	0	1.78	1.83	-0.34	0.87	-3.47	#N/A
TRINITY_DN80811_C4_G2	1	0	1.4	0.47	0.62	0.68	0.14	RecName: Full=Two-component response regulator ORR4 {ECO:0000305};^Eukaryota; Viridiplantae; Streptophyta; Embryophyta; Tracheophyta; Spermatophyta; Magnoliophyta; Liliopsida; Poales; Poaceae; BOP clade; Oryzoideae; Oryzeae; Oryzinae; Oryza
TRINITY_DN79845_C2_G5	1	0	-1.29	-2.33	-1.26	-1.49	-1.75	.
TRINITY_DN79845_C2_G2	1	0	-0.67	-1.28	-1.08	-1.53	-1.63	RecName: Full=12-oxophytodienoate reductase 1;^Eukaryota; Viridiplantae; Streptophyta; Embryophyta; Tracheophyta; Spermatophyta; Magnoliophyta; eudicotyledons; Gunneridae; Pentapetalae; asterids; lamiids; Solanales; Solanaceae; Solanoideae; Solaneae; Solanum; Lycopersicon
TRINITY_DN78934_C0_G4	1	0	1.17	1.32	-0.47	0.72	-2.45	.
TRINITY_DN80962_C1_G1	1	0	1.01	-1.25	-1.2	-1.7	-0.98	RecName: Full=Rust resistance kinase Lr10 {ECO:0000312|EMBL:AAC49629.1};^Eukaryota; Viridiplantae; Streptophyta; Embryophyta; Tracheophyta; Spermatophyta; Magnoliophyta; Liliopsida; Poales; Poaceae; BOP clade; Pooideae; Triticodae; Triticeae; Triticinae; Triticum
TRINITY_DN72765_C0_G1	1	0	-0.27	-0.42	-0.78	-1.02	-1.37	RecName: Full=BAG-associated GRAM protein 1 {ECO:0000303|PubMed:26739014};^Eukaryota; Viridiplantae; Streptophyta; Embryophyta; Tracheophyta; Spermatophyta; Magnoliophyta; eudicotyledons; Gunneridae; Pentapetalae; rosids; malvids; Brassicales; Brassicaceae; Camelineae; Arabidopsis
TRINITY_DN76276_C1_G2	1	0	-0.15	-0.69	-0.48	-1.09	-1.04	RecName: Full=Ethylene-responsive transcription factor 1B;^Eukaryota; Viridiplantae; Streptophyta; Embryophyta; Tracheophyta; Spermatophyta; Magnoliophyta; eudicotyledons; Gunneridae; Pentapetalae; rosids; malvids; Brassicales; Brassicaceae; Camelineae; Arabidopsis
TRINITY_DN78595_C5_G1	1	0	0.56	0.81	0.11	0.59	-1.72	#N/A
TRINITY_DN79526_C2_G1	1	0	-0.47	-0.19	-0.36	-0.38	-1.49	#N/A
TRINITY_DN82473_C1_G1	1	0	-0.06	0.22	0.07	0.13	-1.24	.
TRINITY_DN71294_C1_G1	1	0	0.6	0.66	-0.33	-0.21	-1.18	RecName: Full=G patch domain-containing protein 8;^Eukaryota; Metazoa; Chordata; Craniata; Vertebrata; Euteleostomi; Mammalia; Eutheria; Euarchontoglires; Glires; Rodentia; Myomorpha; Muroidea; Muridae; Murinae; Mus; Mus
TRINITY_DN76731_C1_G4	1	0	0.61	0.41	0.07	-0.41	-1.49	#N/A
TRINITY_DN76341_C1_G1	1	0	0.05	-0.51	-0.4	-0.39	-1.17	RecName: Full=Quinone oxidoreductase-like protein 2 homolog;^Eukaryota; Metazoa; Cnidaria; Anthozoa; Hexacorallia; Actiniaria; Edwardsiidae; Nematostella
TRINITY_DN74224_C2_G3	1	0	0.06	-0.18	-0.76	-1.36	-0.7	RecName: Full=Dehydration-responsive element-binding protein 3;^Eukaryota; Viridiplantae; Streptophyta; Embryophyta; Tracheophyta; Spermatophyta; Magnoliophyta; eudicotyledons; Gunneridae; Pentapetalae; rosids; malvids; Brassicales; Brassicaceae; Camelineae; Arabidopsis
TRINITY_DN71560_C0_G3	1	0	-0.61	-1.18	-0.89	-1.31	-0.8	RecName: Full=Scarecrow-like protein 4;^Eukaryota; Viridiplantae; Streptophyta; Embryophyta; Tracheophyta; Spermatophyta; Magnoliophyta; eudicotyledons; Gunneridae; Pentapetalae; rosids; malvids; Brassicales; Brassicaceae; Camelineae; Arabidopsis
TRINITY_DN72688_C0_G1	1	0	-0.27	-0.1	-0.12	-0.66	-1.59	RecName: Full=Urea-proton symporter DUR3;^Eukaryota; Viridiplantae; Streptophyta; Embryophyta; Tracheophyta; Spermatophyta; Magnoliophyta; eudicotyledons; Gunneridae; Pentapetalae; rosids; malvids; Brassicales; Brassicaceae; Camelineae; Arabidopsis
TRINITY_DN81027_C1_G2	1	0	-0.26	0.01	-0.08	-0.18	-1.47	#N/A
TRINITY_DN81076_C1_G1	1	0	-0.43	-0.12	-0.39	-0.7	-3.07	RecName: Full=Topless-related protein 2;^Eukaryota; Viridiplantae; Streptophyta; Embryophyta; Tracheophyta; Spermatophyta; Magnoliophyta; eudicotyledons; Gunneridae; Pentapetalae; rosids; malvids; Brassicales; Brassicaceae; Camelineae; Arabidopsis
TRINITY_DN82825_C1_G1	1	0	-1.07	-0.7	-0.65	-1.27	-1.19	#N/A
TRINITY_DN77493_C2_G1	1	0	1.39	1.09	-0.1	1	-1.61	.
TRINITY_DN75999_C0_G1	1	0	0.44	1.3	0.52	0.55	-1.55	.
TRINITY_DN81883_C1_G1	1	0	0.82	1.09	0.06	0.58	-1.39	RecName: Full=Protein PHYLLO, chloroplastic;^Eukaryota; Viridiplantae; Streptophyta; Embryophyta; Tracheophyta; Spermatophyta; Magnoliophyta; eudicotyledons; Gunneridae; Pentapetalae; rosids; malvids; Brassicales; Brassicaceae; Camelineae; Arabidopsis
TRINITY_DN75559_C1_G3	1	0	1.1	1.14	1.58	0	-0.19	#N/A
TRINITY_DN75559_C1_G6	1	0	1.92	1.83	0.16	1.25	-0.32	RecName: Full=Putative vacuolar protein sorting-associated protein 13A;^Eukaryota; Amoebozoa; Mycetozoa; Dictyosteliida; Dictyostelium
TRINITY_DN80904_C0_G2	1	0	-0.52	-0.92	-0.64	-1.23	-1.38	.
TRINITY_DN79551_C1_G1	1	0	0.38	-1.23	-2.8	-2.83	-1.47	RecName: Full=Pleiotropic drug resistance protein 1;^Eukaryota; Viridiplantae; Streptophyta; Embryophyta; Tracheophyta; Spermatophyta; Magnoliophyta; eudicotyledons; Gunneridae; Pentapetalae; asterids; lamiids; Solanales; Solanaceae; Nicotianoideae; Nicotianeae; Nicotiana
TRINITY_DN73940_C0_G5	1	0	-0.36	-0.39	-0.44	-0.82	-1.68	#N/A
TRINITY_DN82309_C0_G1	1	0	1.57	1.41	0.18	0.7	-1.2	.
TRINITY_DN80028_C0_G1	1	0	-0.45	-0.63	-0.86	-0.74	-1.17	.
TRINITY_DN80028_C0_G3	1	0	-0.71	-0.83	-0.93	-1.32	-1.46	RecName: Full=Protein SELF-PRUNING;^Eukaryota; Viridiplantae; Streptophyta; Embryophyta; Tracheophyta; Spermatophyta; Magnoliophyta; eudicotyledons; Gunneridae; Pentapetalae; asterids; lamiids; Solanales; Solanaceae; Solanoideae; Solaneae; Solanum; Lycopersicon
TRINITY_DN83021_C2_G1	1	0	1.32	1.3	0.03	0.72	-1.84	#N/A
TRINITY_DN77449_C4_G2	1	0	1.52	1.5	0.21	0.08	-0.98	.
TRINITY_DN72962_C0_G1	1	0	0.33	0.7	0.27	0.47	-2.03	.
TRINITY_DN52203_C0_G1	1	0	0.05	-0.1	-0.88	-1.35	-0.68	RecName: Full=Transcription factor bHLH96;^Eukaryota; Viridiplantae; Streptophyta; Embryophyta; Tracheophyta; Spermatophyta; Magnoliophyta; eudicotyledons; Gunneridae; Pentapetalae; rosids; malvids; Brassicales; Brassicaceae; Camelineae; Arabidopsis
TRINITY_DN73462_C0_G6	1	0	-0.88	-1.14	-1.19	-1.6	-1.52	.
TRINITY_DN82913_C1_G1	1	0	0.57	0.6	0.04	0.18	-1.26	RecName: Full=Homeobox-leucine zipper protein ATHB-15;^Eukaryota; Viridiplantae; Streptophyta; Embryophyta; Tracheophyta; Spermatophyta; Magnoliophyta; eudicotyledons; Gunneridae; Pentapetalae; rosids; malvids; Brassicales; Brassicaceae; Camelineae; Arabidopsis
TRINITY_DN70383_C2_G9	1	0	0.32	-0.1	-0.76	-0.82	-1.1	#N/A
TRINITY_DN79859_C1_G6	1	0	-0.37	-0.2	-0.92	-0.94	-2.02	RecName: Full=Flowering-promoting factor 1-like protein 3;^Eukaryota; Viridiplantae; Streptophyta; Embryophyta; Tracheophyta; Spermatophyta; Magnoliophyta; Liliopsida; Poales; Poaceae; BOP clade; Oryzoideae; Oryzeae; Oryzinae; Oryza
TRINITY_DN74323_C1_G6	1	0	-0.38	-0.39	-0.48	-0.3	-1.12	RecName: Full=Feruloyl CoA ortho-hydroxylase 2;^Eukaryota; Viridiplantae; Streptophyta; Embryophyta; Tracheophyta; Spermatophyta; Magnoliophyta; eudicotyledons; Gunneridae; Pentapetalae; rosids; malvids; Brassicales; Brassicaceae; Camelineae; Arabidopsis
TRINITY_DN75772_C4_G2	1	0	-0.06	-0.15	-0.09	-0.28	-1.14	#N/A
TRINITY_DN77755_C2_G1	1	0	-0.02	0.05	0.05	0.08	-1.2	.
TRINITY_DN82768_C6_G9	1	0	0.28	-0.3	0.04	-0.07	-1.12	#N/A
TRINITY_DN82045_C0_G2	1	0	-0.08	-0.2	-0.05	0.1	-1.81	RecName: Full=Linoleate 13S-lipoxygenase 2-1, chloroplastic;^Eukaryota; Viridiplantae; Streptophyta; Embryophyta; Tracheophyta; Spermatophyta; Magnoliophyta; eudicotyledons; Gunneridae; Pentapetalae; asterids; lamiids; Solanales; Solanaceae; Solanoideae; Solaneae; Solanum
TRINITY_DN71060_C3_G1	1	0	0.45	0.89	-0.35	-0.38	-1.1	#N/A
TRINITY_DN78635_C0_G1	1	0	0.43	0.62	0.08	0.68	-2.05	RecName: Full=Protein prune homolog 2;^Eukaryota; Metazoa; Chordata; Craniata; Vertebrata; Euteleostomi; Mammalia; Eutheria; Euarchontoglires; Primates; Haplorrhini; Catarrhini; Hominidae; Homo
TRINITY_DN79837_C7_G1	1	0	0.96	1.38	0.19	0.98	-4.09	#N/A
TRINITY_DN76284_C4_G2	1	0	-2.46	-1.9	-2.42	-3.15	-2.36	RecName: Full=Protein YLS3;^Eukaryota; Viridiplantae; Streptophyta; Embryophyta; Tracheophyta; Spermatophyta; Magnoliophyta; eudicotyledons; Gunneridae; Pentapetalae; rosids; malvids; Brassicales; Brassicaceae; Camelineae; Arabidopsis
TRINITY_DN79322_C4_G1	1	0	-0.32	-0.95	-1.05	-1.17	-0.94	RecName: Full=Transcription factor bHLH14;^Eukaryota; Viridiplantae; Streptophyta; Embryophyta; Tracheophyta; Spermatophyta; Magnoliophyta; eudicotyledons; Gunneridae; Pentapetalae; rosids; malvids; Brassicales; Brassicaceae; Camelineae; Arabidopsis
TRINITY_DN77452_C0_G3	1	0	1.84	1.85	0.86	1.11	-0.95	#N/A
TRINITY_DN81631_C2_G3	1	0	1.43	1.49	-0.08	0.64	-1.38	#N/A
TRINITY_DN74439_C1_G1	1	0	0.75	0.73	0.3	0.1	-1.19	.
TRINITY_DN75323_C2_G2	1	0	0.8	0.71	-0.08	-0.04	-1.14	RecName: Full=Regulator of nonsense transcripts 1 homolog;^Eukaryota; Viridiplantae; Streptophyta; Embryophyta; Tracheophyta; Spermatophyta; Magnoliophyta; eudicotyledons; Gunneridae; Pentapetalae; rosids; malvids; Brassicales; Brassicaceae; Camelineae; Arabidopsis
TRINITY_DN75323_C2_G1	1	0	1.01	1.23	0.03	-0.2	-2.15	.
TRINITY_DN74048_C1_G1	1	0	-0.56	0.09	-0.31	-0.11	-1.59	.
TRINITY_DN73624_C2_G3	1	0	-1.71	0.68	-2.96	-5.3	-5.47	#N/A
TRINITY_DN70828_C0_G1	1	0	-1.07	-0.65	-0.95	-0.72	-2.12	.
TRINITY_DN82922_C2_G3	1	0	0.43	-0.13	-2.35	-1.65	-1.52	RecName: Full=Pleiotropic drug resistance protein 1;^Eukaryota; Viridiplantae; Streptophyta; Embryophyta; Tracheophyta; Spermatophyta; Magnoliophyta; eudicotyledons; Gunneridae; Pentapetalae; asterids; lamiids; Solanales; Solanaceae; Nicotianoideae; Nicotianeae; Nicotiana
TRINITY_DN72455_C3_G2	1	0	0.09	0.25	-0.64	-0.07	-1.44	RecName: Full=Potassium channel AKT2/3;^Eukaryota; Viridiplantae; Streptophyta; Embryophyta; Tracheophyta; Spermatophyta; Magnoliophyta; eudicotyledons; Gunneridae; Pentapetalae; rosids; malvids; Brassicales; Brassicaceae; Camelineae; Arabidopsis
TRINITY_DN71368_C2_G4	1	0	-0.74	-0.77	-1.38	-0.79	-1.39	#N/A
TRINITY_DN74839_C1_G3	1	0	-0.03	-0.53	-0.76	-0.66	-1.15	.
TRINITY_DN76264_C0_G1	1	0	1.04	1.48	0.85	0.74	-1.65	.
TRINITY_DN79841_C0_G2	1	0	0.31	0.13	-0.19	-1.02	-1.81	#N/A
TRINITY_DN74471_C2_G8	1	0	0.04	-1.02	-1.17	-1.64	-2.49	RecName: Full=F-box/kelch-repeat protein At5g43190;^Eukaryota; Viridiplantae; Streptophyta; Embryophyta; Tracheophyta; Spermatophyta; Magnoliophyta; eudicotyledons; Gunneridae; Pentapetalae; rosids; malvids; Brassicales; Brassicaceae; Camelineae; Arabidopsis
TRINITY_DN73959_C1_G1	1	0	0.61	0.64	0.1	0.57	-1.2	.
TRINITY_DN77489_C0_G4	1	0	0.16	-1.72	-1.32	-2.22	-0.92	#N/A
TRINITY_DN77109_C0_G5	1	0	0.62	1.12	-1.72	-0.56	-0.75	.
TRINITY_DN80588_C4_G4	1	0	0.19	-0.33	-1.06	-1.22	-1.3	RecName: Full=Protein NRT1/ PTR FAMILY 5.6;^Eukaryota; Viridiplantae; Streptophyta; Embryophyta; Tracheophyta; Spermatophyta; Magnoliophyta; eudicotyledons; Gunneridae; Pentapetalae; rosids; malvids; Brassicales; Brassicaceae; Camelineae; Arabidopsis
TRINITY_DN75371_C0_G1	1	0	0.47	0.66	-0.09	-0.17	-1.25	.
TRINITY_DN70380_C0_G2	1	0	-0.33	-1.14	-0.52	-0.44	-0.8	RecName: Full=Protein TolB {ECO:0000255|HAMAP-Rule:MF_00671};^Bacteria; Proteobacteria; Deltaproteobacteria; Desulfuromonadales; Desulfuromonadaceae; Pelobacter
TRINITY_DN70128_C0_G1	1	0	0	-0.34	-0.51	-1.33	-1.14	.
TRINITY_DN72494_C2_G1	1	0	-0.42	-0.57	-0.74	-1.22	-0.93	RecName: Full=AP-5 complex subunit beta-1;^Eukaryota; Metazoa; Chordata; Craniata; Vertebrata; Euteleostomi; Amphibia; Batrachia; Anura; Pipoidea; Pipidae; Xenopodinae; Xenopus; Silurana
TRINITY_DN81339_C0_G2	1	0	-0.26	-0.79	-0.45	-1.13	-1.1	RecName: Full=Allantoate deiminase 1 {ECO:0000305};^Eukaryota; Viridiplantae; Streptophyta; Embryophyta; Tracheophyta; Spermatophyta; Magnoliophyta; eudicotyledons; Gunneridae; Pentapetalae; rosids; fabids; Fabales; Fabaceae; Papilionoideae; Phaseoleae; Glycine; Soja
TRINITY_DN66631_C0_G1	1	0	-0.6	-0.7	-0.74	-1.22	-1.29	RecName: Full=HIPL1 protein;^Eukaryota; Viridiplantae; Streptophyta; Embryophyta; Tracheophyta; Spermatophyta; Magnoliophyta; eudicotyledons; Gunneridae; Pentapetalae; rosids; malvids; Brassicales; Brassicaceae; Camelineae; Arabidopsis
TRINITY_DN78243_C0_G7	1	0	-0.27	-1	0.03	-2.29	-0.55	#N/A
TRINITY_DN82174_C1_G3	1	0	-0.66	-1.04	-0.66	-1.19	-1.24	.
TRINITY_DN82880_C1_G2	1	0	-0.24	-0.35	-0.32	-0.37	-1.21	#N/A
TRINITY_DN73436_C0_G6	1	0	0.05	-0.22	-1.73	-0.49	-1.31	#N/A
TRINITY_DN73291_C2_G4	1	0	-0.63	-0.22	-0.75	-0.41	-1.57	.
TRINITY_DN81685_C1_G2	1	0	-0.21	-0.29	-0.32	-0.28	-1.38	RecName: Full=Kinesin-like protein KIN-14I {ECO:0000305};^Eukaryota; Viridiplantae; Streptophyta; Embryophyta; Tracheophyta; Spermatophyta; Magnoliophyta; Liliopsida; Poales; Poaceae; BOP clade; Oryzoideae; Oryzeae; Oryzinae; Oryza
TRINITY_DN69162_C0_G1	1	0	-0.19	-0.85	-0.31	-1.01	-0.84	RecName: Full=NADPH-dependent aldehyde reductase-like protein, chloroplastic {ECO:0000250|UniProtKB:Q9SQR2};^Eukaryota; Viridiplantae; Streptophyta; Embryophyta; Tracheophyta; Spermatophyta; Magnoliophyta; eudicotyledons; Gunneridae; Pentapetalae; rosids; malvids; Brassicales; Brassicaceae; Camelineae; Arabidopsis
TRINITY_DN82610_C1_G3	1	0	1.38	1.17	0.43	0.74	-1.21	RecName: Full=Kinesin-like protein KIN-14R {ECO:0000305};^Eukaryota; Viridiplantae; Streptophyta; Embryophyta; Tracheophyta; Spermatophyta; Magnoliophyta; eudicotyledons; Gunneridae; Pentapetalae; rosids; malvids; Brassicales; Brassicaceae; Camelineae; Arabidopsis
TRINITY_DN80414_C1_G6	1	0	-1.17	-0.79	-0.98	-1.11	-1.24	.
TRINITY_DN73295_C0_G1	1	0	-0.2	0	-1.01	-1.27	-1.62	RecName: Full=Probable glucan 1,3-beta-glucosidase A;^Eukaryota; Fungi; Dikarya; Ascomycota; Pezizomycotina; Eurotiomycetes; Eurotiomycetidae; Eurotiales; Aspergillaceae; Aspergillus
TRINITY_DN74657_C2_G5	1	0	-0.09	-0.58	-0.88	-1.13	-1.4	.
TRINITY_DN72101_C0_G5	1	0	-0.17	-0.05	-0.35	-0.22	-1.13	RecName: Full=GATA transcription factor 5;^Eukaryota; Viridiplantae; Streptophyta; Embryophyta; Tracheophyta; Spermatophyta; Magnoliophyta; eudicotyledons; Gunneridae; Pentapetalae; rosids; malvids; Brassicales; Brassicaceae; Camelineae; Arabidopsis
TRINITY_DN68506_C0_G1	1	0	-0.28	-0.71	-0.49	-1.31	-0.61	RecName: Full=DNA-directed RNA polymerase III subunit RPC4;^Eukaryota; Metazoa; Chordata; Craniata; Vertebrata; Euteleostomi; Mammalia; Eutheria; Euarchontoglires; Primates; Haplorrhini; Catarrhini; Hominidae; Homo
TRINITY_DN44752_C0_G1	1	0	-0.01	0.24	-1.21	-2.84	-2.25	RecName: Full=Protein MARD1 {ECO:0000303|PubMed:15159630};^Eukaryota; Viridiplantae; Streptophyta; Embryophyta; Tracheophyta; Spermatophyta; Magnoliophyta; eudicotyledons; Gunneridae; Pentapetalae; rosids; malvids; Brassicales; Brassicaceae; Camelineae; Arabidopsis
TRINITY_DN82407_C0_G2	1	0	0.41	0.35	-0.07	0.08	-1.5	.
TRINITY_DN77756_C1_G4	1	0	-0.63	-0.09	-0.83	-0.88	-1.09	.
TRINITY_DN74035_C0_G1	1	0	0.23	0.5	0.09	-0.41	-1.18	.
TRINITY_DN72464_C0_G2	1	0	-1.24	-1.51	-1.32	-2.06	-1.58	RecName: Full=5'-adenylylsulfate reductase 1, chloroplastic;^Eukaryota; Viridiplantae; Streptophyta; Embryophyta; Tracheophyta; Spermatophyta; Magnoliophyta; eudicotyledons; Gunneridae; Pentapetalae; rosids; malvids; Brassicales; Brassicaceae; Camelineae; Arabidopsis
TRINITY_DN81185_C0_G1	1	0	-0.01	0.22	-0.61	-0.51	-1.9	RecName: Full=Protein SMAX1-LIKE 7 {ECO:0000303|PubMed:23893171};^Eukaryota; Viridiplantae; Streptophyta; Embryophyta; Tracheophyta; Spermatophyta; Magnoliophyta; eudicotyledons; Gunneridae; Pentapetalae; rosids; malvids; Brassicales; Brassicaceae; Camelineae; Arabidopsis
TRINITY_DN71415_C3_G3	1	0	0.35	0.03	-1	-0.63	-1.46	RecName: Full=Uncharacterized protein At5g41620;^Eukaryota; Viridiplantae; Streptophyta; Embryophyta; Tracheophyta; Spermatophyta; Magnoliophyta; eudicotyledons; Gunneridae; Pentapetalae; rosids; malvids; Brassicales; Brassicaceae; Camelineae; Arabidopsis
TRINITY_DN71502_C0_G4	1	0	0.46	-0.72	-1.44	-1.18	-1.03	RecName: Full=Protein FANTASTIC FOUR 3;^Eukaryota; Viridiplantae; Streptophyta; Embryophyta; Tracheophyta; Spermatophyta; Magnoliophyta; eudicotyledons; Gunneridae; Pentapetalae; rosids; malvids; Brassicales; Brassicaceae; Camelineae; Arabidopsis
TRINITY_DN81101_C1_G4	1	0	-0.2	0.18	-0.25	0.03	-1.6	.
TRINITY_DN74237_C0_G1	1	0	-0.02	-0.71	-0.96	-1.14	-1.48	.
TRINITY_DN82808_C0_G1	1	0	0.7	0.02	0.19	0.06	-1.22	.
TRINITY_DN71484_C0_G3	1	0	-0.14	-0.37	-0.79	-0.46	-1.31	RecName: Full=Shikimate O-hydroxycinnamoyltransferase;^Eukaryota; Viridiplantae; Streptophyta; Embryophyta; Tracheophyta; Spermatophyta; Magnoliophyta; eudicotyledons; Gunneridae; Pentapetalae; asterids; lamiids; Solanales; Solanaceae; Nicotianoideae; Nicotianeae; Nicotiana
TRINITY_DN83029_C1_G2	1	0	0.73	0.2	-0.05	-0.43	-1.77	.
TRINITY_DN76276_C0_G2	1	0	-0.7	-0.87	-1.34	-2.41	-1.73	RecName: Full=Ethylene-responsive transcription factor 1B;^Eukaryota; Viridiplantae; Streptophyta; Embryophyta; Tracheophyta; Spermatophyta; Magnoliophyta; eudicotyledons; Gunneridae; Pentapetalae; rosids; malvids; Brassicales; Brassicaceae; Camelineae; Arabidopsis
TRINITY_DN79182_C0_G2	1	0	1.9	1.38	2.05	1.36	-0.99	.
TRINITY_DN82993_C1_G1	1	0	0.69	0.89	-0.1	0.38	-2.14	.
TRINITY_DN59027_C0_G1	1	0	-0.06	0.09	-0.09	-0.84	-1.7	.
TRINITY_DN77895_C0_G3	1	0	-0.34	-0.22	-0.38	-0.09	-1.12	.
TRINITY_DN76452_C1_G3	1	0	-0.4	-0.28	0.01	-0.08	-1.41	.
TRINITY_DN73232_C1_G3	1	0	0.74	0.73	-0.03	0.39	-1.26	RecName: Full=Protein IRREGULAR XYLEM 15;^Eukaryota; Viridiplantae; Streptophyta; Embryophyta; Tracheophyta; Spermatophyta; Magnoliophyta; eudicotyledons; Gunneridae; Pentapetalae; rosids; malvids; Brassicales; Brassicaceae; Camelineae; Arabidopsis
TRINITY_DN78403_C0_G1	1	0	1.42	0.8	0.38	0.27	0.07	#N/A
TRINITY_DN74679_C4_G1	1	0	-0.06	-0.45	-0.68	-0.7	-1.16	RecName: Full=U-box domain-containing protein 4;^Eukaryota; Viridiplantae; Streptophyta; Embryophyta; Tracheophyta; Spermatophyta; Magnoliophyta; eudicotyledons; Gunneridae; Pentapetalae; rosids; malvids; Brassicales; Brassicaceae; Camelineae; Arabidopsis
TRINITY_DN74689_C1_G3	1	0	1.34	0.88	-0.15	0.42	-1.76	.
TRINITY_DN81964_C0_G2	1	0	-0.84	-2.11	-0.67	-2.12	-1.97	.
TRINITY_DN73347_C0_G3	1	0	-0.46	-0.29	-0.93	-1.31	-0.9	RecName: Full=Probable pectate lyase 18;^Eukaryota; Viridiplantae; Streptophyta; Embryophyta; Tracheophyta; Spermatophyta; Magnoliophyta; eudicotyledons; Gunneridae; Pentapetalae; rosids; malvids; Brassicales; Brassicaceae; Camelineae; Arabidopsis
TRINITY_DN81493_C1_G2	1	0	-0.33	-1.32	-0.12	-0.54	-1.08	.
TRINITY_DN76299_C4_G1	1	0	-0.06	-0.2	-1.23	-1.2	-0.99	.
TRINITY_DN76299_C4_G6	1	0	-0.38	-1.08	-1.28	-1.13	-1.26	.
TRINITY_DN74576_C0_G3	1	0	-1.21	-1.53	-0.72	-1.54	-1.36	.
TRINITY_DN83047_C1_G1	1	0	0.05	0.37	-0.28	-0.16	-1.14	RecName: Full=Cyclin-dependent kinase G-2;^Eukaryota; Viridiplantae; Streptophyta; Embryophyta; Tracheophyta; Spermatophyta; Magnoliophyta; Liliopsida; Poales; Poaceae; BOP clade; Oryzoideae; Oryzeae; Oryzinae; Oryza
TRINITY_DN76276_C1_G3	1	0	-0.45	-0.76	-0.62	-1.3	-1.36	.
TRINITY_DN77278_C2_G1	1	0	0.76	0.58	-0.08	0.2	-1.45	.
TRINITY_DN76842_C1_G4	1	0	-0.11	-0.63	-0.55	-0.87	-1.15	RecName: Full=Metal tolerance protein 4;^Eukaryota; Viridiplantae; Streptophyta; Embryophyta; Tracheophyta; Spermatophyta; Magnoliophyta; Liliopsida; Poales; Poaceae; BOP clade; Oryzoideae; Oryzeae; Oryzinae; Oryza
TRINITY_DN80575_C0_G2	1	0	-0.55	-0.15	-0.74	-0.7	-1.53	#N/A
TRINITY_DN79219_C1_G1	1	0	0.86	1.48	0.43	1.1	-2.88	#N/A
TRINITY_DN78657_C1_G1	1	0	-1.37	-2.09	-0.91	-1.39	-2.13	RecName: Full=Beta-galactosidase 7;^Eukaryota; Viridiplantae; Streptophyta; Embryophyta; Tracheophyta; Spermatophyta; Magnoliophyta; eudicotyledons; Gunneridae; Pentapetalae; rosids; malvids; Brassicales; Brassicaceae; Camelineae; Arabidopsis
TRINITY_DN75044_C0_G1	1	0	-2.34	-2.9	-2.99	-4.39	-3.31	RecName: Full=High affinity nitrate transporter 2.4;^Eukaryota; Viridiplantae; Streptophyta; Embryophyta; Tracheophyta; Spermatophyta; Magnoliophyta; eudicotyledons; Gunneridae; Pentapetalae; rosids; malvids; Brassicales; Brassicaceae; Camelineae; Arabidopsis
TRINITY_DN79915_C1_G4	1	0	-0.71	-0.73	-0.72	-0.8	-1.1	#N/A
TRINITY_DN79565_C1_G1	1	0	-0.64	-0.71	-0.95	-0.93	-1.01	.
TRINITY_DN78157_C0_G1	1	0	-0.33	-0.71	-0.62	-0.97	-1.36	RecName: Full=UDP-glucose 4-epimerase GEPI48;^Eukaryota; Viridiplantae; Streptophyta; Embryophyta; Tracheophyta; Spermatophyta; Magnoliophyta; eudicotyledons; Gunneridae; Pentapetalae; rosids; fabids; Fabales; Fabaceae; Papilionoideae; Indigofereae; Cyamopsis
TRINITY_DN73367_C2_G1	1	0	-0.32	0.12	-1.6	-1.68	-2.38	RecName: Full=Peroxidase 4 {ECO:0000250|UniProtKB:Q42578};^Eukaryota; Viridiplantae; Streptophyta; Embryophyta; Tracheophyta; Spermatophyta; Magnoliophyta; eudicotyledons; Gunneridae; Pentapetalae; rosids; Vitales; Vitaceae; Vitis
TRINITY_DN79920_C0_G2	1	0	-0.51	0.39	0.02	-0.3	-1.27	.
TRINITY_DN82258_C3_G5	1	0	-1.06	-1.25	-0.58	-1.55	-3.17	.
TRINITY_DN79022_C0_G2	1	0	0.06	0.22	0.08	0.13	-1.84	.
TRINITY_DN75301_C0_G1	1	0	0.18	-0.04	-0.58	-0.93	-1.1	.
TRINITY_DN80395_C0_G8	1	0	0.49	0.07	-0.53	-0.86	-1.34	RecName: Full=Probable serine/threonine-protein kinase WNK5;^Eukaryota; Viridiplantae; Streptophyta; Embryophyta; Tracheophyta; Spermatophyta; Magnoliophyta; eudicotyledons; Gunneridae; Pentapetalae; rosids; malvids; Brassicales; Brassicaceae; Camelineae; Arabidopsis
TRINITY_DN80395_C0_G3	1	0	0.62	0.13	-0.56	-0.96	-1.19	RecName: Full=Probable serine/threonine-protein kinase WNK5;^Eukaryota; Viridiplantae; Streptophyta; Embryophyta; Tracheophyta; Spermatophyta; Magnoliophyta; eudicotyledons; Gunneridae; Pentapetalae; rosids; malvids; Brassicales; Brassicaceae; Camelineae; Arabidopsis
TRINITY_DN71296_C2_G6	1	0	-0.32	-0.23	-0.5	-0.38	-1.68	RecName: Full=Probable LRR receptor-like serine/threonine-protein kinase At1g51880;^Eukaryota; Viridiplantae; Streptophyta; Embryophyta; Tracheophyta; Spermatophyta; Magnoliophyta; eudicotyledons; Gunneridae; Pentapetalae; rosids; malvids; Brassicales; Brassicaceae; Camelineae; Arabidopsis
TRINITY_DN82759_C3_G1	1	0	0.43	0.13	-0.43	-0.79	-1.16	RecName: Full=Abscisic acid receptor PYL9;^Eukaryota; Viridiplantae; Streptophyta; Embryophyta; Tracheophyta; Spermatophyta; Magnoliophyta; eudicotyledons; Gunneridae; Pentapetalae; rosids; malvids; Brassicales; Brassicaceae; Camelineae; Arabidopsis
TRINITY_DN74158_C1_G3	1	0	-0.49	-1.61	-0.47	-1.22	-1.32	RecName: Full=UDP-glycosyltransferase 74F1;^Eukaryota; Viridiplantae; Streptophyta; Embryophyta; Tracheophyta; Spermatophyta; Magnoliophyta; eudicotyledons; Gunneridae; Pentapetalae; rosids; malvids; Brassicales; Brassicaceae; Camelineae; Arabidopsis
TRINITY_DN78464_C1_G3	1	0	0.23	0.37	-0.02	-0.28	-1.22	.
TRINITY_DN75213_C3_G1	1	0	-0.48	-0.5	-0.39	-1.53	-1.68	RecName: Full=Esterase AGAP003155;^Eukaryota; Metazoa; Ecdysozoa; Arthropoda; Hexapoda; Insecta; Pterygota; Neoptera; Holometabola; Diptera; Nematocera; Culicoidea; Culicidae; Anophelinae; Anopheles
TRINITY_DN80629_C0_G2	1	0	-0.89	-0.57	-0.92	-0.62	-1.6	RecName: Full=NDR1/HIN1-like protein 12 {ECO:0000303|PubMed:14666423};^Eukaryota; Viridiplantae; Streptophyta; Embryophyta; Tracheophyta; Spermatophyta; Magnoliophyta; eudicotyledons; Gunneridae; Pentapetalae; rosids; malvids; Brassicales; Brassicaceae; Camelineae; Arabidopsis
TRINITY_DN71437_C1_G5	1	0	0.12	0.08	-0.46	-0.48	-1.26	.
TRINITY_DN79048_C4_G2	1	0	1.33	1.97	0.14	0.54	-5.06	#N/A
TRINITY_DN81991_C4_G3	1	0	0.54	0.49	-0.26	-0.02	-1.16	.
TRINITY_DN78315_C4_G3	1	0	-0.13	-0.58	-0.54	-0.9	-1.18	RecName: Full=Probable GABA transporter 2;^Eukaryota; Viridiplantae; Streptophyta; Embryophyta; Tracheophyta; Spermatophyta; Magnoliophyta; eudicotyledons; Gunneridae; Pentapetalae; rosids; malvids; Brassicales; Brassicaceae; Camelineae; Arabidopsis
TRINITY_DN71872_C4_G2	1	0	-0.23	-1.14	-1.34	-1.66	-1.48	.
TRINITY_DN76328_C2_G1	1	0	-0.41	-0.44	-0.45	-1.13	-1.02	RecName: Full=Cyclin-dependent kinase inhibitor 3;^Eukaryota; Viridiplantae; Streptophyta; Embryophyta; Tracheophyta; Spermatophyta; Magnoliophyta; eudicotyledons; Gunneridae; Pentapetalae; rosids; malvids; Brassicales; Brassicaceae; Camelineae; Arabidopsis
TRINITY_DN76328_C2_G2	1	0	-0.12	-0.52	-0.61	-1.05	-1.41	.
TRINITY_DN75272_C0_G3	1	0	-0.11	0.94	0.27	0.25	-2.77	#N/A
TRINITY_DN70242_C2_G9	1	0	-0.74	-0.64	-0.67	-0.85	-1.27	RecName: Full=Ras-related protein RABF1 {ECO:0000303|PubMed:12644670};^Eukaryota; Viridiplantae; Streptophyta; Embryophyta; Tracheophyta; Spermatophyta; Magnoliophyta; eudicotyledons; Gunneridae; Pentapetalae; rosids; malvids; Brassicales; Brassicaceae; Camelineae; Arabidopsis
TRINITY_DN74077_C1_G4	1	0	0.62	0.42	-0.87	-0.74	-1.11	.
TRINITY_DN75277_C0_G3	1	0	-0.48	-0.53	-0.9	-0.8	-1.36	RecName: Full=Metal-nicotianamine transporter YSL3;^Eukaryota; Viridiplantae; Streptophyta; Embryophyta; Tracheophyta; Spermatophyta; Magnoliophyta; eudicotyledons; Gunneridae; Pentapetalae; rosids; malvids; Brassicales; Brassicaceae; Camelineae; Arabidopsis
TRINITY_DN73106_C0_G3	1	0	-0.71	-0.39	-2.15	-1.45	-1.53	RecName: Full=GDSL esterase/lipase At3g48460;^Eukaryota; Viridiplantae; Streptophyta; Embryophyta; Tracheophyta; Spermatophyta; Magnoliophyta; eudicotyledons; Gunneridae; Pentapetalae; rosids; malvids; Brassicales; Brassicaceae; Camelineae; Arabidopsis
TRINITY_DN69675_C0_G2	1	0	0.11	-0.17	-0.33	-0.9	-1.04	RecName: Full=U-box domain-containing protein 30;^Eukaryota; Viridiplantae; Streptophyta; Embryophyta; Tracheophyta; Spermatophyta; Magnoliophyta; eudicotyledons; Gunneridae; Pentapetalae; rosids; malvids; Brassicales; Brassicaceae; Camelineae; Arabidopsis
TRINITY_DN83036_C6_G1	1	0	-0.09	-1.09	-1.33	-0.93	-1.09	RecName: Full=Transformation/transcription domain-associated protein;^Eukaryota; Metazoa; Chordata; Craniata; Vertebrata; Euteleostomi; Mammalia; Eutheria; Euarchontoglires; Primates; Haplorrhini; Catarrhini; Hominidae; Homo
TRINITY_DN82307_C0_G2	1	0	-3.18	-2.37	-4.66	-4.12	-2.71	#N/A
TRINITY_DN81597_C0_G1	1	0	0.55	-1.08	-0.17	-1.14	-3.57	RecName: Full=Alpha carbonic anhydrase 7;^Eukaryota; Viridiplantae; Streptophyta; Embryophyta; Tracheophyta; Spermatophyta; Magnoliophyta; eudicotyledons; Gunneridae; Pentapetalae; rosids; malvids; Brassicales; Brassicaceae; Camelineae; Arabidopsis
TRINITY_DN81597_C0_G2	1	0	0.24	-2.51	-0.2	-0.74	-1.74	#N/A
TRINITY_DN76421_C4_G3	1	0	-0.94	-0.64	-0.98	-1.02	-2.13	#N/A
TRINITY_DN80359_C0_G3	1	0	0.14	0.36	-0.22	-0.28	-1.35	.
TRINITY_DN70649_C2_G1	1	0	-0.27	-0.05	-0.81	-1.02	-2.23	#N/A
TRINITY_DN82749_C0_G1	1	0	0.05	1.18	-0.02	-0.04	-1.23	#N/A
TRINITY_DN75001_C0_G2	1	0	-0.11	-0.55	-0.89	-1.28	-0.84	.
TRINITY_DN80405_C1_G2	1	0	-0.59	-1.47	-1.14	-1.46	-1.15	.
TRINITY_DN71060_C2_G1	1	0	-0.15	-0.75	-0.78	-1.62	-1.56	RecName: Full=Protein ODORANT1;^Eukaryota; Viridiplantae; Streptophyta; Embryophyta; Tracheophyta; Spermatophyta; Magnoliophyta; eudicotyledons; Gunneridae; Pentapetalae; asterids; lamiids; Solanales; Solanaceae; Petunioideae; Petunia
TRINITY_DN78525_C0_G1	1	0	0.42	-0.13	-0.56	-0.19	-1.12	RecName: Full=2-oxoisovalerate dehydrogenase subunit alpha 1, mitochondrial;^Eukaryota; Viridiplantae; Streptophyta; Embryophyta; Tracheophyta; Spermatophyta; Magnoliophyta; eudicotyledons; Gunneridae; Pentapetalae; rosids; malvids; Brassicales; Brassicaceae; Camelineae; Arabidopsis
TRINITY_DN71830_C1_G2	1	0	0.08	-0.06	-0.16	-0.51	-1.11	.
TRINITY_DN81342_C0_G1	1	0	0.59	0.82	0.16	0.45	-1.38	RecName: Full=Protein PHYLLO, chloroplastic;^Eukaryota; Viridiplantae; Streptophyta; Embryophyta; Tracheophyta; Spermatophyta; Magnoliophyta; eudicotyledons; Gunneridae; Pentapetalae; rosids; malvids; Brassicales; Brassicaceae; Camelineae; Arabidopsis
TRINITY_DN74855_C0_G5	1	0	0.5	0.28	-0.16	0.57	-1.43	RecName: Full=FRIGIDA-like protein 3;^Eukaryota; Viridiplantae; Streptophyta; Embryophyta; Tracheophyta; Spermatophyta; Magnoliophyta; eudicotyledons; Gunneridae; Pentapetalae; rosids; malvids; Brassicales; Brassicaceae; Camelineae; Arabidopsis
TRINITY_DN74855_C0_G1	1	0	-0.45	-1.12	-0.53	-0.89	-0.89	RecName: Full=Metal transporter Nramp3;^Eukaryota; Viridiplantae; Streptophyta; Embryophyta; Tracheophyta; Spermatophyta; Magnoliophyta; eudicotyledons; Gunneridae; Pentapetalae; rosids; malvids; Brassicales; Brassicaceae; Camelineae; Arabidopsis
TRINITY_DN82784_C2_G7	1	0	-0.38	-0.46	-0.47	-0.47	-1.17	.
TRINITY_DN75959_C0_G5	1	0	-0.32	-0.38	-0.18	-0.28	-2.6	.
TRINITY_DN79505_C0_G7	1	0	1.17	0.41	-1.99	-0.63	-0.58	.
TRINITY_DN75082_C3_G1	1	0	0.74	0.64	0.29	0.06	-1.43	#N/A
TRINITY_DN82895_C3_G1	1	0	0.91	1.02	0.36	0.06	-1.28	.
TRINITY_DN74376_C1_G1	1	0	-1.13	-1.16	-1.07	-1.13	-1.07	RecName: Full=TORTIFOLIA1-like protein 4 {ECO:0000303|PubMed:15324671};^Eukaryota; Viridiplantae; Streptophyta; Embryophyta; Tracheophyta; Spermatophyta; Magnoliophyta; eudicotyledons; Gunneridae; Pentapetalae; rosids; malvids; Brassicales; Brassicaceae; Camelineae; Arabidopsis
TRINITY_DN73286_C0_G3	1	0	2.88	2.98	0.76	1.5	-0.27	.
TRINITY_DN73992_C0_G2	1	0	0.07	0.26	-0.03	-0.61	-1.34	.
TRINITY_DN78626_C0_G1	1	0	-0.6	-0.43	-0.77	-1.41	-1.38	RecName: Full=High affinity sulfate transporter 2;^Eukaryota; Viridiplantae; Streptophyta; Embryophyta; Tracheophyta; Spermatophyta; Magnoliophyta; eudicotyledons; Gunneridae; Pentapetalae; rosids; fabids; Fabales; Fabaceae; Papilionoideae; Dalbergieae; Stylosanthes
TRINITY_DN82215_C1_G1	1	0	-0.07	-0.62	-0.06	-0.3	-1.31	#N/A
TRINITY_DN79018_C3_G2	1	0	-0.25	-0.67	-0.66	-0.86	-1.52	RecName: Full=Transcription factor MYB102 {ECO:0000305};^Eukaryota; Viridiplantae; Streptophyta; Embryophyta; Tracheophyta; Spermatophyta; Magnoliophyta; eudicotyledons; Gunneridae; Pentapetalae; rosids; malvids; Brassicales; Brassicaceae; Camelineae; Arabidopsis
TRINITY_DN76233_C0_G1	1	0	1.15	0.38	-0.79	-0.41	-1.81	RecName: Full=Heat stress transcription factor A-6b;^Eukaryota; Viridiplantae; Streptophyta; Embryophyta; Tracheophyta; Spermatophyta; Magnoliophyta; eudicotyledons; Gunneridae; Pentapetalae; rosids; malvids; Brassicales; Brassicaceae; Camelineae; Arabidopsis
TRINITY_DN74953_C1_G1	1	0	1.59	0.85	-0.02	-0.25	-1.13	.
TRINITY_DN74931_C1_G3	1	0	1.5	1.21	0.19	0.8	-0.47	RecName: Full=Cytochrome P450 90B1;^Eukaryota; Viridiplantae; Streptophyta; Embryophyta; Tracheophyta; Spermatophyta; Magnoliophyta; eudicotyledons; Gunneridae; Pentapetalae; rosids; malvids; Brassicales; Brassicaceae; Camelineae; Arabidopsis
TRINITY_DN75549_C1_G1	1	0	-0.16	0.19	0.06	-0.11	-1.22	.
TRINITY_DN75687_C1_G1	1	0	0.56	0.67	-0.4	-0.1	-1.15	RecName: Full=Transcription factor GTE6;^Eukaryota; Viridiplantae; Streptophyta; Embryophyta; Tracheophyta; Spermatophyta; Magnoliophyta; eudicotyledons; Gunneridae; Pentapetalae; rosids; malvids; Brassicales; Brassicaceae; Camelineae; Arabidopsis
TRINITY_DN76948_C0_G3	1	0	3.49	3.7	1.93	1.82	-1	#N/A
TRINITY_DN73939_C6_G2	1	0	-0.12	-0.93	-0.66	-0.88	-1.12	.
TRINITY_DN69272_C1_G8	1	0	0.38	0.05	-2.37	-1.1	-1.28	.
TRINITY_DN75343_C0_G1	1	0	1.59	1.73	0.79	1.15	-1.09	RecName: Full=DEAD-box ATP-dependent RNA helicase 26;^Eukaryota; Viridiplantae; Streptophyta; Embryophyta; Tracheophyta; Spermatophyta; Magnoliophyta; eudicotyledons; Gunneridae; Pentapetalae; rosids; malvids; Brassicales; Brassicaceae; Camelineae; Arabidopsis
TRINITY_DN72120_C3_G2	1	0	-0.12	-0.32	-1.03	-1	-1.07	.
TRINITY_DN73650_C1_G1	1	0	1.03	0.79	0.38	0.6	-1.11	RecName: Full=Histidine kinase 1;^Eukaryota; Viridiplantae; Streptophyta; Embryophyta; Tracheophyta; Spermatophyta; Magnoliophyta; eudicotyledons; Gunneridae; Pentapetalae; rosids; malvids; Brassicales; Brassicaceae; Camelineae; Arabidopsis
TRINITY_DN74787_C2_G2	1	0	0.05	-0.51	-0.28	-0.07	-1.11	RecName: Full=Protein DETOXIFICATION 16 {ECO:0000303|PubMed:11739388};^Eukaryota; Viridiplantae; Streptophyta; Embryophyta; Tracheophyta; Spermatophyta; Magnoliophyta; eudicotyledons; Gunneridae; Pentapetalae; rosids; malvids; Brassicales; Brassicaceae; Camelineae; Arabidopsis
TRINITY_DN82485_C1_G1	1	0	0.14	0.32	0.15	0.16	-2.03	RecName: Full=Autophagy-related protein 18g;^Eukaryota; Viridiplantae; Streptophyta; Embryophyta; Tracheophyta; Spermatophyta; Magnoliophyta; eudicotyledons; Gunneridae; Pentapetalae; rosids; malvids; Brassicales; Brassicaceae; Camelineae; Arabidopsis
TRINITY_DN80549_C4_G1	1	0	0.52	0.72	0.04	0.42	-1.17	#N/A
TRINITY_DN70008_C0_G1	1	0	0.03	-0.2	-0.15	-0.12	-1.19	RecName: Full=E3 ubiquitin-protein ligase FANCL;^Eukaryota; Metazoa; Chordata; Craniata; Vertebrata; Euteleostomi; Mammalia; Eutheria; Euarchontoglires; Glires; Rodentia; Myomorpha; Muroidea; Muridae; Murinae; Mus; Mus
TRINITY_DN79758_C2_G3	1	0	-0.17	0.3	-0.67	0.38	-3.13	.
TRINITY_DN64910_C0_G1	1	0	-0.63	-0.41	-1.9	-2.38	-1.91	#N/A
TRINITY_DN72077_C4_G1	1	0	-0.65	-0.57	-2.27	-1.59	-1.51	.
TRINITY_DN101916_C0_G1	1	0	2.18	0.92	2.3	1.14	-1.64	.
TRINITY_DN74898_C0_G1	1	0	-0.55	-0.14	-0.09	-0.53	-1.15	RecName: Full=Ferric reduction oxidase 6;^Eukaryota; Viridiplantae; Streptophyta; Embryophyta; Tracheophyta; Spermatophyta; Magnoliophyta; eudicotyledons; Gunneridae; Pentapetalae; rosids; malvids; Brassicales; Brassicaceae; Camelineae; Arabidopsis
TRINITY_DN75020_C0_G1	1	0	0.49	0.72	0.3	0.28	-1.45	.
TRINITY_DN79168_C0_G6	1	0	2.54	2.7	0.74	2.01	-2.08	.
TRINITY_DN81419_C2_G3	1	0	-0.34	-0.15	-0.49	-0.52	-1.39	#N/A
TRINITY_DN79633_C0_G3	1	0	0.45	0.49	-0.99	0.08	-3.39	#N/A
TRINITY_DN71414_C5_G4	1	0	-0.12	-1.08	-0.68	-0.76	-1.23	.
TRINITY_DN81481_C1_G10	1	0	-0.54	-1.58	-0.37	-1.49	-3.2	#N/A
TRINITY_DN73854_C2_G3	1	0	-0.81	-0.47	-0.45	-0.41	-1.23	#N/A
TRINITY_DN73205_C0_G1	1	0	1.09	0.93	0.23	0.79	-1.14	.
TRINITY_DN79595_C1_G2	1	0	0.45	0.39	0.03	-0.21	-1.29	#N/A
TRINITY_DN82903_C3_G1	1	0	-0.17	0.09	-0.44	-0.79	-1.12	#N/A
TRINITY_DN82504_C2_G4	1	0	1	0.67	-0.5	0.19	-3.7	.
TRINITY_DN76160_C0_G4	1	0	-0.47	-0.86	-0.88	-1	-1.35	.
TRINITY_DN74655_C0_G1	1	0	-0.28	-0.85	-1.18	-0.8	-0.96	.
TRINITY_DN79973_C0_G1	1	0	-0.82	-0.95	-0.69	-1.19	-0.94	RecName: Full=Gamma-glutamyltranspeptidase 3;^Eukaryota; Viridiplantae; Streptophyta; Embryophyta; Tracheophyta; Spermatophyta; Magnoliophyta; eudicotyledons; Gunneridae; Pentapetalae; rosids; malvids; Brassicales; Brassicaceae; Camelineae; Arabidopsis
TRINITY_DN74738_C0_G2	1	0	0.34	0.63	0.13	0.21	-1.57	RecName: Full=GDSL esterase/lipase At5g14450;^Eukaryota; Viridiplantae; Streptophyta; Embryophyta; Tracheophyta; Spermatophyta; Magnoliophyta; eudicotyledons; Gunneridae; Pentapetalae; rosids; malvids; Brassicales; Brassicaceae; Camelineae; Arabidopsis
TRINITY_DN82996_C5_G5	1	0	0.73	1.33	0.62	0.64	-1.57	#N/A
TRINITY_DN73005_C1_G3	1	0	0.14	-1.4	-1.24	-2.26	-2.22	RecName: Full=F-box/kelch-repeat protein At2g44130;^Eukaryota; Viridiplantae; Streptophyta; Embryophyta; Tracheophyta; Spermatophyta; Magnoliophyta; eudicotyledons; Gunneridae; Pentapetalae; rosids; malvids; Brassicales; Brassicaceae; Camelineae; Arabidopsis
TRINITY_DN73005_C1_G1	1	0	-0.51	-1.23	-1.17	-1.89	-1.95	RecName: Full=F-box/kelch-repeat protein At1g15670;^Eukaryota; Viridiplantae; Streptophyta; Embryophyta; Tracheophyta; Spermatophyta; Magnoliophyta; eudicotyledons; Gunneridae; Pentapetalae; rosids; malvids; Brassicales; Brassicaceae; Camelineae; Arabidopsis
TRINITY_DN74311_C0_G1	1	0	-0.62	-1.42	-1.58	-2.6	-1.3	RecName: Full=Growth-regulating factor 12;^Eukaryota; Viridiplantae; Streptophyta; Embryophyta; Tracheophyta; Spermatophyta; Magnoliophyta; Liliopsida; Poales; Poaceae; BOP clade; Oryzoideae; Oryzeae; Oryzinae; Oryza
TRINITY_DN81066_C0_G1	1	0	-0.32	-0.64	-0.62	-0.92	-1.13	#N/A
TRINITY_DN81001_C3_G3	1	0	-0.62	0.09	-0.19	-0.38	-1.93	#N/A
TRINITY_DN55799_C0_G1	1	0	0.18	-0.5	-0.24	-1	-1.33	.
TRINITY_DN66136_C0_G1	1	0	0.29	0.23	-0.5	-0.64	-1.13	.
TRINITY_DN79474_C2_G2	1	0	-0.57	-1	-0.72	-0.74	-0.91	RecName: Full=Pyruvate kinase, cytosolic isozyme;^Eukaryota; Viridiplantae; Streptophyta; Embryophyta; Tracheophyta; Spermatophyta; Magnoliophyta; eudicotyledons; Gunneridae; Pentapetalae; rosids; fabids; Fabales; Fabaceae; Papilionoideae; Phaseoleae; Glycine; Soja
TRINITY_DN77225_C3_G2	1	0	-0.56	-0.19	-1.46	-1.47	-2.35	RecName: Full=Peroxidase 4 {ECO:0000250|UniProtKB:Q42578};^Eukaryota; Viridiplantae; Streptophyta; Embryophyta; Tracheophyta; Spermatophyta; Magnoliophyta; eudicotyledons; Gunneridae; Pentapetalae; rosids; Vitales; Vitaceae; Vitis
TRINITY_DN72022_C0_G3	1	0	-0.19	-0.9	-1.09	-0.95	-0.87	.
TRINITY_DN80624_C4_G1	1	0	3.43	3.28	-1.27	1.18	-2.76	.
TRINITY_DN77009_C0_G7	1	0	1.54	1.53	-0.25	0.54	-1.72	.
TRINITY_DN73394_C2_G2	1	0	-0.13	-1.12	-0.62	-0.79	-2.33	#N/A
TRINITY_DN77377_C0_G1	1	0	-0.82	-0.55	-0.58	-1.24	-3.33	.
TRINITY_DN82016_C0_G2	1	0	-0.15	-0.82	-1.29	-2.99	-2.15	.
TRINITY_DN82016_C0_G5	1	0	-0.26	-0.79	-2.02	-3.36	-3.08	#N/A
TRINITY_DN80976_C3_G4	1	0	1	1.46	0.25	0.35	-1.15	#N/A
TRINITY_DN74064_C3_G4	1	0	0.45	0.26	-1.11	-1.68	-2.29	.
TRINITY_DN71634_C1_G1	1	0	-0.31	-0.66	-1.53	-2.05	-1.77	RecName: Full=Probable BOI-related E3 ubiquitin-protein ligase 3;^Eukaryota; Viridiplantae; Streptophyta; Embryophyta; Tracheophyta; Spermatophyta; Magnoliophyta; eudicotyledons; Gunneridae; Pentapetalae; rosids; malvids; Brassicales; Brassicaceae; Camelineae; Arabidopsis
TRINITY_DN82571_C2_G2	1	0	1.46	1.64	0.54	0.98	-1.18	.
TRINITY_DN72274_C0_G7	1	0	-0.38	-1.02	-0.69	-1.04	-1.04	RecName: Full=Sucrose transport protein SUC1;^Eukaryota; Viridiplantae; Streptophyta; Embryophyta; Tracheophyta; Spermatophyta; Magnoliophyta; eudicotyledons; Gunneridae; Pentapetalae; rosids; malvids; Brassicales; Brassicaceae; Camelineae; Arabidopsis
TRINITY_DN80872_C4_G1	1	0	-0.63	-0.72	-1.17	-1.22	-0.9	#N/A
TRINITY_DN80872_C4_G2	1	0	-0.71	-0.92	-1.35	-1.36	-1.01	#N/A
TRINITY_DN80809_C1_G2	1	0	0.83	0.45	0.7	-0.27	-1.62	.
TRINITY_DN78156_C1_G1	1	0	-0.15	0.05	-0.04	-0.01	-1.6	.
TRINITY_DN75149_C0_G1	1	0	-1.33	-0.78	-1.74	-1.31	-1.19	.
TRINITY_DN76958_C1_G1	1	0	0.22	-0.39	-0.8	-1.27	-1.11	#N/A
TRINITY_DN81012_C1_G3	1	0	-0.3	-0.48	-0.63	-1.15	-1.5	.
TRINITY_DN74205_C2_G2	1	0	1.58	1.09	-0.91	-2.15	-3.58	.
TRINITY_DN73904_C2_G1	1	0	-0.46	-0.59	-0.57	-0.38	-1.49	.
TRINITY_DN72472_C6_G3	1	0	1.01	0.2	-0.97	-0.92	-1.53	RecName: Full=Homeobox-leucine zipper protein ATHB-7;^Eukaryota; Viridiplantae; Streptophyta; Embryophyta; Tracheophyta; Spermatophyta; Magnoliophyta; eudicotyledons; Gunneridae; Pentapetalae; rosids; malvids; Brassicales; Brassicaceae; Camelineae; Arabidopsis
TRINITY_DN72472_C6_G1	1	0	0.91	0.34	-0.72	-0.74	-1.4	RecName: Full=Homeobox-leucine zipper protein ATHB-7;^Eukaryota; Viridiplantae; Streptophyta; Embryophyta; Tracheophyta; Spermatophyta; Magnoliophyta; eudicotyledons; Gunneridae; Pentapetalae; rosids; malvids; Brassicales; Brassicaceae; Camelineae; Arabidopsis
TRINITY_DN71600_C2_G3	1	0	0.03	0.05	-0.84	-0.2	-1.7	#N/A
TRINITY_DN75108_C2_G5	1	0	1.07	-0.21	-1.89	-0.58	-2.41	.
TRINITY_DN82151_C1_G1	1	0	-0.02	0.15	-0.72	-0.24	-1.09	RecName: Full=Ankyrin repeat-containing protein At2g01680;^Eukaryota; Viridiplantae; Streptophyta; Embryophyta; Tracheophyta; Spermatophyta; Magnoliophyta; eudicotyledons; Gunneridae; Pentapetalae; rosids; malvids; Brassicales; Brassicaceae; Camelineae; Arabidopsis
TRINITY_DN82663_C2_G4	1	0	-0.31	-0.34	-0.62	-0.29	-1.52	.
TRINITY_DN72856_C1_G2	1	0	-0.47	-0.71	-0.96	-1.09	-0.61	RecName: Full=DELLA protein GAI;^Eukaryota; Viridiplantae; Streptophyta; Embryophyta; Tracheophyta; Spermatophyta; Magnoliophyta; eudicotyledons; Gunneridae; Pentapetalae; asterids; lamiids; Solanales; Solanaceae; Solanoideae; Solaneae; Solanum; Lycopersicon
TRINITY_DN69888_C3_G1	1	0	0.88	1.01	-0.21	0.32	-2.11	#N/A
TRINITY_DN76850_C1_G5	1	0	0.73	1.28	-1.09	-0.18	-1.87	#N/A
TRINITY_DN75629_C3_G2	1	0	0.77	1.03	-0.3	0.55	-3.68	.
TRINITY_DN78653_C2_G3	1	0	-0.56	-0.61	-1.3	-1.23	-1.17	.
TRINITY_DN75185_C0_G1	1	0	-0.13	0.01	-0.21	0.01	-1.11	#N/A
TRINITY_DN75863_C1_G1	1	0	-0.26	0.36	-0.3	-0.06	-1.6	.
TRINITY_DN72661_C5_G6	1	0	-1.18	-1.44	-1.06	-3.78	-2	.
TRINITY_DN75796_C2_G2	1	0	0.91	0.36	-0.73	-0.8	-1.11	.
TRINITY_DN75483_C1_G3	1	0	-1.76	-1.8	-2.5	-3.09	-3.51	RecName: Full=Sulfite exporter TauE/SafE family protein 3 {ECO:0000312|EMBL:AEC07746.1};^Eukaryota; Viridiplantae; Streptophyta; Embryophyta; Tracheophyta; Spermatophyta; Magnoliophyta; eudicotyledons; Gunneridae; Pentapetalae; rosids; malvids; Brassicales; Brassicaceae; Camelineae; Arabidopsis
TRINITY_DN71482_C4_G1	1	0	0.35	0.91	-1.11	0.06	-0.72	RecName: Full=Protein IQ-DOMAIN 32;^Eukaryota; Viridiplantae; Streptophyta; Embryophyta; Tracheophyta; Spermatophyta; Magnoliophyta; eudicotyledons; Gunneridae; Pentapetalae; rosids; malvids; Brassicales; Brassicaceae; Camelineae; Arabidopsis
TRINITY_DN77571_C1_G2	1	0	-1.07	-1.47	-0.7	-0.51	-1.65	RecName: Full=Probable carboxylesterase 15;^Eukaryota; Viridiplantae; Streptophyta; Embryophyta; Tracheophyta; Spermatophyta; Magnoliophyta; eudicotyledons; Gunneridae; Pentapetalae; rosids; malvids; Brassicales; Brassicaceae; Camelineae; Arabidopsis
TRINITY_DN72187_C0_G1	1	0	-0.49	-0.31	-0.45	-0.53	-1.63	#N/A
TRINITY_DN73200_C5_G2	1	0	-0.95	-1.47	-1	-1.4	-1.72	RecName: Full=NAC domain-containing protein 21/22;^Eukaryota; Viridiplantae; Streptophyta; Embryophyta; Tracheophyta; Spermatophyta; Magnoliophyta; eudicotyledons; Gunneridae; Pentapetalae; rosids; malvids; Brassicales; Brassicaceae; Camelineae; Arabidopsis
TRINITY_DN81161_C1_G2	1	0	1.49	1.54	-0.06	0.62	-2.13	#N/A
TRINITY_DN76593_C0_G1	1	0	1.19	1.31	0.51	0.97	-1.37	.
TRINITY_DN77001_C3_G7	1	0	0.53	0.64	0.34	0.6	-1.69	.
TRINITY_DN76083_C0_G1	1	0	0.19	0.39	-0.04	0.02	-1.17	RecName: Full=Protein NRT1/ PTR FAMILY 6.1;^Eukaryota; Viridiplantae; Streptophyta; Embryophyta; Tracheophyta; Spermatophyta; Magnoliophyta; eudicotyledons; Gunneridae; Pentapetalae; rosids; malvids; Brassicales; Brassicaceae; Camelineae; Arabidopsis
TRINITY_DN77363_C0_G1	1	0	1.48	1.75	1.1	1.13	-0.22	RecName: Full=Kinesin-like protein KIN-12F {ECO:0000305};^Eukaryota; Viridiplantae; Streptophyta; Embryophyta; Tracheophyta; Spermatophyta; Magnoliophyta; eudicotyledons; Gunneridae; Pentapetalae; rosids; malvids; Brassicales; Brassicaceae; Camelineae; Arabidopsis
TRINITY_DN74181_C1_G1	1	0	-0.2	-1.17	-0.33	-1.04	-1.77	RecName: Full=Zinc-finger homeodomain protein 8;^Eukaryota; Viridiplantae; Streptophyta; Embryophyta; Tracheophyta; Spermatophyta; Magnoliophyta; eudicotyledons; Gunneridae; Pentapetalae; rosids; malvids; Brassicales; Brassicaceae; Camelineae; Arabidopsis
TRINITY_DN74458_C2_G3	1	0	0.67	0.54	0.13	0.26	-1.56	.
TRINITY_DN71937_C1_G2	1	0	-0.39	0.34	-0.62	0.03	-3.01	RecName: Full=RING-H2 finger protein ATL8;^Eukaryota; Viridiplantae; Streptophyta; Embryophyta; Tracheophyta; Spermatophyta; Magnoliophyta; eudicotyledons; Gunneridae; Pentapetalae; rosids; malvids; Brassicales; Brassicaceae; Camelineae; Arabidopsis
TRINITY_DN81264_C1_G3	1	0	-0.43	-0.37	-0.47	-0.43	-1.36	#N/A
TRINITY_DN81264_C1_G1	1	0	-0.84	-0.37	-0.34	-0.41	-1.6	#N/A
TRINITY_DN76943_C0_G3	1	0	0.27	-0.59	-2.14	-3.26	-3.32	RecName: Full=9-cis-epoxycarotenoid dioxygenase NCED1, chloroplastic;^Eukaryota; Viridiplantae; Streptophyta; Embryophyta; Tracheophyta; Spermatophyta; Magnoliophyta; eudicotyledons; Gunneridae; Pentapetalae; rosids; fabids; Fabales; Fabaceae; Papilionoideae; Phaseoleae; Phaseolus
TRINITY_DN76943_C0_G4	1	0	0.08	-0.01	-0.73	-0.98	-0.87	RecName: Full=9-cis-epoxycarotenoid dioxygenase NCED1, chloroplastic;^Eukaryota; Viridiplantae; Streptophyta; Embryophyta; Tracheophyta; Spermatophyta; Magnoliophyta; eudicotyledons; Gunneridae; Pentapetalae; rosids; fabids; Fabales; Fabaceae; Papilionoideae; Phaseoleae; Phaseolus
TRINITY_DN77426_C2_G3	1	0	-0.1	-0.22	-0.92	-1.51	-1.87	RecName: Full=Probable E3 ubiquitin-protein ligase XERICO;^Eukaryota; Viridiplantae; Streptophyta; Embryophyta; Tracheophyta; Spermatophyta; Magnoliophyta; eudicotyledons; Gunneridae; Pentapetalae; rosids; malvids; Brassicales; Brassicaceae; Camelineae; Arabidopsis
TRINITY_DN76129_C1_G1	1	0	2.09	1.94	0.89	1.19	-0.58	.
TRINITY_DN73852_C1_G1	1	0	-0.56	-1.8	-0.79	-1.03	-1.62	RecName: Full=Citrate-binding protein;^Eukaryota; Viridiplantae; Streptophyta; Embryophyta; Tracheophyta; Spermatophyta; Magnoliophyta; eudicotyledons; Gunneridae; Pentapetalae; rosids; fabids; Malpighiales; Euphorbiaceae; Crotonoideae; Micrandreae; Hevea
TRINITY_DN82575_C1_G2	1	0	1.6	1.63	0.61	1	-1.7	.
TRINITY_DN42255_C0_G1	1	0	-0.8	-0.75	-1.41	-1.35	-1.16	RecName: Full=Dirigent protein 21;^Eukaryota; Viridiplantae; Streptophyta; Embryophyta; Tracheophyta; Spermatophyta; Magnoliophyta; eudicotyledons; Gunneridae; Pentapetalae; rosids; malvids; Brassicales; Brassicaceae; Camelineae; Arabidopsis
TRINITY_DN67738_C0_G1	1	0	-0.33	-0.71	-0.88	-1.59	-1.78	.
TRINITY_DN76605_C0_G3	1	0	-0.57	-1.25	-0.22	-1.57	-1.08	#N/A
TRINITY_DN81937_C1_G5	1	0	0.46	-0.47	-2.42	-2.56	-3.23	.
TRINITY_DN70020_C0_G2	1	0	-0.06	-0.93	-0.88	-1.02	-2.31	.
TRINITY_DN72779_C1_G3	1	0	0.04	-1.34	-1.15	-1.61	-1.1	RecName: Full=Cytochrome P450 CYP736A12;^Eukaryota; Viridiplantae; Streptophyta; Embryophyta; Tracheophyta; Spermatophyta; Magnoliophyta; eudicotyledons; Gunneridae; Pentapetalae; asterids; campanulids; Apiales; Araliaceae; Panax
TRINITY_DN72290_C1_G1	1	0	0.13	-0.16	-0.19	-0.18	-1.13	.
TRINITY_DN74022_C0_G1	1	0	0.06	0.03	-0.45	-0.12	-1.85	RecName: Full=F-box/LRR-repeat protein 16;^Eukaryota; Metazoa; Chordata; Craniata; Vertebrata; Euteleostomi; Mammalia; Eutheria; Euarchontoglires; Glires; Rodentia; Myomorpha; Muroidea; Muridae; Murinae; Mus; Mus
TRINITY_DN70657_C1_G2	1	0	0.48	1.03	-0.37	0.35	-4.28	.
TRINITY_DN81178_C0_G1	1	0	1.42	1.58	0.24	0.24	-1.11	#N/A
TRINITY_DN82814_C1_G1	1	0	-0.17	-0.28	-0.65	-1.22	-1.33	.
TRINITY_DN80086_C1_G1	1	0	1.93	1.65	-0.18	1.2	-2.4	#N/A
TRINITY_DN82323_C0_G1	1	0	0.67	1.15	0.43	0.69	-1.35	.
TRINITY_DN76243_C0_G1	1	0	-0.73	-0.76	-1.2	-1.41	-2.32	RecName: Full=Pyruvate kinase, cytosolic isozyme;^Eukaryota; Viridiplantae; Streptophyta; Embryophyta; Tracheophyta; Spermatophyta; Magnoliophyta; eudicotyledons; Gunneridae; Pentapetalae; asterids; lamiids; Solanales; Solanaceae; Nicotianoideae; Nicotianeae; Nicotiana
TRINITY_DN81283_C0_G6	1	0	-0.84	-1.24	-1.14	-1.65	-1.21	#N/A
TRINITY_DN78724_C0_G3	1	0	-0.5	-0.66	-0.8	-1.03	-0.97	RecName: Full=Autophagy-related protein 18a;^Eukaryota; Viridiplantae; Streptophyta; Embryophyta; Tracheophyta; Spermatophyta; Magnoliophyta; eudicotyledons; Gunneridae; Pentapetalae; rosids; malvids; Brassicales; Brassicaceae; Camelineae; Arabidopsis
TRINITY_DN70766_C4_G2	1	0	-0.47	-0.57	-0.33	-0.31	-1.1	RecName: Full=Transcription factor bHLH68;^Eukaryota; Viridiplantae; Streptophyta; Embryophyta; Tracheophyta; Spermatophyta; Magnoliophyta; eudicotyledons; Gunneridae; Pentapetalae; rosids; malvids; Brassicales; Brassicaceae; Camelineae; Arabidopsis
TRINITY_DN81180_C3_G5	1	0	0.26	0.18	-0.73	-0.94	-1.2	RecName: Full=Protein SMAX1-LIKE 7 {ECO:0000303|PubMed:23893171};^Eukaryota; Viridiplantae; Streptophyta; Embryophyta; Tracheophyta; Spermatophyta; Magnoliophyta; eudicotyledons; Gunneridae; Pentapetalae; rosids; malvids; Brassicales; Brassicaceae; Camelineae; Arabidopsis
TRINITY_DN70067_C5_G1	1	0	-0.54	-0.75	-0.03	-0.8	-1.43	RecName: Full=40S ribosomal protein S17;^Eukaryota; Viridiplantae; Streptophyta; Embryophyta; Tracheophyta; Spermatophyta; Magnoliophyta; eudicotyledons; Gunneridae; Pentapetalae; asterids; lamiids; Solanales; Solanaceae; Solanoideae; Solaneae; Solanum; Lycopersicon
TRINITY_DN82087_C2_G1	1	0	0.83	-0.96	-0.18	-1.08	-5.01	.
TRINITY_DN82603_C1_G3	1	0	0.42	0.24	-0.91	-1.31	-0.87	.
TRINITY_DN80007_C1_G1	1	0	-0.22	-0.15	-0.1	-0.15	-1.12	#N/A
TRINITY_DN82050_C1_G3	1	0	-0.16	-1.07	-0.92	-1.58	-2.9	.
TRINITY_DN81500_C0_G1	1	0	0.26	0.37	-0.87	-0.6	-1.2	RecName: Full=Agamous-like MADS-box protein AGL8 homolog;^Eukaryota; Viridiplantae; Streptophyta; Embryophyta; Tracheophyta; Spermatophyta; Magnoliophyta; eudicotyledons; Gunneridae; Pentapetalae; asterids; lamiids; Solanales; Solanaceae; Solanoideae; Solaneae; Solanum
TRINITY_DN71020_C0_G1	1	0	0.47	0.78	-0.05	0.01	-2.26	#N/A
TRINITY_DN73854_C2_G5	1	0	1.68	-1.71	-1.5	-1.93	-2.43	RecName: Full=21 kDa protein;^Eukaryota; Viridiplantae; Streptophyta; Embryophyta; Tracheophyta; Spermatophyta; Magnoliophyta; eudicotyledons; Gunneridae; Pentapetalae; asterids; campanulids; Apiales; Apiaceae; Apioideae; Scandiceae; Daucinae; Daucus; Daucus sect. Daucus
TRINITY_DN74278_C0_G1	1	0	0.86	1.29	-0.22	0.63	-1.95	.
TRINITY_DN75971_C0_G7	1	0	0.16	-0.89	-0.65	-1.48	-1.11	.
TRINITY_DN82964_C0_G2	1	0	1.49	1.21	-0.15	0.85	-1.84	.
TRINITY_DN66736_C0_G1	1	0	-0.13	0.01	0.14	-0.41	-1.19	RecName: Full=Zinc finger CCCH domain-containing protein 48;^Eukaryota; Viridiplantae; Streptophyta; Embryophyta; Tracheophyta; Spermatophyta; Magnoliophyta; eudicotyledons; Gunneridae; Pentapetalae; rosids; malvids; Brassicales; Brassicaceae; Camelineae; Arabidopsis
TRINITY_DN70530_C0_G4	1	0	-0.57	-0.47	-0.74	-1	-1.2	RecName: Full=Scarecrow-like protein 3;^Eukaryota; Viridiplantae; Streptophyta; Embryophyta; Tracheophyta; Spermatophyta; Magnoliophyta; eudicotyledons; Gunneridae; Pentapetalae; rosids; malvids; Brassicales; Brassicaceae; Camelineae; Arabidopsis
TRINITY_DN75012_C0_G5	1	0	6.07	6.18	2.33	2.81	-0.39	#N/A
TRINITY_DN80635_C3_G5	1	0	0.06	-0.15	-0.3	-0.31	-1.17	RecName: Full=Octanoyltransferase;^Eukaryota; Viridiplantae; Streptophyta; Embryophyta; Tracheophyta; Spermatophyta; Magnoliophyta; eudicotyledons; Gunneridae; Pentapetalae; rosids; malvids; Brassicales; Brassicaceae; Camelineae; Arabidopsis
TRINITY_DN82578_C2_G4	1	0	1.65	1.33	0.56	1.49	-2.36	#N/A
TRINITY_DN78461_C0_G6	1	0	-0.26	-0.7	-0.64	-0.93	-1.18	RecName: Full=SCF E3 ubiquitin ligase complex F-box protein grrA;^Eukaryota; Fungi; Dikarya; Ascomycota; Pezizomycotina; Eurotiomycetes; Eurotiomycetidae; Eurotiales; Aspergillaceae; Aspergillus
TRINITY_DN83009_C2_G2	1	0	-0.25	0.03	-0.26	0.04	-1.85	RecName: Full=Protein phosphatase 2C and cyclic nucleotide-binding/kinase domain-containing protein;^Eukaryota; Viridiplantae; Streptophyta; Embryophyta; Tracheophyta; Spermatophyta; Magnoliophyta; eudicotyledons; Gunneridae; Pentapetalae; rosids; malvids; Brassicales; Brassicaceae; Camelineae; Arabidopsis
TRINITY_DN79805_C0_G1	1	0	1.09	0.96	-0.26	0.45	-1.56	.
TRINITY_DN82684_C1_G4	1	0	-0.43	-0.35	-0.01	-0.49	-2.26	.
TRINITY_DN80958_C0_G5	1	0	-0.65	-0.26	-0.37	-0.84	-1.12	.
TRINITY_DN80438_C5_G1	1	0	1.37	1.09	0.12	0.79	-1.34	RecName: Full=Cytochrome c oxidase subunit 6b-1;^Eukaryota; Viridiplantae; Streptophyta; Embryophyta; Tracheophyta; Spermatophyta; Magnoliophyta; eudicotyledons; Gunneridae; Pentapetalae; rosids; malvids; Brassicales; Brassicaceae; Camelineae; Arabidopsis
TRINITY_DN71393_C2_G1	1	0	-0.11	-0.48	-1	-0.46	-1.11	RecName: Full=Phosphatidylinositol 4-kinase gamma 7;^Eukaryota; Viridiplantae; Streptophyta; Embryophyta; Tracheophyta; Spermatophyta; Magnoliophyta; eudicotyledons; Gunneridae; Pentapetalae; rosids; malvids; Brassicales; Brassicaceae; Camelineae; Arabidopsis
TRINITY_DN72682_C1_G1	1	0	0.53	0.81	0.19	0.56	-1.28	RecName: Full=40S ribosomal protein SA {ECO:0000255|HAMAP-Rule:MF_03015};^Eukaryota; Viridiplantae; Streptophyta; Embryophyta; Tracheophyta; Spermatophyta; Magnoliophyta; eudicotyledons; Gunneridae; Pentapetalae; rosids; fabids; Fabales; Fabaceae; Papilionoideae; Cicereae; Cicer
TRINITY_DN75647_C2_G4	1	0	0.58	2.06	-0.24	0.37	-1.04	#N/A
TRINITY_DN81166_C0_G6	1	0	2.4	2.52	1.06	1.65	-0.83	#N/A
TRINITY_DN82348_C0_G2	1	0	1.44	1.29	0.06	0.81	-2.37	.
TRINITY_DN81704_C4_G1	1	0	-1.04	-0.64	-1.5	-0.91	-1.92	RecName: Full=Bidirectional sugar transporter SWEET7 {ECO:0000303|PubMed:21107422};^Eukaryota; Viridiplantae; Streptophyta; Embryophyta; Tracheophyta; Spermatophyta; Magnoliophyta; eudicotyledons; Gunneridae; Pentapetalae; rosids; malvids; Brassicales; Brassicaceae; Camelineae; Arabidopsis
TRINITY_DN78949_C2_G3	1	0	2.03	2.21	0.32	1.8	-2.96	#N/A
TRINITY_DN80943_C0_G1	1	0	0.39	0.45	-0.13	-0.59	-1.29	RecName: Full=Transcription factor MYB48;^Eukaryota; Viridiplantae; Streptophyta; Embryophyta; Tracheophyta; Spermatophyta; Magnoliophyta; eudicotyledons; Gunneridae; Pentapetalae; rosids; malvids; Brassicales; Brassicaceae; Camelineae; Arabidopsis
TRINITY_DN72852_C5_G2	1	0	-0.47	-0.32	-0.59	-0.24	-1.6	.
TRINITY_DN81124_C2_G2	1	0	-1.93	-1.24	-2.89	-3.03	-3.12	#N/A
TRINITY_DN82729_C1_G2	1	0	-0.37	0.1	-1.16	-0.78	-1.06	#N/A
TRINITY_DN86489_C0_G1	1	0	1.76	1.14	-0.84	0.21	-0.44	RecName: Full=Agamous-like MADS-box protein AGL29 {ECO:0000305};^Eukaryota; Viridiplantae; Streptophyta; Embryophyta; Tracheophyta; Spermatophyta; Magnoliophyta; eudicotyledons; Gunneridae; Pentapetalae; rosids; malvids; Brassicales; Brassicaceae; Camelineae; Arabidopsis
TRINITY_DN73239_C1_G4	1	0	-0.62	-1.3	-0.92	-0.56	-1.16	.
TRINITY_DN73758_C2_G1	1	0	-0.39	1.37	-1.61	0.42	-5.47	#N/A
TRINITY_DN69994_C0_G1	1	0	0.55	0.69	0.83	0.3	-1.4	.
TRINITY_DN79058_C2_G2	1	0	-0.32	0.22	0.11	0	-1.4	.
TRINITY_DN63040_C0_G1	1	0	0.9	0.73	-0.26	-0.06	-1.33	.
TRINITY_DN73829_C0_G4	1	0	0.1	-0.6	-0.54	-1.04	-1.93	RecName: Full=U-box domain-containing protein 26;^Eukaryota; Viridiplantae; Streptophyta; Embryophyta; Tracheophyta; Spermatophyta; Magnoliophyta; eudicotyledons; Gunneridae; Pentapetalae; rosids; malvids; Brassicales; Brassicaceae; Camelineae; Arabidopsis
TRINITY_DN69818_C0_G1	1	0	0.43	0.52	-0.32	-0.06	-1.87	RecName: Full=3-ketoacyl-CoA synthase 11 {ECO:0000303|PubMed:18465198};^Eukaryota; Viridiplantae; Streptophyta; Embryophyta; Tracheophyta; Spermatophyta; Magnoliophyta; eudicotyledons; Gunneridae; Pentapetalae; rosids; malvids; Brassicales; Brassicaceae; Camelineae; Arabidopsis
TRINITY_DN73356_C0_G3	1	0	0.11	-0.33	-0.52	-0.63	-1.6	.
TRINITY_DN73356_C0_G6	1	0	0.47	0.01	-0.16	0	-1.32	.
TRINITY_DN74620_C0_G4	1	0	-0.75	-0.93	-0.51	-0.86	-1.16	RecName: Full=Auxin-responsive protein SAUR32 {ECO:0000305};^Eukaryota; Viridiplantae; Streptophyta; Embryophyta; Tracheophyta; Spermatophyta; Magnoliophyta; eudicotyledons; Gunneridae; Pentapetalae; rosids; malvids; Brassicales; Brassicaceae; Camelineae; Arabidopsis
TRINITY_DN78011_C1_G1	1	0	2.01	2.13	0.36	1.46	-1.48	.
TRINITY_DN76448_C0_G1	1	0	-0.95	-1.04	-1.41	-1.58	-2.38	RecName: Full=F-box/kelch-repeat protein SKIP25;^Eukaryota; Viridiplantae; Streptophyta; Embryophyta; Tracheophyta; Spermatophyta; Magnoliophyta; eudicotyledons; Gunneridae; Pentapetalae; rosids; malvids; Brassicales; Brassicaceae; Camelineae; Arabidopsis
TRINITY_DN71470_C0_G2	1	0	-1.08	-1.15	-0.96	-1.27	-1.28	RecName: Full=Peroxidase 42;^Eukaryota; Viridiplantae; Streptophyta; Embryophyta; Tracheophyta; Spermatophyta; Magnoliophyta; eudicotyledons; Gunneridae; Pentapetalae; rosids; malvids; Brassicales; Brassicaceae; Camelineae; Arabidopsis
TRINITY_DN76513_C1_G1	1	0	-0.44	-0.66	-0.55	-1.46	-1.58	.
TRINITY_DN79990_C5_G3	1	0	-0.36	-1.24	-0.15	-1.2	-0.82	#N/A
TRINITY_DN79151_C0_G2	1	0	0.29	-0.44	-2.07	-0.38	-3.1	.
TRINITY_DN71521_C2_G3	1	0	-0.97	-1.54	-0.73	-1.05	-1.61	RecName: Full=Thioredoxin-like 1-2, chloroplastic;^Eukaryota; Viridiplantae; Streptophyta; Embryophyta; Tracheophyta; Spermatophyta; Magnoliophyta; Liliopsida; Poales; Poaceae; BOP clade; Oryzoideae; Oryzeae; Oryzinae; Oryza
TRINITY_DN71521_C2_G1	1	0	-0.92	-1.5	-0.75	-0.96	-1.59	RecName: Full=Thioredoxin-like 1-2, chloroplastic;^Eukaryota; Viridiplantae; Streptophyta; Embryophyta; Tracheophyta; Spermatophyta; Magnoliophyta; Liliopsida; Poales; Poaceae; BOP clade; Oryzoideae; Oryzeae; Oryzinae; Oryza
TRINITY_DN77871_C1_G4	1	0	-0.54	-1.59	-1.04	-2.08	-3.03	#N/A
TRINITY_DN67264_C0_G1	1	0	-0.76	-1.15	-0.56	-1.09	-1.83	RecName: Full=Auxin-responsive protein SAUR24 {ECO:0000305};^Eukaryota; Viridiplantae; Streptophyta; Embryophyta; Tracheophyta; Spermatophyta; Magnoliophyta; eudicotyledons; Gunneridae; Pentapetalae; rosids; malvids; Brassicales; Brassicaceae; Camelineae; Arabidopsis
TRINITY_DN81750_C1_G5	1	0	-0.36	-0.84	-0.87	-0.47	-1.65	#N/A
TRINITY_DN76781_C1_G2	1	0	-0.6	-1.06	-0.5	-0.99	-1.03	.
TRINITY_DN76781_C1_G9	1	0	-0.23	-0.47	-0.87	-1.01	-1.12	.
TRINITY_DN77892_C4_G1	1	0	2.17	2.11	0.01	1.33	-1.01	.
TRINITY_DN73604_C0_G3	1	0	-0.2	-0.34	-0.58	-1.04	-1.24	RecName: Full=E3 ubiquitin-protein ligase SIRP1 {ECO:0000305};^Eukaryota; Viridiplantae; Streptophyta; Embryophyta; Tracheophyta; Spermatophyta; Magnoliophyta; Liliopsida; Poales; Poaceae; BOP clade; Oryzoideae; Oryzeae; Oryzinae; Oryza
TRINITY_DN97575_C0_G1	1	0	0.4	0.26	-0.78	-1.81	-1.68	.
TRINITY_DN75187_C0_G2	1	0	-0.2	-0.69	-0.26	-0.76	-1.11	RecName: Full=Heavy metal-associated isoprenylated plant protein 6 {ECO:0000303|PubMed:21072340, ECO:0000303|PubMed:23368984};^Eukaryota; Viridiplantae; Streptophyta; Embryophyta; Tracheophyta; Spermatophyta; Magnoliophyta; eudicotyledons; Gunneridae; Pentapetalae; rosids; malvids; Brassicales; Brassicaceae; Camelineae; Arabidopsis
TRINITY_DN78731_C2_G4	1	0	-0.22	-0.04	-0.64	0.16	-2.16	#N/A
TRINITY_DN75578_C3_G1	1	0	-0.46	-0.58	-0.6	-0.71	-1.42	RecName: Full=High affinity sulfate transporter 1;^Eukaryota; Viridiplantae; Streptophyta; Embryophyta; Tracheophyta; Spermatophyta; Magnoliophyta; eudicotyledons; Gunneridae; Pentapetalae; rosids; fabids; Fabales; Fabaceae; Papilionoideae; Dalbergieae; Stylosanthes
TRINITY_DN78674_C1_G4	1	0	-0.84	-1.6	-0.46	-1.56	-3.61	#N/A
TRINITY_DN81574_C1_G2	1	0	1.07	1.01	0.14	0.72	-1.49	RecName: Full=Protein TPX2;^Eukaryota; Viridiplantae; Streptophyta; Embryophyta; Tracheophyta; Spermatophyta; Magnoliophyta; eudicotyledons; Gunneridae; Pentapetalae; rosids; malvids; Brassicales; Brassicaceae; Camelineae; Arabidopsis
TRINITY_DN79955_C0_G2	1	0	-0.45	-0.83	-0.91	-1.14	-0.93	.
TRINITY_DN75694_C0_G1	1	0	1.13	1.04	0.51	0.6	-1.31	.
TRINITY_DN78533_C1_G1	1	0	-0.19	-1.12	-0.58	-0.7	-1.35	RecName: Full=Auxin-responsive protein IAA29;^Eukaryota; Viridiplantae; Streptophyta; Embryophyta; Tracheophyta; Spermatophyta; Magnoliophyta; eudicotyledons; Gunneridae; Pentapetalae; rosids; malvids; Brassicales; Brassicaceae; Camelineae; Arabidopsis
TRINITY_DN73667_C2_G3	1	0	-1.01	-0.5	-2.19	-1.71	-0.9	RecName: Full=Strigolactone esterase D14 {ECO:0000303|PubMed:25425668};^Eukaryota; Viridiplantae; Streptophyta; Embryophyta; Tracheophyta; Spermatophyta; Magnoliophyta; eudicotyledons; Gunneridae; Pentapetalae; rosids; malvids; Brassicales; Brassicaceae; Camelineae; Arabidopsis
TRINITY_DN77383_C2_G3	1	0	0.23	1.62	-0.74	-0.48	-3.01	#N/A
TRINITY_DN82249_C2_G1	1	0	-0.71	-1.33	-1.37	-1.56	-1.21	RecName: Full=F-box/LRR-repeat MAX2 homolog A;^Eukaryota; Viridiplantae; Streptophyta; Embryophyta; Tracheophyta; Spermatophyta; Magnoliophyta; eudicotyledons; Gunneridae; Pentapetalae; asterids; lamiids; Solanales; Solanaceae; Petunioideae; Petunia
TRINITY_DN82249_C2_G8	1	0	-0.6	-1.33	-1.55	-1.58	-1.27	.
TRINITY_DN82349_C1_G2	1	0	-1.54	-1.91	-1.31	-1.19	-2.06	RecName: Full=Transcription factor bHLH137;^Eukaryota; Viridiplantae; Streptophyta; Embryophyta; Tracheophyta; Spermatophyta; Magnoliophyta; eudicotyledons; Gunneridae; Pentapetalae; rosids; malvids; Brassicales; Brassicaceae; Camelineae; Arabidopsis
TRINITY_DN72888_C2_G1	1	0	-0.57	-1.12	-1.3	-1.25	-1.01	RecName: Full=F-box/LRR-repeat MAX2 homolog A;^Eukaryota; Viridiplantae; Streptophyta; Embryophyta; Tracheophyta; Spermatophyta; Magnoliophyta; eudicotyledons; Gunneridae; Pentapetalae; asterids; lamiids; Solanales; Solanaceae; Petunioideae; Petunia
TRINITY_DN70714_C1_G1	1	0	0.12	-1.1	-0.09	-0.95	-1.46	.
TRINITY_DN76758_C1_G1	1	0	0.6	-0.9	-0.1	-0.97	-1.26	#N/A
TRINITY_DN72844_C0_G3	1	0	-1.11	-0.8	-0.59	-1.29	-1.39	RecName: Full=Growth-regulating factor 1;^Eukaryota; Viridiplantae; Streptophyta; Embryophyta; Tracheophyta; Spermatophyta; Magnoliophyta; eudicotyledons; Gunneridae; Pentapetalae; rosids; malvids; Brassicales; Brassicaceae; Camelineae; Arabidopsis
TRINITY_DN74733_C1_G2	1	0	-0.03	-0.41	-0.7	-1.02	-0.76	RecName: Full=Coronatine-insensitive protein 1;^Eukaryota; Viridiplantae; Streptophyta; Embryophyta; Tracheophyta; Spermatophyta; Magnoliophyta; eudicotyledons; Gunneridae; Pentapetalae; rosids; malvids; Brassicales; Brassicaceae; Camelineae; Arabidopsis
TRINITY_DN82743_C2_G1	1	0	0.35	0.39	-0.13	-0.35	-1.2	RecName: Full=Probable E3 ubiquitin ligase SUD1;^Eukaryota; Viridiplantae; Streptophyta; Embryophyta; Tracheophyta; Spermatophyta; Magnoliophyta; eudicotyledons; Gunneridae; Pentapetalae; rosids; malvids; Brassicales; Brassicaceae; Camelineae; Arabidopsis
TRINITY_DN72962_C1_G2	1	0	0.92	1.34	0.92	0.85	-1.62	.
TRINITY_DN72962_C1_G3	1	0	1.95	2.13	0.36	1.4	-1.43	.
TRINITY_DN72962_C1_G4	1	0	-0.19	-1.17	-1.05	-0.29	-1.01	RecName: Full=E3 ubiquitin-protein ligase UPL1;^Eukaryota; Viridiplantae; Streptophyta; Embryophyta; Tracheophyta; Spermatophyta; Magnoliophyta; eudicotyledons; Gunneridae; Pentapetalae; rosids; malvids; Brassicales; Brassicaceae; Camelineae; Arabidopsis
TRINITY_DN78650_C0_G3	1	0	-0.5	-0.49	-0.45	-0.95	-1.41	.
TRINITY_DN79748_C2_G6	1	0	-0.73	-0.65	-0.36	-0.8	-1.56	#N/A
TRINITY_DN67396_C0_G1	1	0	0.1	0.2	-0.07	-0.46	-1.09	#N/A
TRINITY_DN78777_C0_G1	1	0	-0.69	-0.84	-1.09	-1.03	-0.96	.
TRINITY_DN83044_C3_G4	1	0	0	-0.01	-0.42	-1.35	-0.65	RecName: Full=Protein GLUTAMINE DUMPER 3;^Eukaryota; Viridiplantae; Streptophyta; Embryophyta; Tracheophyta; Spermatophyta; Magnoliophyta; eudicotyledons; Gunneridae; Pentapetalae; rosids; malvids; Brassicales; Brassicaceae; Camelineae; Arabidopsis
TRINITY_DN70686_C2_G3	1	0	0.24	0.15	-0.45	-0.51	-1.76	#N/A
TRINITY_DN82080_C2_G1	1	0	0.18	-0.34	-0.19	-0.41	-1.1	#N/A
TRINITY_DN78267_C1_G3	1	0	1.59	1.02	0.14	-0.31	-0.28	RecName: Full=17.9 kDa class II heat shock protein;^Eukaryota; Viridiplantae; Streptophyta; Embryophyta; Tracheophyta; Spermatophyta; Magnoliophyta; eudicotyledons; Gunneridae; Pentapetalae; rosids; fabids; Fabales; Fabaceae; Papilionoideae; Phaseoleae; Glycine; Soja
TRINITY_DN79968_C0_G4	1	0	-0.18	-0.26	-0.61	0.2	-3.52	#N/A
TRINITY_DN81166_C0_G2	1	0	2.2	2.65	0.99	1.15	-0.84	#N/A
TRINITY_DN80113_C0_G2	1	0	-0.34	-0.11	-0.29	-0.54	-1.26	#N/A
TRINITY_DN71758_C0_G2	1	0	-0.06	0.11	-0.25	-0.89	-1.32	.
TRINITY_DN71463_C0_G2	1	0	-0.62	-1.34	-0.57	-0.42	-1.94	.
TRINITY_DN70978_C2_G1	1	0	0.78	0.37	0.62	-0.35	-3.12	#N/A
TRINITY_DN63903_C0_G1	1	0	-0.89	-0.28	-0.91	-0.6	-1.53	RecName: Full=D-galacturonate reductase;^Eukaryota; Viridiplantae; Streptophyta; Embryophyta; Tracheophyta; Spermatophyta; Magnoliophyta; eudicotyledons; Gunneridae; Pentapetalae; rosids; fabids; Rosales; Rosaceae; Rosoideae; Potentilleae; Fragariinae; Fragaria
TRINITY_DN76345_C1_G1	1	0	1.76	1.83	-0.42	1.26	-1.99	RecName: Full=Probable E3 ubiquitin-protein ligase RZFP34 {ECO:0000305};^Eukaryota; Viridiplantae; Streptophyta; Embryophyta; Tracheophyta; Spermatophyta; Magnoliophyta; Liliopsida; Poales; Poaceae; BOP clade; Oryzoideae; Oryzeae; Oryzinae; Oryza
TRINITY_DN74366_C0_G1	1	0	0.32	-0.82	-1.24	-1.94	-2.13	RecName: Full=F-box/LRR-repeat protein At3g48880;^Eukaryota; Viridiplantae; Streptophyta; Embryophyta; Tracheophyta; Spermatophyta; Magnoliophyta; eudicotyledons; Gunneridae; Pentapetalae; rosids; malvids; Brassicales; Brassicaceae; Camelineae; Arabidopsis
TRINITY_DN78428_C0_G1	1	0	-0.47	-0.59	-0.88	-1.04	-1.07	RecName: Full=Ribonuclease-like storage protein;^Eukaryota; Viridiplantae; Streptophyta; Embryophyta; Tracheophyta; Spermatophyta; Magnoliophyta; eudicotyledons; Gunneridae; Pentapetalae; asterids; campanulids; Apiales; Araliaceae; Panax
TRINITY_DN105822_C0_G1	1	0	-0.39	-0.45	-0.39	-0.85	-1.59	.
TRINITY_DN67925_C0_G1	1	0	0.42	0.94	-0.64	-1.14	-1.91	RecName: Full=Probable xyloglucan endotransglucosylase/hydrolase protein 32;^Eukaryota; Viridiplantae; Streptophyta; Embryophyta; Tracheophyta; Spermatophyta; Magnoliophyta; eudicotyledons; Gunneridae; Pentapetalae; rosids; malvids; Brassicales; Brassicaceae; Camelineae; Arabidopsis
TRINITY_DN82500_C5_G2	1	0	0.71	1.19	0.29	0.24	-1.76	.
TRINITY_DN79649_C0_G2	1	0	0.77	1.07	-0.1	0.73	-1.6	.
TRINITY_DN76534_C0_G1	1	0	0.56	1.24	0.25	0.6	-1.98	.
TRINITY_DN73709_C0_G4	1	0	0.7	0.53	-1.08	-0.96	-0.95	RecName: Full=Group II intron-encoded protein LtrA;^Bacteria; Firmicutes; Bacilli; Lactobacillales; Streptococcaceae; Lactococcus
TRINITY_DN73695_C0_G1	1	0	1.53	0.64	0.93	0.41	0.5	RecName: Full=Berberine bridge enzyme-like 8 {ECO:0000303|PubMed:26037923};^Eukaryota; Viridiplantae; Streptophyta; Embryophyta; Tracheophyta; Spermatophyta; Magnoliophyta; eudicotyledons; Gunneridae; Pentapetalae; rosids; malvids; Brassicales; Brassicaceae; Camelineae; Arabidopsis
TRINITY_DN68902_C0_G1	1	0	-0.07	-0.64	-0.72	-1.3	-1.3	RecName: Full=F-box protein At2g27310;^Eukaryota; Viridiplantae; Streptophyta; Embryophyta; Tracheophyta; Spermatophyta; Magnoliophyta; eudicotyledons; Gunneridae; Pentapetalae; rosids; malvids; Brassicales; Brassicaceae; Camelineae; Arabidopsis
TRINITY_DN74346_C0_G2	1	0	-0.42	0.25	-1.1	-1.25	-1.5	RecName: Full=Expansin-A6;^Eukaryota; Viridiplantae; Streptophyta; Embryophyta; Tracheophyta; Spermatophyta; Magnoliophyta; eudicotyledons; Gunneridae; Pentapetalae; rosids; malvids; Brassicales; Brassicaceae; Camelineae; Arabidopsis
TRINITY_DN83075_C11_G2	1	0	0.97	0.93	0.61	0.94	-1.15	RecName: Full=DAR GTPase 3, chloroplastic {ECO:0000303|PubMed:16849600};^Eukaryota; Viridiplantae; Streptophyta; Embryophyta; Tracheophyta; Spermatophyta; Magnoliophyta; eudicotyledons; Gunneridae; Pentapetalae; rosids; malvids; Brassicales; Brassicaceae; Camelineae; Arabidopsis
TRINITY_DN77798_C2_G2	1	0	-0.97	-1.37	-0.63	-1.08	-1.31	RecName: Full=RING finger protein 5;^Eukaryota; Metazoa; Ecdysozoa; Nematoda; Chromadorea; Rhabditida; Rhabditoidea; Rhabditidae; Peloderinae; Caenorhabditis
TRINITY_DN71432_C0_G7	1	0	-0.68	-0.19	-0.92	-0.86	-2.7	#N/A
TRINITY_DN71432_C0_G3	1	0	2	-0.38	0.16	-0.59	-0.34	.
TRINITY_DN80847_C0_G1	1	0	0.02	-0.32	0.53	0.27	-3.48	.
TRINITY_DN70223_C1_G1	1	0	-0.97	-0.9	-0.71	-1.1	-0.72	RecName: Full=Ubiquitin-60S ribosomal protein L40;^Eukaryota; Viridiplantae; Streptophyta; Embryophyta; Tracheophyta; Spermatophyta; Magnoliophyta; eudicotyledons; Gunneridae; Pentapetalae; asterids; lamiids; Solanales; Solanaceae; Nicotianoideae; Nicotianeae; Nicotiana
TRINITY_DN80618_C2_G4	1	0	-0.9	-0.9	-1.01	-1.46	-1.44	RecName: Full=F-box protein PP2-A13;^Eukaryota; Viridiplantae; Streptophyta; Embryophyta; Tracheophyta; Spermatophyta; Magnoliophyta; eudicotyledons; Gunneridae; Pentapetalae; rosids; malvids; Brassicales; Brassicaceae; Camelineae; Arabidopsis
TRINITY_DN76091_C0_G3	1	0	0.07	-0.06	-0.4	-1.61	-1.4	.
TRINITY_DN80141_C0_G1	1	0	0.12	0.2	0.01	0.09	-1.16	.
TRINITY_DN71371_C1_G1	1	0	0.34	0.12	-0.64	-0.61	-1.11	.
TRINITY_DN58006_C0_G1	1	0	-0.12	-0.25	-0.32	-1.27	-1.54	RecName: Full=Auxin-responsive protein SAUR50 {ECO:0000303|PubMed:12036261};^Eukaryota; Viridiplantae; Streptophyta; Embryophyta; Tracheophyta; Spermatophyta; Magnoliophyta; eudicotyledons; Gunneridae; Pentapetalae; rosids; malvids; Brassicales; Brassicaceae; Camelineae; Arabidopsis
TRINITY_DN79964_C0_G4	1	0	-0.19	-0.26	-0.22	-0.52	-1.15	RecName: Full=Cyclin-dependent kinase F-4;^Eukaryota; Viridiplantae; Streptophyta; Embryophyta; Tracheophyta; Spermatophyta; Magnoliophyta; Liliopsida; Poales; Poaceae; BOP clade; Oryzoideae; Oryzeae; Oryzinae; Oryza
TRINITY_DN72487_C2_G3	1	0	1.29	0.93	0.23	0.9	-2.26	#N/A
TRINITY_DN74732_C2_G2	1	0	-0.42	-1.03	-0.83	-0.37	-2.36	#N/A
TRINITY_DN83060_C2_G4	1	0	0.27	0.34	-0.39	0.26	-2.18	RecName: Full=ATPase 8, plasma membrane-type;^Eukaryota; Viridiplantae; Streptophyta; Embryophyta; Tracheophyta; Spermatophyta; Magnoliophyta; eudicotyledons; Gunneridae; Pentapetalae; rosids; malvids; Brassicales; Brassicaceae; Camelineae; Arabidopsis
TRINITY_DN79334_C1_G3	1	0	1.05	0.57	0	0.58	-2.59	.
TRINITY_DN76490_C0_G1	1	0	-0.73	-0.85	-0.7	-0.61	-1.32	RecName: Full=Protein HOTHEAD;^Eukaryota; Viridiplantae; Streptophyta; Embryophyta; Tracheophyta; Spermatophyta; Magnoliophyta; eudicotyledons; Gunneridae; Pentapetalae; rosids; malvids; Brassicales; Brassicaceae; Camelineae; Arabidopsis
TRINITY_DN82470_C0_G2	1	0	-0.69	-0.82	-0.28	-1.01	-0.98	RecName: Full=Glutathione S-transferase zeta class;^Eukaryota; Viridiplantae; Streptophyta; Embryophyta; Tracheophyta; Spermatophyta; Magnoliophyta; eudicotyledons; Gunneridae; Pentapetalae; rosids; fabids; Malpighiales; Euphorbiaceae; Euphorbioideae; Euphorbieae; Euphorbia; Esula; Euphorbia sect. Esula
TRINITY_DN70419_C3_G1	1	0	-0.23	-1.01	-0.69	-0.29	-1.1	RecName: Full=Protein NRT1/ PTR FAMILY 6.3;^Eukaryota; Viridiplantae; Streptophyta; Embryophyta; Tracheophyta; Spermatophyta; Magnoliophyta; eudicotyledons; Gunneridae; Pentapetalae; rosids; malvids; Brassicales; Brassicaceae; Camelineae; Arabidopsis
TRINITY_DN82679_C1_G1	1	0	0.43	1.23	-0.21	0.39	-1.09	RecName: Full=DENN domain and WD repeat-containing protein SCD1 {ECO:0000305};^Eukaryota; Viridiplantae; Streptophyta; Embryophyta; Tracheophyta; Spermatophyta; Magnoliophyta; eudicotyledons; Gunneridae; Pentapetalae; rosids; malvids; Brassicales; Brassicaceae; Camelineae; Arabidopsis
TRINITY_DN79470_C2_G4	1	0	0.95	0.57	0.25	0.96	-1.64	.
TRINITY_DN82458_C3_G2	1	0	-0.39	-0.12	-1.2	-0.86	-2.6	RecName: Full=ER lumen protein-retaining receptor;^Eukaryota; Viridiplantae; Streptophyta; Embryophyta; Tracheophyta; Spermatophyta; Magnoliophyta; eudicotyledons; Gunneridae; Pentapetalae; asterids; lamiids; Solanales; Solanaceae; Petunioideae; Petunia
TRINITY_DN82426_C2_G1	1	0	0.56	0.73	0.59	0.66	-1.42	.
TRINITY_DN77939_C0_G2	1	0	-0.64	-0.48	-1.21	-0.82	-0.73	#N/A
TRINITY_DN78962_C3_G2	1	0	-0.28	0.33	-0.25	-0.31	-1.67	#N/A
TRINITY_DN78962_C3_G3	1	0	0.52	-0.32	-0.58	-1.56	-2.31	RecName: Full=B3 domain-containing protein REM6;^Eukaryota; Viridiplantae; Streptophyta; Embryophyta; Tracheophyta; Spermatophyta; Magnoliophyta; eudicotyledons; Gunneridae; Pentapetalae; rosids; malvids; Brassicales; Brassicaceae; Camelineae; Arabidopsis
TRINITY_DN75099_C1_G2	1	0	-1.22	-0.17	-0.64	-0.73	-1.47	RecName: Full=Sugar transporter ERD6-like 16;^Eukaryota; Viridiplantae; Streptophyta; Embryophyta; Tracheophyta; Spermatophyta; Magnoliophyta; eudicotyledons; Gunneridae; Pentapetalae; rosids; malvids; Brassicales; Brassicaceae; Camelineae; Arabidopsis
TRINITY_DN83061_C4_G2	1	0	0.84	0.54	0.33	0.1	-1.31	.
TRINITY_DN79573_C0_G4	1	0	1.74	0.51	1.41	1.41	0	.
TRINITY_DN75854_C0_G7	1	0	0.06	-1.46	-0.74	-2.58	-2.29	RecName: Full=LINE-1 reverse transcriptase homolog;^Eukaryota; Metazoa; Chordata; Craniata; Vertebrata; Euteleostomi; Mammalia; Eutheria; Euarchontoglires; Primates; Strepsirrhini; Lorisiformes; Lorisidae; Nycticebus
TRINITY_DN76259_C2_G1	1	0	-0.59	0.13	-1.07	-0.98	-3.39	#N/A
TRINITY_DN82593_C3_G6	1	0	0.23	0.37	0.08	0.01	-1.41	.
TRINITY_DN61902_C0_G1	1	0	-1.11	-1.83	-1.5	-1.28	-1.63	#N/A
TRINITY_DN61902_C0_G2	1	0	-0.95	-1.66	-1.06	-0.93	-1.36	#N/A
TRINITY_DN79459_C1_G2	1	0	0.09	-0.86	-0.68	-0.36	-1	.
TRINITY_DN72266_C0_G2	1	0	0.18	-0.52	-1.12	-1.19	-0.72	.
TRINITY_DN72266_C0_G9	1	0	0.38	-0.4	-1.07	-0.89	-0.77	.
TRINITY_DN76178_C0_G2	1	0	-0.2	0.27	-0.24	-0.38	-2.08	RecName: Full=ATP-dependent zinc metalloprotease FTSH 6, chloroplastic;^Eukaryota; Viridiplantae; Streptophyta; Embryophyta; Tracheophyta; Spermatophyta; Magnoliophyta; eudicotyledons; Gunneridae; Pentapetalae; rosids; malvids; Brassicales; Brassicaceae; Camelineae; Arabidopsis
TRINITY_DN76537_C1_G2	1	0	-0.12	-0.15	-0.05	-0.5	-1.25	.
TRINITY_DN71092_C0_G1	1	0	-1.01	-0.79	-1.31	-0.93	-1.22	.
TRINITY_DN72245_C1_G2	1	0	0.39	0.98	-1.1	-0.88	-0.86	.
TRINITY_DN73263_C0_G3	1	0	0.23	-0.67	-0.08	-0.05	-2.09	.
TRINITY_DN72458_C0_G2	1	0	2.15	2.23	1.01	1.49	-0.33	.
TRINITY_DN74821_C0_G1	1	0	0.69	-0.01	-0.16	-0.31	-1.16	RecName: Full=MADS-box protein JOINTLESS;^Eukaryota; Viridiplantae; Streptophyta; Embryophyta; Tracheophyta; Spermatophyta; Magnoliophyta; eudicotyledons; Gunneridae; Pentapetalae; asterids; lamiids; Solanales; Solanaceae; Solanoideae; Solaneae; Solanum; Lycopersicon
TRINITY_DN70900_C1_G2	1	0	0.43	0.29	0.25	-0.26	-1.25	#N/A
TRINITY_DN71439_C1_G3	1	0	1.06	0.42	-0.94	0.19	-2.25	RecName: Full=Late embryogenesis abundant protein;^Eukaryota; Viridiplantae; Streptophyta; Embryophyta; Tracheophyta; Spermatophyta; Magnoliophyta; eudicotyledons; Gunneridae; Pentapetalae; rosids; malvids; Brassicales; Brassicaceae; Brassiceae; Raphanus
TRINITY_DN82545_C1_G5	1	0	0.54	0.63	0.17	0.14	-1.3	.
TRINITY_DN72289_C0_G1	1	0	0.3	0.09	-0.59	-0.88	-1.25	.
TRINITY_DN42657_C0_G1	1	0	1.1	-0.39	-2.18	-0.29	-1.48	RecName: Full=GDSL esterase/lipase At4g26790;^Eukaryota; Viridiplantae; Streptophyta; Embryophyta; Tracheophyta; Spermatophyta; Magnoliophyta; eudicotyledons; Gunneridae; Pentapetalae; rosids; malvids; Brassicales; Brassicaceae; Camelineae; Arabidopsis
TRINITY_DN79854_C0_G2	1	0	-0.77	-0.92	-0.73	-1.78	-1.38	#N/A
TRINITY_DN78964_C1_G1	1	0	-1.31	-0.33	-0.55	-1.03	-1.5	RecName: Full=Zeaxanthin epoxidase, chloroplastic;^Eukaryota; Viridiplantae; Streptophyta; Embryophyta; Tracheophyta; Spermatophyta; Magnoliophyta; Liliopsida; Poales; Poaceae; BOP clade; Oryzoideae; Oryzeae; Oryzinae; Oryza
TRINITY_DN69435_C0_G1	1	0	0.51	-1.01	-1.11	-1.15	-1.54	RecName: Full=Tonoplast dicarboxylate transporter;^Eukaryota; Viridiplantae; Streptophyta; Embryophyta; Tracheophyta; Spermatophyta; Magnoliophyta; eudicotyledons; Gunneridae; Pentapetalae; rosids; malvids; Brassicales; Brassicaceae; Camelineae; Arabidopsis
TRINITY_DN71593_C1_G5	1	0	0.38	-0.26	-0.89	-0.39	-1.12	RecName: Full=Zeatin O-glucosyltransferase;^Eukaryota; Viridiplantae; Streptophyta; Embryophyta; Tracheophyta; Spermatophyta; Magnoliophyta; eudicotyledons; Gunneridae; Pentapetalae; rosids; fabids; Fabales; Fabaceae; Papilionoideae; Phaseoleae; Phaseolus
TRINITY_DN79651_C0_G1	1	0	0.4	-0.04	-0.06	-1.03	-1.22	#N/A
TRINITY_DN73545_C1_G2	1	0	-0.5	-0.66	-1.1	-0.82	-1.84	RecName: Full=WRKY transcription factor 22;^Eukaryota; Viridiplantae; Streptophyta; Embryophyta; Tracheophyta; Spermatophyta; Magnoliophyta; eudicotyledons; Gunneridae; Pentapetalae; rosids; malvids; Brassicales; Brassicaceae; Camelineae; Arabidopsis
TRINITY_DN81572_C0_G1	1	0	1.65	1.15	0.38	1.64	-2.5	.
TRINITY_DN79804_C1_G2	1	0	-0.44	-0.39	-0.72	-1.06	-1.13	RecName: Full=Protein REVEILLE 1;^Eukaryota; Viridiplantae; Streptophyta; Embryophyta; Tracheophyta; Spermatophyta; Magnoliophyta; eudicotyledons; Gunneridae; Pentapetalae; rosids; malvids; Brassicales; Brassicaceae; Camelineae; Arabidopsis
TRINITY_DN82994_C3_G5	1	0	0.98	0.81	-0.29	-0.1	-1.24	RecName: Full=Cyclic dof factor 2;^Eukaryota; Viridiplantae; Streptophyta; Embryophyta; Tracheophyta; Spermatophyta; Magnoliophyta; eudicotyledons; Gunneridae; Pentapetalae; rosids; malvids; Brassicales; Brassicaceae; Camelineae; Arabidopsis
TRINITY_DN68589_C0_G1	1	0	0.25	0.75	-0.55	0.5	-2.49	RecName: Full=B3 domain-containing protein Os01g0234100;^Eukaryota; Viridiplantae; Streptophyta; Embryophyta; Tracheophyta; Spermatophyta; Magnoliophyta; Liliopsida; Poales; Poaceae; BOP clade; Oryzoideae; Oryzeae; Oryzinae; Oryza
TRINITY_DN77099_C3_G1	1	0	0.77	0.66	-0.54	0.05	-1.72	.
TRINITY_DN76102_C6_G8	1	0	0.08	0.01	0.19	-0.75	-1.4	.
TRINITY_DN72429_C0_G3	1	0	-1.02	-1.3	-1.16	-1.58	-1.74	RecName: Full=EIN3-binding F-box protein 1;^Eukaryota; Viridiplantae; Streptophyta; Embryophyta; Tracheophyta; Spermatophyta; Magnoliophyta; eudicotyledons; Gunneridae; Pentapetalae; rosids; malvids; Brassicales; Brassicaceae; Camelineae; Arabidopsis
TRINITY_DN76222_C0_G5	1	0	-0.85	-0.82	-1.07	-0.91	-1.03	RecName: Full=CTP synthase 1 {ECO:0000305};^Eukaryota; Metazoa; Chordata; Craniata; Vertebrata; Euteleostomi; Actinopterygii; Neopterygii; Teleostei; Ostariophysi; Cypriniformes; Cyprinidae; Danio
TRINITY_DN80435_C0_G4	1	0	0.49	-0.66	0.26	-3.42	-5.02	.
TRINITY_DN75438_C2_G5	1	0	-0.12	-0.29	-1.35	-1.41	-1.32	RecName: Full=Protein LIGHT-DEPENDENT SHORT HYPOCOTYLS 10;^Eukaryota; Viridiplantae; Streptophyta; Embryophyta; Tracheophyta; Spermatophyta; Magnoliophyta; eudicotyledons; Gunneridae; Pentapetalae; rosids; malvids; Brassicales; Brassicaceae; Camelineae; Arabidopsis
TRINITY_DN75438_C2_G3	1	0	-0.41	-0.54	-0.79	-1.15	-0.91	RecName: Full=Protein LIGHT-DEPENDENT SHORT HYPOCOTYLS 10;^Eukaryota; Viridiplantae; Streptophyta; Embryophyta; Tracheophyta; Spermatophyta; Magnoliophyta; eudicotyledons; Gunneridae; Pentapetalae; rosids; malvids; Brassicales; Brassicaceae; Camelineae; Arabidopsis
TRINITY_DN81116_C0_G3	1	0	-0.86	-0.09	-0.77	-0.03	-3.37	RecName: Full=Retrovirus-related Pol polyprotein from transposon 297;^Eukaryota; Metazoa; Ecdysozoa; Arthropoda; Hexapoda; Insecta; Pterygota; Neoptera; Holometabola; Diptera; Brachycera; Muscomorpha; Ephydroidea; Drosophilidae; Drosophila; Sophophora
TRINITY_DN80558_C9_G2	1	0	-0.93	-1.86	-0.75	-1.52	-1.56	.
TRINITY_DN74188_C0_G1	1	0	2.82	3.08	0.23	1.61	-1.23	#N/A
TRINITY_DN77401_C0_G1	1	0	-0.92	-0.5	-1.43	-1.32	-1.06	RecName: Full=Cytochrome P450 83B1;^Eukaryota; Viridiplantae; Streptophyta; Embryophyta; Tracheophyta; Spermatophyta; Magnoliophyta; eudicotyledons; Gunneridae; Pentapetalae; rosids; malvids; Brassicales; Brassicaceae; Camelineae; Arabidopsis
TRINITY_DN74242_C1_G1	1	0	-0.9	-1.42	-0.73	-0.81	-1.75	RecName: Full=Protein HOTHEAD;^Eukaryota; Viridiplantae; Streptophyta; Embryophyta; Tracheophyta; Spermatophyta; Magnoliophyta; eudicotyledons; Gunneridae; Pentapetalae; rosids; malvids; Brassicales; Brassicaceae; Camelineae; Arabidopsis
TRINITY_DN70743_C5_G3	1	0	0.39	1.49	-0.51	0.31	-2.82	#N/A
TRINITY_DN78306_C0_G4	1	0	0.17	0.37	0.06	-0.47	-1.27	RecName: Full=Transcription factor IIIA {ECO:0000303|PubMed:12711688};^Eukaryota; Viridiplantae; Streptophyta; Embryophyta; Tracheophyta; Spermatophyta; Magnoliophyta; eudicotyledons; Gunneridae; Pentapetalae; rosids; malvids; Brassicales; Brassicaceae; Camelineae; Arabidopsis
TRINITY_DN78306_C0_G6	1	0	2.79	2.81	1.75	1.91	0.09	.
TRINITY_DN79994_C0_G3	1	0	-0.36	-0.17	-0.51	-0.91	-1.31	RecName: Full=Protein phosphatase 2C 16;^Eukaryota; Viridiplantae; Streptophyta; Embryophyta; Tracheophyta; Spermatophyta; Magnoliophyta; eudicotyledons; Gunneridae; Pentapetalae; rosids; malvids; Brassicales; Brassicaceae; Camelineae; Arabidopsis
TRINITY_DN71729_C0_G5	1	0	-0.33	-0.37	-0.8	-1.4	-1.13	RecName: Full=Cysteine-rich repeat secretory protein 12;^Eukaryota; Viridiplantae; Streptophyta; Embryophyta; Tracheophyta; Spermatophyta; Magnoliophyta; eudicotyledons; Gunneridae; Pentapetalae; rosids; malvids; Brassicales; Brassicaceae; Camelineae; Arabidopsis
TRINITY_DN79222_C1_G5	1	0	-0.45	-0.98	-0.37	-0.64	-1.17	RecName: Full=Zinc finger protein 6 {ECO:0000305};^Eukaryota; Viridiplantae; Streptophyta; Embryophyta; Tracheophyta; Spermatophyta; Magnoliophyta; eudicotyledons; Gunneridae; Pentapetalae; rosids; malvids; Brassicales; Brassicaceae; Camelineae; Arabidopsis
TRINITY_DN76287_C2_G2	1	0	-0.12	0.04	-0.03	-0.29	-2.04	#N/A
TRINITY_DN80475_C2_G1	1	0	0.24	0.32	-0.35	0	-1.33	.
TRINITY_DN77571_C2_G3	1	0	-0.64	-0.95	-0.89	-1.12	-0.91	RecName: Full=Dof zinc finger protein DOF3.4;^Eukaryota; Viridiplantae; Streptophyta; Embryophyta; Tracheophyta; Spermatophyta; Magnoliophyta; eudicotyledons; Gunneridae; Pentapetalae; rosids; malvids; Brassicales; Brassicaceae; Camelineae; Arabidopsis
TRINITY_DN81603_C2_G4	1	0	0.49	0.13	-1.05	-1.93	-2.39	.
TRINITY_DN29034_C0_G1	1	0	0.15	-1.97	-0.55	-3	-1.9	#N/A
TRINITY_DN76182_C0_G1	1	0	-0.98	-0.85	-0.99	-1.64	-1.07	RecName: Full=Aldehyde oxidase GLOX {ECO:0000305};^Eukaryota; Viridiplantae; Streptophyta; Embryophyta; Tracheophyta; Spermatophyta; Magnoliophyta; eudicotyledons; Gunneridae; Pentapetalae; rosids; Vitales; Vitaceae; Vitis
TRINITY_DN72266_C0_G10	1	0	-0.09	-1.66	-1.47	-0.78	-1.31	RecName: Full=Vacuolar-processing enzyme;^Eukaryota; Viridiplantae; Streptophyta; Embryophyta; Tracheophyta; Spermatophyta; Magnoliophyta; eudicotyledons; Gunneridae; Pentapetalae; rosids; malvids; Sapindales; Rutaceae; Aurantioideae; Citrus
TRINITY_DN77327_C1_G1	1	0	-0.43	-1.01	-0.59	-0.86	-0.78	RecName: Full=COP9 signalosome complex subunit 6a {ECO:0000303|PubMed:11701877};^Eukaryota; Viridiplantae; Streptophyta; Embryophyta; Tracheophyta; Spermatophyta; Magnoliophyta; eudicotyledons; Gunneridae; Pentapetalae; rosids; malvids; Brassicales; Brassicaceae; Camelineae; Arabidopsis
TRINITY_DN80484_C1_G1	1	0	0.21	-1.31	-1.24	-3.32	-3.44	.
TRINITY_DN74284_C0_G1	1	0	-0.5	-1.42	-1.09	-1.15	-1.48	RecName: Full=Auxilin-related protein 2;^Eukaryota; Viridiplantae; Streptophyta; Embryophyta; Tracheophyta; Spermatophyta; Magnoliophyta; eudicotyledons; Gunneridae; Pentapetalae; rosids; malvids; Brassicales; Brassicaceae; Camelineae; Arabidopsis
TRINITY_DN72891_C2_G9	1	0	-2	0.57	-1.64	-1.9	-2.15	RecName: Full=60S acidic ribosomal protein P1-3;^Eukaryota; Viridiplantae; Streptophyta; Embryophyta; Tracheophyta; Spermatophyta; Magnoliophyta; eudicotyledons; Gunneridae; Pentapetalae; rosids; malvids; Brassicales; Brassicaceae; Camelineae; Arabidopsis
TRINITY_DN66941_C0_G1	1	0	-0.01	-1.04	-1.16	-0.65	-0.85	RecName: Full=Cytochrome P450 94B3;^Eukaryota; Viridiplantae; Streptophyta; Embryophyta; Tracheophyta; Spermatophyta; Magnoliophyta; eudicotyledons; Gunneridae; Pentapetalae; rosids; malvids; Brassicales; Brassicaceae; Camelineae; Arabidopsis
TRINITY_DN71869_C5_G4	1	0	-0.29	-0.83	-0.7	-0.84	-5.16	#N/A
TRINITY_DN79197_C4_G1	1	0	1.27	1.36	0.36	0.8	-1.73	.
TRINITY_DN79473_C1_G3	1	0	-0.39	-1.01	-0.56	-0.94	-0.95	RecName: Full=Uncharacterized oxidoreductase At4g09670;^Eukaryota; Viridiplantae; Streptophyta; Embryophyta; Tracheophyta; Spermatophyta; Magnoliophyta; eudicotyledons; Gunneridae; Pentapetalae; rosids; malvids; Brassicales; Brassicaceae; Camelineae; Arabidopsis
TRINITY_DN82180_C1_G1	1	0	0.21	0.39	-0.13	0.26	-1.26	.
TRINITY_DN80838_C1_G3	1	0	-1.63	-1.21	-1.64	-1.7	-2.07	RecName: Full=Phototropin-1;^Eukaryota; Viridiplantae; Streptophyta; Embryophyta; Tracheophyta; Spermatophyta; Magnoliophyta; eudicotyledons; Gunneridae; Pentapetalae; rosids; malvids; Brassicales; Brassicaceae; Camelineae; Arabidopsis
TRINITY_DN70920_C1_G3	1	0	-0.85	-0.44	-1.18	-1.44	-1.43	RecName: Full=Acetyl-CoA-benzylalcohol acetyltransferase;^Eukaryota; Viridiplantae; Streptophyta; Embryophyta; Tracheophyta; Spermatophyta; Magnoliophyta; eudicotyledons; Gunneridae; Pentapetalae; rosids; malvids; Myrtales; Onagraceae; Onagroideae; Onagreae; Clarkia
TRINITY_DN63813_C0_G1	1	0	-0.48	-0.4	-0.29	-1.17	-1.51	RecName: Full=Endochitinase EP3 {ECO:0000303|PubMed:11525512};^Eukaryota; Viridiplantae; Streptophyta; Embryophyta; Tracheophyta; Spermatophyta; Magnoliophyta; eudicotyledons; Gunneridae; Pentapetalae; rosids; malvids; Brassicales; Brassicaceae; Camelineae; Arabidopsis
TRINITY_DN81129_C2_G1	1	0	0.8	0.9	0.28	0.36	-1.25	.
TRINITY_DN81129_C2_G2	1	0	0.47	0.75	0.39	0.17	-1.23	RecName: Full=Phosphate transporter PHO1 homolog 5;^Eukaryota; Viridiplantae; Streptophyta; Embryophyta; Tracheophyta; Spermatophyta; Magnoliophyta; eudicotyledons; Gunneridae; Pentapetalae; rosids; malvids; Brassicales; Brassicaceae; Camelineae; Arabidopsis
TRINITY_DN59850_C0_G1	1	0	-0.31	-0.31	-0.67	-1.18	-0.89	.
TRINITY_DN73103_C1_G4	1	0	0.3	0.56	-0.43	0.32	-1.21	RecName: Full=UPF0496 protein At4g34320;^Eukaryota; Viridiplantae; Streptophyta; Embryophyta; Tracheophyta; Spermatophyta; Magnoliophyta; eudicotyledons; Gunneridae; Pentapetalae; rosids; malvids; Brassicales; Brassicaceae; Camelineae; Arabidopsis
TRINITY_DN82685_C2_G3	1	0	1.24	1.06	0.09	0.48	-1.57	.
TRINITY_DN78026_C1_G1	1	0	-0.53	-0.72	-0.55	-0.9	-1.16	RecName: Full=Cationic amino acid transporter 2, vacuolar;^Eukaryota; Viridiplantae; Streptophyta; Embryophyta; Tracheophyta; Spermatophyta; Magnoliophyta; eudicotyledons; Gunneridae; Pentapetalae; rosids; malvids; Brassicales; Brassicaceae; Camelineae; Arabidopsis
TRINITY_DN77142_C0_G1	1	0	1.58	1.44	0.16	1.2	-1.74	.
TRINITY_DN79378_C1_G3	1	0	2.44	2.27	0.78	1.76	-0.55	.
TRINITY_DN83083_C9_G1	1	0	0.09	0.45	-0.26	-0.01	-1.1	#N/A
TRINITY_DN73156_C1_G2	1	0	0.66	0.75	0.03	0.47	-1.41	.
TRINITY_DN80709_C1_G2	1	0	-0.25	-0.97	-1.24	-1.57	-1.91	#N/A
TRINITY_DN80978_C0_G4	1	0	-0.24	-0.02	-0.28	0.01	-2.46	.
TRINITY_DN71188_C1_G5	1	0	0.42	-0.36	-0.17	-0.17	-1.19	.
TRINITY_DN71188_C1_G8	1	0	-0.67	-0.6	-1.52	-0.87	-1.7	.
TRINITY_DN82118_C1_G1	1	0	-0.58	-0.74	-0.74	-1.19	-1.13	.
TRINITY_DN82118_C1_G3	1	0	0.61	-0.56	-0.68	-1.14	-1.86	.
TRINITY_DN82118_C1_G4	1	0	-0.97	-1.23	-0.76	-1.3	-1.29	RecName: Full=F-box/kelch-repeat protein At5g43190;^Eukaryota; Viridiplantae; Streptophyta; Embryophyta; Tracheophyta; Spermatophyta; Magnoliophyta; eudicotyledons; Gunneridae; Pentapetalae; rosids; malvids; Brassicales; Brassicaceae; Camelineae; Arabidopsis
TRINITY_DN82740_C2_G1	1	0	-1.15	-1.68	-1.16	-1.49	-1.59	RecName: Full=ACT domain-containing protein ACR9 {ECO:0000305};^Eukaryota; Viridiplantae; Streptophyta; Embryophyta; Tracheophyta; Spermatophyta; Magnoliophyta; eudicotyledons; Gunneridae; Pentapetalae; rosids; malvids; Brassicales; Brassicaceae; Camelineae; Arabidopsis
TRINITY_DN82068_C2_G2	1	0	0.37	-0.45	-1.02	-0.92	-1.1	.
TRINITY_DN78064_C0_G1	1	0	0.44	0.53	0.06	0.54	-1.23	.
TRINITY_DN75944_C1_G1	1	0	0.48	0.52	-1.21	-1.13	-1.95	#N/A
TRINITY_DN76405_C2_G9	1	0	3.16	3.9	1.26	2.36	-1.41	#N/A
TRINITY_DN74948_C0_G1	1	0	0.44	0.57	-0.1	0.14	-1.57	RecName: Full=JmjC domain-containing protein 4;^Eukaryota; Metazoa; Chordata; Craniata; Vertebrata; Euteleostomi; Actinopterygii; Neopterygii; Teleostei; Ostariophysi; Cypriniformes; Cyprinidae; Danio
TRINITY_DN74451_C2_G2	1	0	1.4	1.33	-0.04	1.07	-1.62	#N/A
TRINITY_DN78267_C0_G1	1	0	-1.55	-1.92	-1.12	-1.76	-1.49	RecName: Full=7-deoxyloganetin glucosyltransferase;^Eukaryota; Viridiplantae; Streptophyta; Embryophyta; Tracheophyta; Spermatophyta; Magnoliophyta; eudicotyledons; Gunneridae; Pentapetalae; asterids; lamiids; Gentianales; Rubiaceae; Ixoroideae; Gardenieae complex; Gardenieae - Pavetteae clade; Gardenieae; Gardenia
TRINITY_DN80173_C0_G1	1	0	0.5	0.3	-0.1	0.04	-1.15	.
TRINITY_DN77128_C1_G2	1	0	-0.5	-0.9	-0.9	-0.93	-1.17	RecName: Full=Glucan endo-1,3-beta-glucosidase 14;^Eukaryota; Viridiplantae; Streptophyta; Embryophyta; Tracheophyta; Spermatophyta; Magnoliophyta; eudicotyledons; Gunneridae; Pentapetalae; rosids; malvids; Brassicales; Brassicaceae; Camelineae; Arabidopsis
TRINITY_DN80307_C0_G1	1	0	-0.31	-0.78	-0.69	-0.18	-1.31	RecName: Full=Putative multidrug resistance protein;^Eukaryota; Viridiplantae; Streptophyta; Embryophyta; Tracheophyta; Spermatophyta; Magnoliophyta; Liliopsida; Poales; Poaceae; BOP clade; Oryzoideae; Oryzeae; Oryzinae; Oryza
TRINITY_DN73403_C2_G2	1	0	-0.38	-0.69	-1.03	-1.14	-1.6	.
TRINITY_DN77663_C5_G10	1	0	-1.41	-1.69	-1.08	-3.42	-1.13	RecName: Full=Transcription factor HEC2;^Eukaryota; Viridiplantae; Streptophyta; Embryophyta; Tracheophyta; Spermatophyta; Magnoliophyta; eudicotyledons; Gunneridae; Pentapetalae; rosids; malvids; Brassicales; Brassicaceae; Camelineae; Arabidopsis
TRINITY_DN78209_C0_G1	1	0	0.92	0.28	0.3	0.44	-1.66	.
TRINITY_DN71089_C3_G1	1	0	-1.17	-1.22	-0.87	-1.1	-1.2	RecName: Full=E3 ubiquitin-protein ligase RNF181;^Eukaryota; Metazoa; Chordata; Craniata; Vertebrata; Euteleostomi; Amphibia; Batrachia; Anura; Pipoidea; Pipidae; Xenopodinae; Xenopus; Xenopus
TRINITY_DN72609_C0_G2	1	0	2.11	3.3	-0.02	1.49	-1.91	#N/A
TRINITY_DN78376_C0_G2	1	0	-0.69	-1	-1.71	-0.96	-1.9	RecName: Full=Protein argonaute 7;^Eukaryota; Viridiplantae; Streptophyta; Embryophyta; Tracheophyta; Spermatophyta; Magnoliophyta; eudicotyledons; Gunneridae; Pentapetalae; rosids; malvids; Brassicales; Brassicaceae; Camelineae; Arabidopsis
TRINITY_DN79206_C2_G1	1	0	0.5	0.32	-0.08	-0.35	-1.7	.
TRINITY_DN70972_C2_G5	1	0	-0.7	-0.55	-0.9	-0.84	-1.04	RecName: Full=Homoserine kinase;^Eukaryota; Viridiplantae; Streptophyta; Embryophyta; Tracheophyta; Spermatophyta; Magnoliophyta; eudicotyledons; Gunneridae; Pentapetalae; rosids; malvids; Brassicales; Brassicaceae; Camelineae; Arabidopsis
TRINITY_DN76961_C0_G3	1	0	-0.08	-0.74	-0.55	-1.07	-0.51	RecName: Full=Dof zinc finger protein DOF1.4;^Eukaryota; Viridiplantae; Streptophyta; Embryophyta; Tracheophyta; Spermatophyta; Magnoliophyta; eudicotyledons; Gunneridae; Pentapetalae; rosids; malvids; Brassicales; Brassicaceae; Camelineae; Arabidopsis
TRINITY_DN78261_C0_G2	1	0	2.08	1.73	-0.17	1.53	-1.56	#N/A
TRINITY_DN81526_C0_G1	1	0	-0.2	-0.22	-0.53	-1.03	-1.13	.
TRINITY_DN76504_C3_G2	1	0	-0.53	-0.22	-0.09	-0.95	-1.3	#N/A
TRINITY_DN75077_C2_G1	1	0	-0.55	-0.41	-0.16	-0.41	-1.25	.
TRINITY_DN75876_C1_G1	1	0	0.06	-0.49	-1	-1.89	-1.49	RecName: Full=Ethylene-responsive transcription factor RAP2-4;^Eukaryota; Viridiplantae; Streptophyta; Embryophyta; Tracheophyta; Spermatophyta; Magnoliophyta; eudicotyledons; Gunneridae; Pentapetalae; rosids; malvids; Brassicales; Brassicaceae; Camelineae; Arabidopsis
TRINITY_DN72170_C0_G1	1	0	0.95	0.82	0.23	0.05	-1.18	.
TRINITY_DN74794_C0_G1	1	0	-1.48	-0.34	-0.64	-0.93	-2.62	#N/A
TRINITY_DN54860_C0_G1	1	0	-0.05	-0.86	-1.43	-1.28	-1.57	RecName: Full=Cell wall / vacuolar inhibitor of fructosidase 1;^Eukaryota; Viridiplantae; Streptophyta; Embryophyta; Tracheophyta; Spermatophyta; Magnoliophyta; eudicotyledons; Gunneridae; Pentapetalae; rosids; malvids; Brassicales; Brassicaceae; Camelineae; Arabidopsis
TRINITY_DN79845_C2_G1	1	0	-0.75	-1.18	-0.88	-1.34	-1.51	RecName: Full=12-oxophytodienoate reductase 2;^Eukaryota; Viridiplantae; Streptophyta; Embryophyta; Tracheophyta; Spermatophyta; Magnoliophyta; eudicotyledons; Gunneridae; Pentapetalae; rosids; malvids; Brassicales; Brassicaceae; Camelineae; Arabidopsis
TRINITY_DN81727_C0_G6	1	0	0.49	-0.53	0.18	-2.02	-0.34	#N/A
TRINITY_DN71062_C0_G2	1	0	-0.67	-0.7	-0.79	-1.25	-1.65	.
TRINITY_DN71062_C0_G1	1	0	-0.26	-0.63	-0.28	-1.06	-1.23	.
TRINITY_DN82835_C3_G6	1	0	-0.08	-1.34	-0.48	-0.99	-1.93	.
TRINITY_DN76455_C2_G8	1	0	-1.13	-0.39	-1.21	-1.2	-0.84	#N/A
TRINITY_DN76455_C2_G1	1	0	-0.25	-1.21	-0.14	-0.74	-1.01	#N/A
TRINITY_DN67988_C0_G1	1	0	-0.51	-0.57	-1.59	-1.86	-0.67	RecName: Full=Protein DETOXIFICATION 56 {ECO:0000303|PubMed:11739388};^Eukaryota; Viridiplantae; Streptophyta; Embryophyta; Tracheophyta; Spermatophyta; Magnoliophyta; eudicotyledons; Gunneridae; Pentapetalae; rosids; malvids; Brassicales; Brassicaceae; Camelineae; Arabidopsis
TRINITY_DN81553_C0_G1	1	0	0.64	1.01	0.21	0.52	-1.3	.
TRINITY_DN76758_C0_G4	1	0	-2.42	-0.98	-0.37	-2.61	-4.96	.
TRINITY_DN70105_C0_G1	1	0	-0.41	-0.76	-0.84	-1.03	-1.51	RecName: Full=Protein GDAP2 homolog;^Eukaryota; Metazoa; Ecdysozoa; Arthropoda; Hexapoda; Insecta; Pterygota; Neoptera; Holometabola; Diptera; Brachycera; Muscomorpha; Ephydroidea; Drosophilidae; Drosophila; Sophophora
TRINITY_DN68904_C5_G2	1	0	0.21	0.05	-0.04	-0.7	-1.28	.
TRINITY_DN78368_C0_G1	1	0	0.19	-0.23	-1.07	-1.66	-2.14	.
TRINITY_DN78341_C0_G2	1	0	0.98	1.01	0.35	1.05	-3.73	.
TRINITY_DN81759_C2_G1	1	0	-0.58	0.67	-5.37	-2.72	-2.39	#N/A
TRINITY_DN80872_C3_G2	1	0	0.03	-1.15	-0.41	-0.6	-2.02	.
TRINITY_DN62847_C0_G1	1	0	-1.43	-2.17	-1.9	-2.9	-2.5	RecName: Full=Ethylene-responsive transcription factor 1;^Eukaryota; Viridiplantae; Streptophyta; Embryophyta; Tracheophyta; Spermatophyta; Magnoliophyta; eudicotyledons; Gunneridae; Pentapetalae; asterids; lamiids; Solanales; Solanaceae; Nicotianoideae; Nicotianeae; Nicotiana
TRINITY_DN72159_C2_G1	1	0	0.69	1.04	0.19	0.26	-1.48	RecName: Full=Amino acid permease 5;^Eukaryota; Viridiplantae; Streptophyta; Embryophyta; Tracheophyta; Spermatophyta; Magnoliophyta; eudicotyledons; Gunneridae; Pentapetalae; rosids; malvids; Brassicales; Brassicaceae; Camelineae; Arabidopsis
TRINITY_DN81400_C3_G1	1	0	-0.06	0.65	-1.85	-1.41	-3.19	#N/A
TRINITY_DN68957_C0_G1	1	0	-0.07	-0.65	-0.49	-0.46	-1.26	.
TRINITY_DN73183_C3_G3	1	0	-0.58	-0.93	0.09	-0.68	-1.59	RecName: Full=Expansin-A1;^Eukaryota; Viridiplantae; Streptophyta; Embryophyta; Tracheophyta; Spermatophyta; Magnoliophyta; eudicotyledons; Gunneridae; Pentapetalae; rosids; malvids; Brassicales; Brassicaceae; Camelineae; Arabidopsis
TRINITY_DN73183_C3_G6	1	0	-1.1	-1.71	-1.61	-1.75	-1.64	RecName: Full=Expansin-A1;^Eukaryota; Viridiplantae; Streptophyta; Embryophyta; Tracheophyta; Spermatophyta; Magnoliophyta; eudicotyledons; Gunneridae; Pentapetalae; rosids; malvids; Brassicales; Brassicaceae; Camelineae; Arabidopsis
TRINITY_DN71341_C0_G1	1	0	0.43	-0.88	-0.73	-0.57	-2.42	RecName: Full=Growth-regulating factor 7;^Eukaryota; Viridiplantae; Streptophyta; Embryophyta; Tracheophyta; Spermatophyta; Magnoliophyta; eudicotyledons; Gunneridae; Pentapetalae; rosids; malvids; Brassicales; Brassicaceae; Camelineae; Arabidopsis
TRINITY_DN64999_C0_G1	1	0	-0.25	-0.29	-0.58	-0.89	-1.27	RecName: Full=Probable arabinosyltransferase ARAD1;^Eukaryota; Viridiplantae; Streptophyta; Embryophyta; Tracheophyta; Spermatophyta; Magnoliophyta; eudicotyledons; Gunneridae; Pentapetalae; rosids; malvids; Brassicales; Brassicaceae; Camelineae; Arabidopsis
TRINITY_DN75569_C0_G1	1	0	-0.41	-0.3	-0.7	-0.9	-1.3	.
TRINITY_DN74587_C1_G3	1	0	1.08	0.76	0.39	0.44	-1.23	.
TRINITY_DN80380_C3_G1	1	0	0.23	-0.12	-0.05	-0.45	-2.76	.
TRINITY_DN76927_C1_G2	1	0	0.17	-0.28	-0.39	-0.37	-1.37	.
TRINITY_DN82922_C0_G2	1	0	2.02	1.91	0.53	0.5	-0.12	.
TRINITY_DN72257_C1_G1	1	0	0.7	0.41	-0.78	-1.24	-1.34	.
TRINITY_DN81833_C0_G1	1	0	3.21	2.72	1.81	2.33	-0.02	.
TRINITY_DN79157_C2_G2	1	0	2.03	1.34	1.01	0.83	-0.19	RecName: Full=NAC domain-containing protein 21/22;^Eukaryota; Viridiplantae; Streptophyta; Embryophyta; Tracheophyta; Spermatophyta; Magnoliophyta; eudicotyledons; Gunneridae; Pentapetalae; rosids; malvids; Brassicales; Brassicaceae; Camelineae; Arabidopsis
TRINITY_DN72540_C0_G1	1	0	1.76	1.52	0.22	0.62	-1.19	.
TRINITY_DN82251_C3_G1	1	0	0.27	-0.26	-0.85	-0.22	-1.73	#N/A
TRINITY_DN60916_C0_G1	1	0	0.36	0.2	-0.81	-1.09	-1.27	RecName: Full=Remorin 4.1 {ECO:0000305};^Eukaryota; Viridiplantae; Streptophyta; Embryophyta; Tracheophyta; Spermatophyta; Magnoliophyta; Liliopsida; Poales; Poaceae; BOP clade; Oryzoideae; Oryzeae; Oryzinae; Oryza
TRINITY_DN72177_C0_G1	1	0	-0.19	0.81	-0.16	0.22	-3.22	.
TRINITY_DN72022_C2_G4	1	0	-0.64	-0.76	-0.95	-0.94	-1.03	.
TRINITY_DN80830_C0_G1	1	0	1.04	1.06	0.31	0.66	-1.3	.
TRINITY_DN75666_C0_G1	1	0	0.23	-0.71	-0.21	-1.71	-1.69	RecName: Full=Transcription factor MYC4;^Eukaryota; Viridiplantae; Streptophyta; Embryophyta; Tracheophyta; Spermatophyta; Magnoliophyta; eudicotyledons; Gunneridae; Pentapetalae; rosids; malvids; Brassicales; Brassicaceae; Camelineae; Arabidopsis
TRINITY_DN75440_C3_G2	1	0	0.7	0.48	-0.43	-0.8	-1.24	RecName: Full=ACT domain-containing protein ACR6 {ECO:0000305};^Eukaryota; Viridiplantae; Streptophyta; Embryophyta; Tracheophyta; Spermatophyta; Magnoliophyta; eudicotyledons; Gunneridae; Pentapetalae; rosids; malvids; Brassicales; Brassicaceae; Camelineae; Arabidopsis
TRINITY_DN69930_C1_G2	1	0	-0.34	-0.41	-1.27	-1.09	-1.22	RecName: Full=Protein kinase PINOID;^Eukaryota; Viridiplantae; Streptophyta; Embryophyta; Tracheophyta; Spermatophyta; Magnoliophyta; eudicotyledons; Gunneridae; Pentapetalae; rosids; malvids; Brassicales; Brassicaceae; Camelineae; Arabidopsis
TRINITY_DN74050_C2_G6	1	0	0	-0.2	-0.77	-1.44	-1.9	.
TRINITY_DN74050_C2_G9	1	0	0.37	0.19	-0.58	-1.23	-1.68	#N/A
TRINITY_DN77300_C0_G1	1	0	-0.17	-2	-1.99	-1.26	-1.93	.
TRINITY_DN82343_C0_G1	1	0	-0.37	-0.66	-0.46	-1.27	-1.2	.
TRINITY_DN74246_C0_G5	1	0	-0.86	-0.57	-0.37	-0.42	-1.92	#N/A
TRINITY_DN69919_C0_G1	1	0	-0.57	-0.6	-0.65	-1.38	-0.73	RecName: Full=Serine/threonine-protein kinase UCNL {ECO:0000305};^Eukaryota; Viridiplantae; Streptophyta; Embryophyta; Tracheophyta; Spermatophyta; Magnoliophyta; eudicotyledons; Gunneridae; Pentapetalae; rosids; malvids; Brassicales; Brassicaceae; Camelineae; Arabidopsis
TRINITY_DN81629_C0_G4	1	0	0.33	-1.34	0.39	-0.11	-0.99	.
TRINITY_DN80142_C0_G4	1	0	0.46	0.13	-1.07	-1.69	-1.06	.
TRINITY_DN74200_C0_G1	1	0	0.06	-0.2	-0.83	-0.54	-1.22	RecName: Full=Nudix hydrolase 15, mitochondrial;^Eukaryota; Viridiplantae; Streptophyta; Embryophyta; Tracheophyta; Spermatophyta; Magnoliophyta; eudicotyledons; Gunneridae; Pentapetalae; rosids; malvids; Brassicales; Brassicaceae; Camelineae; Arabidopsis
TRINITY_DN65364_C0_G1	1	0	-0.55	-0.34	-0.35	-0.44	-1.32	.
TRINITY_DN79413_C0_G3	1	0	-0.07	0.39	-0.4	-1.14	-0.6	RecName: Full=Salutaridine reductase {ECO:0000303|PubMed:16968522};^Eukaryota; Viridiplantae; Streptophyta; Embryophyta; Tracheophyta; Spermatophyta; Magnoliophyta; eudicotyledons; Ranunculales; Papaveraceae; Papaveroideae; Papaver
TRINITY_DN81079_C3_G2	1	0	1.17	1.27	0.4	1.04	-1.77	RecName: Full=Actin-3;^Eukaryota; Viridiplantae; Streptophyta; Embryophyta; Tracheophyta; Spermatophyta; Magnoliophyta; eudicotyledons; Gunneridae; Pentapetalae; rosids; fabids; Fabales; Fabaceae; Papilionoideae; Phaseoleae; Glycine; Soja
TRINITY_DN71445_C1_G1	1	0	0.25	-0.83	-0.1	-0.35	-0.51	.
TRINITY_DN46036_C0_G1	1	0	0.69	-0.87	-0.99	-1.05	-1.88	RecName: Full=Chaperone protein dnaJ 11, chloroplastic;^Eukaryota; Viridiplantae; Streptophyta; Embryophyta; Tracheophyta; Spermatophyta; Magnoliophyta; eudicotyledons; Gunneridae; Pentapetalae; rosids; malvids; Brassicales; Brassicaceae; Camelineae; Arabidopsis
TRINITY_DN61515_C0_G1	1	0	-0.26	-0.65	-0.69	-0.87	-1.21	.
TRINITY_DN74920_C0_G3	1	0	0.98	0.89	0.34	0.81	-1.22	.
TRINITY_DN75085_C1_G2	1	0	-0.35	-1.06	-1.12	-0.98	-1.4	RecName: Full=Protein STRICTOSIDINE SYNTHASE-LIKE 10 {ECO:0000303|PubMed:10777701};^Eukaryota; Viridiplantae; Streptophyta; Embryophyta; Tracheophyta; Spermatophyta; Magnoliophyta; eudicotyledons; Gunneridae; Pentapetalae; rosids; malvids; Brassicales; Brassicaceae; Camelineae; Arabidopsis
TRINITY_DN80925_C0_G5	1	0	-1.09	-0.75	-1.35	-0.72	-1.88	.
TRINITY_DN82772_C3_G1	1	0	0.83	0.7	0.22	0.57	-1.87	#N/A
TRINITY_DN77565_C0_G1	1	0	-4.32	-4.62	-3.88	-4.33	-5.13	RecName: Full=Probable membrane-associated kinase regulator 4;^Eukaryota; Viridiplantae; Streptophyta; Embryophyta; Tracheophyta; Spermatophyta; Magnoliophyta; eudicotyledons; Gunneridae; Pentapetalae; rosids; malvids; Brassicales; Brassicaceae; Camelineae; Arabidopsis
TRINITY_DN81818_C1_G12	1	0	-0.73	-1.17	-1.51	-1.7	-1.27	#N/A
TRINITY_DN82748_C2_G2	1	0	1.93	1.94	0.71	0.75	-0.97	.
TRINITY_DN81257_C2_G1	1	0	-0.65	-0.17	-0.5	-0.3	-1.21	#N/A
TRINITY_DN76378_C0_G9	1	0	-0.94	-1.15	-1.46	-1.01	-1.58	.
TRINITY_DN75350_C1_G2	1	0	-0.76	-0.77	-0.53	-0.58	-1.44	.
TRINITY_DN76376_C0_G11	1	0	-0.35	-0.71	-0.69	-1.08	-0.84	RecName: Full=DELLA protein GAI1;^Eukaryota; Viridiplantae; Streptophyta; Embryophyta; Tracheophyta; Spermatophyta; Magnoliophyta; eudicotyledons; Gunneridae; Pentapetalae; rosids; Vitales; Vitaceae; Vitis
TRINITY_DN77713_C0_G4	1	0	-0.01	0.2	-0.24	-0.23	-1.16	.
TRINITY_DN79371_C1_G2	1	0	-0.48	-0.89	-0.64	-1.16	-0.63	.
TRINITY_DN81488_C1_G2	1	0	0.35	-0.44	0.58	-1.81	-0.14	#N/A
TRINITY_DN80630_C4_G1	1	0	-0.07	0.47	-0.32	-0.59	-2.49	#N/A
TRINITY_DN78472_C1_G8	1	0	0.49	-1.65	-0.21	-0.85	-0.9	.
TRINITY_DN75572_C2_G2	1	0	-0.62	-0.8	-1.62	-0.75	-1.05	RecName: Full=Ribosome-inactivating protein charybdin;^Eukaryota; Viridiplantae; Streptophyta; Embryophyta; Tracheophyta; Spermatophyta; Magnoliophyta; Liliopsida; Asparagales; Hyacinthaceae; Urgineoideae; Drimia
TRINITY_DN83059_C3_G3	1	0	0.09	-0.12	-0.27	-0.82	-1.18	#N/A
TRINITY_DN79829_C0_G1	1	0	-0.08	-0.68	-0.79	-1.36	-1.35	RecName: Full=Mitogen-activated protein kinase kinase 9;^Eukaryota; Viridiplantae; Streptophyta; Embryophyta; Tracheophyta; Spermatophyta; Magnoliophyta; eudicotyledons; Gunneridae; Pentapetalae; rosids; malvids; Brassicales; Brassicaceae; Camelineae; Arabidopsis
TRINITY_DN82776_C1_G3	1	0	1.75	0.58	-0.42	-0.63	-1.58	.
TRINITY_DN71133_C2_G1	1	0	2.49	2.45	1.13	1.7	-0.62	.
TRINITY_DN70635_C3_G1	1	0	-0.07	-0.4	-1.12	-0.8	-0.78	.
TRINITY_DN68696_C0_G1	1	0	0	-0.01	-0.4	-0.02	-1.76	RecName: Full=NAD-dependent protein deacetylase SRT1;^Eukaryota; Viridiplantae; Streptophyta; Embryophyta; Tracheophyta; Spermatophyta; Magnoliophyta; eudicotyledons; Gunneridae; Pentapetalae; rosids; malvids; Brassicales; Brassicaceae; Camelineae; Arabidopsis
TRINITY_DN82072_C2_G2	1	0	-0.31	-0.08	-0.27	-0.1	-1.24	.
TRINITY_DN79945_C2_G1	1	0	-0.3	-0.28	-0.36	-0.24	-1.15	RecName: Full=Kinesin-like protein KIN-14E {ECO:0000305};^Eukaryota; Viridiplantae; Streptophyta; Embryophyta; Tracheophyta; Spermatophyta; Magnoliophyta; eudicotyledons; Gunneridae; Pentapetalae; rosids; malvids; Brassicales; Brassicaceae; Camelineae; Arabidopsis
TRINITY_DN62662_C0_G1	1	0	2.07	1.18	0.65	1.66	-1.25	.
TRINITY_DN79462_C1_G3	1	0	0	0.12	-1.4	-0.43	-0.96	.
TRINITY_DN79794_C0_G3	1	0	-0.39	-1.26	-1.63	-1.89	-3.2	.
TRINITY_DN77701_C0_G1	1	0	1.52	0.81	0.54	0.44	0.23	#N/A
TRINITY_DN71895_C0_G2	1	0	-0.45	-1.26	-1.12	-1.04	-1.78	#N/A
TRINITY_DN80566_C0_G1	1	0	-0.28	-0.66	-0.55	-0.52	-1.24	RecName: Full=Autophagy-related protein 18h;^Eukaryota; Viridiplantae; Streptophyta; Embryophyta; Tracheophyta; Spermatophyta; Magnoliophyta; eudicotyledons; Gunneridae; Pentapetalae; rosids; malvids; Brassicales; Brassicaceae; Camelineae; Arabidopsis
TRINITY_DN79516_C2_G9	1	0	0.42	1.32	-0.21	0.66	-2.91	.
TRINITY_DN81446_C2_G1	1	0	3.27	2.43	0.11	2.24	-0.89	.
TRINITY_DN76247_C2_G1	1	0	0.59	0.51	-1.59	-1.01	-2.42	RecName: Full=bZIP transcription factor 2 {ECO:0000305};^Eukaryota; Viridiplantae; Streptophyta; Embryophyta; Tracheophyta; Spermatophyta; Magnoliophyta; eudicotyledons; Gunneridae; Pentapetalae; rosids; malvids; Brassicales; Brassicaceae; Camelineae; Arabidopsis
TRINITY_DN71358_C2_G1	1	0	-0.63	-0.87	-0.61	-0.93	-1.14	.
TRINITY_DN66009_C1_G1	1	0	-0.18	0.11	0.13	-0.27	-1.24	.
TRINITY_DN82329_C0_G1	1	0	0.99	1.04	-0.17	0.87	-1.77	RecName: Full=Callose synthase 5;^Eukaryota; Viridiplantae; Streptophyta; Embryophyta; Tracheophyta; Spermatophyta; Magnoliophyta; eudicotyledons; Gunneridae; Pentapetalae; rosids; malvids; Brassicales; Brassicaceae; Camelineae; Arabidopsis
TRINITY_DN41147_C0_G1	1	0	-0.09	-0.89	-1.15	-1.12	-1.95	.
TRINITY_DN74574_C0_G1	1	0	-0.31	-0.47	-0.43	-0.92	-1.01	RecName: Full=F-box/LRR-repeat protein At4g29420;^Eukaryota; Viridiplantae; Streptophyta; Embryophyta; Tracheophyta; Spermatophyta; Magnoliophyta; eudicotyledons; Gunneridae; Pentapetalae; rosids; malvids; Brassicales; Brassicaceae; Camelineae; Arabidopsis
TRINITY_DN66674_C0_G1	1	0	0.09	-0.4	-0.71	-1.23	-1.59	.
TRINITY_DN80353_C0_G2	1	0	0.54	0.25	0.58	0.26	-3.85	.
TRINITY_DN81779_C0_G1	1	0	1.25	0.94	0.06	1.1	-1.81	.
TRINITY_DN73618_C2_G2	1	0	-0.66	-0.25	-0.14	-0.69	-1.17	RecName: Full=Putative exosome complex component rrp40;^Eukaryota; Amoebozoa; Mycetozoa; Dictyosteliida; Dictyostelium
TRINITY_DN82685_C2_G1	1	0	1.38	1.45	0.13	0.76	-1.47	.
TRINITY_DN81099_C2_G2	1	0	0.39	0.18	-0.32	-0.33	-1.17	RecName: Full=CBL-interacting serine/threonine-protein kinase 23;^Eukaryota; Viridiplantae; Streptophyta; Embryophyta; Tracheophyta; Spermatophyta; Magnoliophyta; eudicotyledons; Gunneridae; Pentapetalae; rosids; malvids; Brassicales; Brassicaceae; Camelineae; Arabidopsis
TRINITY_DN76396_C0_G6	1	0	-1.58	-0.99	-0.92	-1.96	-2.49	.
TRINITY_DN73403_C2_G4	1	0	-0.6	-0.67	-0.61	-0.93	-1.5	.
TRINITY_DN73403_C2_G5	1	0	-0.7	-0.8	-0.79	-1.1	-1.55	#N/A
TRINITY_DN73183_C3_G1	1	0	-0.35	0.2	-0.89	-1.41	-0.87	RecName: Full=Expansin-A6;^Eukaryota; Viridiplantae; Streptophyta; Embryophyta; Tracheophyta; Spermatophyta; Magnoliophyta; eudicotyledons; Gunneridae; Pentapetalae; rosids; malvids; Brassicales; Brassicaceae; Camelineae; Arabidopsis
TRINITY_DN81193_C0_G1	1	0	0.81	0.91	0.11	0.62	-1.15	RecName: Full=Chromatin structure-remodeling complex protein SYD;^Eukaryota; Viridiplantae; Streptophyta; Embryophyta; Tracheophyta; Spermatophyta; Magnoliophyta; eudicotyledons; Gunneridae; Pentapetalae; rosids; malvids; Brassicales; Brassicaceae; Camelineae; Arabidopsis
TRINITY_DN83049_C3_G6	1	0	0.24	-0.32	-0.15	0.01	-1.57	.
TRINITY_DN79372_C1_G5	1	0	0.3	-1.16	-1.31	-1.72	-0.97	RecName: Full=Cytochrome P450 CYP736A12;^Eukaryota; Viridiplantae; Streptophyta; Embryophyta; Tracheophyta; Spermatophyta; Magnoliophyta; eudicotyledons; Gunneridae; Pentapetalae; asterids; campanulids; Apiales; Araliaceae; Panax
TRINITY_DN72098_C1_G1	1	0	-0.36	-1.72	-0.9	-2.18	-2.77	RecName: Full=Non-functional NADPH-dependent codeinone reductase 2;^Eukaryota; Viridiplantae; Streptophyta; Embryophyta; Tracheophyta; Spermatophyta; Magnoliophyta; eudicotyledons; Ranunculales; Papaveraceae; Papaveroideae; Papaver
TRINITY_DN80142_C0_G3	1	0	0.56	0.42	-1.29	-1.02	-0.66	.
TRINITY_DN70273_C1_G1	1	0	2.69	2.42	0.32	1.83	-1.5	#N/A
TRINITY_DN73067_C4_G4	1	0	-1.23	-0.75	-2.5	-1.77	-2.13	#N/A
TRINITY_DN73336_C8_G1	1	0	1.09	1.07	0.12	0	-1.82	.
TRINITY_DN80249_C0_G4	1	0	0.09	0.33	0.08	0.15	-1.65	#N/A
TRINITY_DN72811_C3_G1	1	0	2.45	2.28	-0.14	1.71	-1.37	#N/A
TRINITY_DN71741_C2_G2	1	0	1.29	-1.46	-0.84	-0.39	-5.94	#N/A
TRINITY_DN74970_C1_G2	1	0	2	1.47	-0.43	1.16	-2.19	#N/A
TRINITY_DN81907_C2_G2	1	0	-0.51	-1.49	-1.25	-1.62	-1.5	#N/A
TRINITY_DN80707_C2_G8	1	0	-0.68	-0.78	-0.48	-0.61	-1.01	#N/A
TRINITY_DN82045_C1_G2	1	0	0.3	0.68	0.54	-0.5	-1.32	RecName: Full=Linoleate 13S-lipoxygenase 2-1, chloroplastic;^Eukaryota; Viridiplantae; Streptophyta; Embryophyta; Tracheophyta; Spermatophyta; Magnoliophyta; eudicotyledons; Gunneridae; Pentapetalae; asterids; lamiids; Solanales; Solanaceae; Solanoideae; Solaneae; Solanum
TRINITY_DN80762_C0_G3	1	0	-0.36	-0.18	-0.17	-0.5	-1.58	#N/A
TRINITY_DN76916_C0_G1	1	0	1.37	1.54	0.55	1.16	-1.57	.
TRINITY_DN82630_C4_G3	1	0	0.18	-0.07	-0.68	-1.35	-1.87	RecName: Full=bZIP transcription factor 53 {ECO:0000303|PubMed:11906833};^Eukaryota; Viridiplantae; Streptophyta; Embryophyta; Tracheophyta; Spermatophyta; Magnoliophyta; eudicotyledons; Gunneridae; Pentapetalae; rosids; malvids; Brassicales; Brassicaceae; Camelineae; Arabidopsis
TRINITY_DN77678_C2_G4	1	0	1.31	0.49	0.39	0.62	-0.04	RecName: Full=Protein phosphatase 2C 16;^Eukaryota; Viridiplantae; Streptophyta; Embryophyta; Tracheophyta; Spermatophyta; Magnoliophyta; eudicotyledons; Gunneridae; Pentapetalae; rosids; malvids; Brassicales; Brassicaceae; Camelineae; Arabidopsis
TRINITY_DN64625_C0_G1	1	0	-0.35	-0.45	-0.68	-1.63	-1.09	RecName: Full=Probable protein phosphatase 2C 40;^Eukaryota; Viridiplantae; Streptophyta; Embryophyta; Tracheophyta; Spermatophyta; Magnoliophyta; eudicotyledons; Gunneridae; Pentapetalae; rosids; malvids; Brassicales; Brassicaceae; Camelineae; Arabidopsis
TRINITY_DN71177_C0_G2	1	0	1.25	0.47	-0.7	0.8	-1.69	.
TRINITY_DN73638_C3_G1	1	0	1.27	1.42	0.07	1.15	-2.12	.
TRINITY_DN82093_C1_G2	1	0	0.47	0.32	0.02	-0.23	-1.25	.
TRINITY_DN82093_C1_G1	1	0	0.82	0.49	0.09	0.68	-1.55	.
TRINITY_DN77696_C3_G2	1	0	2.36	2.44	0.79	1.38	-2.54	.
TRINITY_DN54898_C0_G1	1	0	0.25	-0.19	-0.36	-0.59	-2.3	RecName: Full=Protein LAZY 1 {ECO:0000305};^Eukaryota; Viridiplantae; Streptophyta; Embryophyta; Tracheophyta; Spermatophyta; Magnoliophyta; eudicotyledons; Gunneridae; Pentapetalae; rosids; malvids; Brassicales; Brassicaceae; Camelineae; Arabidopsis
TRINITY_DN70589_C2_G2	1	0	-1.11	-1.67	-1.21	-1.28	-1.56	RecName: Full=Thaumatin-like protein 1;^Eukaryota; Viridiplantae; Streptophyta; Embryophyta; Tracheophyta; Spermatophyta; Magnoliophyta; eudicotyledons; Gunneridae; Pentapetalae; rosids; fabids; Rosales; Rosaceae; Maloideae; Amygdaleae; Prunus
TRINITY_DN76513_C2_G4	1	0	-0.52	-0.08	-0.45	-1.07	-2.78	.
TRINITY_DN66056_C0_G1	1	0	-0.51	-0.77	-0.75	-1.09	-1.14	RecName: Full=Polyadenylate-binding protein-interacting protein 2;^Eukaryota; Viridiplantae; Streptophyta; Embryophyta; Tracheophyta; Spermatophyta; Magnoliophyta; eudicotyledons; Gunneridae; Pentapetalae; rosids; malvids; Brassicales; Brassicaceae; Camelineae; Arabidopsis
TRINITY_DN76623_C2_G2	1	0	0.23	0.03	-0.92	-0.54	-1.56	RecName: Full=Homeobox-leucine zipper protein HAT9;^Eukaryota; Viridiplantae; Streptophyta; Embryophyta; Tracheophyta; Spermatophyta; Magnoliophyta; eudicotyledons; Gunneridae; Pentapetalae; rosids; malvids; Brassicales; Brassicaceae; Camelineae; Arabidopsis
TRINITY_DN76623_C2_G4	1	0	-0.33	-0.69	-1.25	-1.49	-1.46	RecName: Full=Homeobox-leucine zipper protein HAT22;^Eukaryota; Viridiplantae; Streptophyta; Embryophyta; Tracheophyta; Spermatophyta; Magnoliophyta; eudicotyledons; Gunneridae; Pentapetalae; rosids; malvids; Brassicales; Brassicaceae; Camelineae; Arabidopsis
TRINITY_DN79440_C1_G2	1	0	-0.72	-0.51	-1.01	-0.46	-1.37	RecName: Full=Probable LRR receptor-like serine/threonine-protein kinase At1g56130;^Eukaryota; Viridiplantae; Streptophyta; Embryophyta; Tracheophyta; Spermatophyta; Magnoliophyta; eudicotyledons; Gunneridae; Pentapetalae; rosids; malvids; Brassicales; Brassicaceae; Camelineae; Arabidopsis
TRINITY_DN73367_C6_G3	1	0	-0.58	-0.45	0.23	-1.16	-1.8	RecName: Full=LOB domain-containing protein 4;^Eukaryota; Viridiplantae; Streptophyta; Embryophyta; Tracheophyta; Spermatophyta; Magnoliophyta; eudicotyledons; Gunneridae; Pentapetalae; rosids; malvids; Brassicales; Brassicaceae; Camelineae; Arabidopsis
TRINITY_DN79647_C0_G1	1	0	1.67	1.42	0.51	0.86	0.13	RecName: Full=Transcription factor GTE7;^Eukaryota; Viridiplantae; Streptophyta; Embryophyta; Tracheophyta; Spermatophyta; Magnoliophyta; eudicotyledons; Gunneridae; Pentapetalae; rosids; malvids; Brassicales; Brassicaceae; Camelineae; Arabidopsis
TRINITY_DN71614_C3_G1	1	0	0.48	-1.27	-1.03	-0.72	-2.08	RecName: Full=Ethylene-responsive transcription factor 13;^Eukaryota; Viridiplantae; Streptophyta; Embryophyta; Tracheophyta; Spermatophyta; Magnoliophyta; eudicotyledons; Gunneridae; Pentapetalae; rosids; malvids; Brassicales; Brassicaceae; Camelineae; Arabidopsis
TRINITY_DN73661_C1_G7	1	0	0.87	0.52	-0.06	-0.14	-1.43	#N/A
TRINITY_DN74974_C3_G4	1	0	-0.16	-0.8	-0.84	-1.16	-1.21	RecName: Full=Auxin-responsive protein SAUR36 {ECO:0000305};^Eukaryota; Viridiplantae; Streptophyta; Embryophyta; Tracheophyta; Spermatophyta; Magnoliophyta; eudicotyledons; Gunneridae; Pentapetalae; rosids; malvids; Brassicales; Brassicaceae; Camelineae; Arabidopsis
TRINITY_DN36132_C0_G1	1	0	-0.32	0.12	-2.32	-1.7	-1.47	RecName: Full=Genome polyprotein;^Viruses; ssRNA viruses; ssRNA positive-strand viruses, no DNA stage; Caliciviridae; Norovirus
TRINITY_DN79792_C2_G1	1	0	0.87	1.05	0.03	0.52	-1.64	#N/A
TRINITY_DN77691_C2_G3	1	0	-0.32	-0.22	-0.68	-1.16	-1.46	RecName: Full=Ethylene-responsive transcription factor ERF034;^Eukaryota; Viridiplantae; Streptophyta; Embryophyta; Tracheophyta; Spermatophyta; Magnoliophyta; eudicotyledons; Gunneridae; Pentapetalae; rosids; malvids; Brassicales; Brassicaceae; Camelineae; Arabidopsis
TRINITY_DN70577_C0_G1	1	0	-1.07	-1.84	-1.29	-2.22	-2.1	.
TRINITY_DN69524_C0_G4	1	0	-0.47	-0.08	-1.67	-0.82	-0.71	#N/A
TRINITY_DN73504_C0_G4	1	0	0.54	0.67	-0.49	-0.21	-1.1	RecName: Full=Protein LNK1 {ECO:0000303|PubMed:23818596};^Eukaryota; Viridiplantae; Streptophyta; Embryophyta; Tracheophyta; Spermatophyta; Magnoliophyta; eudicotyledons; Gunneridae; Pentapetalae; rosids; malvids; Brassicales; Brassicaceae; Camelineae; Arabidopsis
TRINITY_DN79420_C3_G1	1	0	-0.23	-0.31	-0.32	-0.28	-1.1	.
TRINITY_DN28520_C0_G1	1	0	-0.18	-0.33	-0.47	-1.01	-1.13	RecName: Full=Heme-binding protein 2;^Eukaryota; Metazoa; Chordata; Craniata; Vertebrata; Euteleostomi; Mammalia; Eutheria; Euarchontoglires; Primates; Haplorrhini; Catarrhini; Hominidae; Homo
TRINITY_DN77439_C2_G1	1	0	1.61	0.97	0.38	0.74	-1.11	#N/A
TRINITY_DN70288_C1_G2	1	0	-0.07	-0.17	-0.33	-1.02	-0.69	RecName: Full=60S ribosomal protein L17-2;^Eukaryota; Viridiplantae; Streptophyta; Embryophyta; Tracheophyta; Spermatophyta; Magnoliophyta; eudicotyledons; Gunneridae; Pentapetalae; rosids; malvids; Brassicales; Brassicaceae; Camelineae; Arabidopsis
TRINITY_DN80710_C2_G2	1	0	-0.23	-0.69	-0.94	-1.81	-1.59	.
TRINITY_DN79313_C0_G5	1	0	0.68	-0.94	-1.16	-1.31	-2.05	#N/A
TRINITY_DN81842_C0_G1	1	0	-0.96	-0.35	-1	-1.1	-1.41	RecName: Full=Protein STICHEL-like 2;^Eukaryota; Viridiplantae; Streptophyta; Embryophyta; Tracheophyta; Spermatophyta; Magnoliophyta; eudicotyledons; Gunneridae; Pentapetalae; rosids; malvids; Brassicales; Brassicaceae; Camelineae; Arabidopsis
TRINITY_DN76979_C3_G4	1	0	1.56	1.77	-0.2	1.32	-5.29	#N/A
TRINITY_DN74041_C2_G2	1	0	-0.13	-0.16	-0.41	-0.52	-1.26	#N/A
TRINITY_DN81783_C1_G5	1	0	0.44	-0.02	0.28	-0.37	-1.61	.
TRINITY_DN75289_C2_G1	1	0	1.23	1.47	0.03	0.86	-1.75	.
TRINITY_DN76700_C0_G1	1	0	-0.36	-0.59	-0.95	-1.04	-1.08	RecName: Full=Ribonuclease-like storage protein;^Eukaryota; Viridiplantae; Streptophyta; Embryophyta; Tracheophyta; Spermatophyta; Magnoliophyta; eudicotyledons; Gunneridae; Pentapetalae; asterids; campanulids; Apiales; Araliaceae; Panax
TRINITY_DN78422_C0_G1	1	0	-0.4	-0.39	-0.82	-0.51	-1.21	RecName: Full=Serine/threonine-protein kinase CBK1;^Eukaryota; Fungi; Dikarya; Ascomycota; Saccharomycotina; Saccharomycetes; Saccharomycetales; Debaryomycetaceae; Candida/Lodderomyces clade; Candida
TRINITY_DN74405_C1_G1	1	0	-1.13	-1.48	-0.98	-1.4	-1.19	.
TRINITY_DN73066_C1_G1	1	0	0.09	0.09	-0.21	-0.25	-1.2	RecName: Full=Protein DJ-1 homolog C;^Eukaryota; Viridiplantae; Streptophyta; Embryophyta; Tracheophyta; Spermatophyta; Magnoliophyta; eudicotyledons; Gunneridae; Pentapetalae; rosids; malvids; Brassicales; Brassicaceae; Camelineae; Arabidopsis
TRINITY_DN81701_C0_G3	1	0	-0.35	0.11	-0.58	-0.57	-1.54	.
TRINITY_DN78295_C1_G8	1	0	-0.76	-1.44	-1.31	-0.43	-1.76	.
TRINITY_DN78714_C0_G7	1	0	-0.18	0.09	-0.28	-0.34	-1.11	.
TRINITY_DN82991_C4_G2	1	0	0.44	0.55	-0.03	-0.32	-1.55	.
TRINITY_DN69078_C0_G1	1	0	-0.09	0.62	-0.31	-0.08	-1.41	RecName: Full=Protein HAPLESS 2;^Eukaryota; Viridiplantae; Streptophyta; Embryophyta; Tracheophyta; Spermatophyta; Magnoliophyta; eudicotyledons; Gunneridae; Pentapetalae; rosids; malvids; Brassicales; Brassicaceae; Camelineae; Arabidopsis
TRINITY_DN75412_C0_G1	1	0	-0.35	0.57	-0.2	-0.7	-2.51	.
TRINITY_DN82109_C1_G1	1	0	-0.45	-0.53	-1.03	-0.58	-2.57	#N/A
TRINITY_DN77941_C1_G1	1	0	0.03	-0.53	-1.29	-1	-1.48	RecName: Full=Ethylene-responsive transcription factor ERF054;^Eukaryota; Viridiplantae; Streptophyta; Embryophyta; Tracheophyta; Spermatophyta; Magnoliophyta; eudicotyledons; Gunneridae; Pentapetalae; rosids; malvids; Brassicales; Brassicaceae; Camelineae; Arabidopsis
TRINITY_DN75498_C1_G2	1	0	0.4	0.15	-0.45	-0.51	-1.22	RecName: Full=Pentatricopeptide repeat-containing protein At3g06430, chloroplastic;^Eukaryota; Viridiplantae; Streptophyta; Embryophyta; Tracheophyta; Spermatophyta; Magnoliophyta; eudicotyledons; Gunneridae; Pentapetalae; rosids; malvids; Brassicales; Brassicaceae; Camelineae; Arabidopsis
TRINITY_DN71474_C2_G2	1	0	-0.02	-0.41	-1.23	-1.47	-1.24	#N/A
TRINITY_DN80069_C1_G3	1	0	-0.33	0.2	-0.53	-1.03	-1.79	#N/A
TRINITY_DN75475_C0_G1	1	0	-0.02	-0.06	-0.32	-0.65	-1.19	RecName: Full=Putative F-box/kelch-repeat protein At4g12810;^Eukaryota; Viridiplantae; Streptophyta; Embryophyta; Tracheophyta; Spermatophyta; Magnoliophyta; eudicotyledons; Gunneridae; Pentapetalae; rosids; malvids; Brassicales; Brassicaceae; Camelineae; Arabidopsis
TRINITY_DN72954_C0_G1	1	0	-0.06	-0.33	-1.15	-2.65	-2.52	.
TRINITY_DN76163_C0_G1	1	0	-0.09	-0.02	-0.14	-0.41	-1.16	.
TRINITY_DN70242_C2_G5	1	0	0.17	-0.01	-0.54	-0.37	-1.28	.
TRINITY_DN81077_C4_G1	1	0	0.18	0.19	-0.18	-0.44	-1.14	.
TRINITY_DN78650_C0_G12	1	0	0.19	0.16	-0.27	-0.77	-1.15	#N/A
TRINITY_DN79223_C1_G4	1	0	-0.7	-1.22	-0.45	-0.68	-2.36	#N/A
TRINITY_DN79519_C0_G4	1	0	-0.04	-0.37	-0.92	-0.01	-1.9	RecName: Full=Beta-glucosidase 34;^Eukaryota; Viridiplantae; Streptophyta; Embryophyta; Tracheophyta; Spermatophyta; Magnoliophyta; Liliopsida; Poales; Poaceae; BOP clade; Oryzoideae; Oryzeae; Oryzinae; Oryza
TRINITY_DN72832_C1_G5	1	0	-1.02	-1.12	-0.65	-1.43	-1.15	RecName: Full=Steroid 5-alpha-reductase DET2;^Eukaryota; Viridiplantae; Streptophyta; Embryophyta; Tracheophyta; Spermatophyta; Magnoliophyta; eudicotyledons; Gunneridae; Pentapetalae; rosids; malvids; Malvales; Malvaceae; Malvoideae; Gossypium
TRINITY_DN69091_C0_G1	1	0	0.25	-1.23	-0.44	-1.18	-1.69	RecName: Full=Cyclin-dependent protein kinase inhibitor SMR6 {ECO:0000303|PubMed:20706207, ECO:0000303|PubMed:24399300, ECO:0000303|PubMed:26546445};^Eukaryota; Viridiplantae; Streptophyta; Embryophyta; Tracheophyta; Spermatophyta; Magnoliophyta; eudicotyledons; Gunneridae; Pentapetalae; rosids; malvids; Brassicales; Brassicaceae; Camelineae; Arabidopsis
TRINITY_DN80112_C0_G1	1	0	0.36	0.54	-0.13	0.18	-1.62	RecName: Full=Serine/threonine protein kinase OSK1 {ECO:0000303|PubMed:9870704};^Eukaryota; Viridiplantae; Streptophyta; Embryophyta; Tracheophyta; Spermatophyta; Magnoliophyta; Liliopsida; Poales; Poaceae; BOP clade; Oryzoideae; Oryzeae; Oryzinae; Oryza
TRINITY_DN78787_C0_G1	1	0	-0.39	-0.32	-0.99	-0.58	-1.07	RecName: Full=AAA-ATPase At2g46620;^Eukaryota; Viridiplantae; Streptophyta; Embryophyta; Tracheophyta; Spermatophyta; Magnoliophyta; eudicotyledons; Gunneridae; Pentapetalae; rosids; malvids; Brassicales; Brassicaceae; Camelineae; Arabidopsis
TRINITY_DN73374_C3_G3	1	0	0.12	-0.15	-0.66	-0.82	-1.48	.
TRINITY_DN75796_C2_G7	1	0	0.36	-0.2	-0.67	-0.74	-1.37	.
TRINITY_DN75796_C2_G3	1	0	0.78	0.18	0.08	-0.04	-1.18	.
TRINITY_DN75796_C2_G1	1	0	0.17	0.03	-0.66	-1.28	-1.85	.
TRINITY_DN79467_C2_G1	1	0	-0.61	-0.84	-1.05	-1.03	-0.91	.
TRINITY_DN70944_C2_G7	1	0	-0.64	-0.55	-1	-0.91	-2.94	#N/A
TRINITY_DN82450_C2_G1	1	0	0.48	0.22	-0.17	-0.16	-1.27	.
TRINITY_DN62602_C0_G1	1	0	-0.35	-2.08	-0.44	-0.72	-2.04	.
TRINITY_DN72814_C0_G6	1	0	1.02	0.95	0.35	0.09	-1.33	#N/A
TRINITY_DN76581_C1_G8	1	0	0.61	0.95	0.37	0.15	-1.9	#N/A
TRINITY_DN74315_C1_G2	1	0	-0.51	-1.02	-0.99	-1.62	-2.04	RecName: Full=E3 ubiquitin-protein ligase RMA1H1;^Eukaryota; Viridiplantae; Streptophyta; Embryophyta; Tracheophyta; Spermatophyta; Magnoliophyta; eudicotyledons; Gunneridae; Pentapetalae; asterids; lamiids; Solanales; Solanaceae; Solanoideae; Capsiceae; Capsicum
TRINITY_DN81636_C1_G1	1	0	1.97	1.4	1.17	0.92	0.24	.
TRINITY_DN78823_C0_G3	1	0	0.29	-0.09	-1.52	-0.73	-1.28	.
TRINITY_DN17342_C0_G1	1	0	0.2	-0.95	-0.24	-0.43	-0.73	#N/A
TRINITY_DN73357_C1_G1	1	0	0.14	0.07	-0.3	-0.42	-1.33	.
TRINITY_DN69979_C0_G1	1	0	1.39	0.4	-0.12	-0.16	-0.38	RecName: Full=Cytochrome P450 72A14;^Eukaryota; Viridiplantae; Streptophyta; Embryophyta; Tracheophyta; Spermatophyta; Magnoliophyta; eudicotyledons; Gunneridae; Pentapetalae; rosids; malvids; Brassicales; Brassicaceae; Camelineae; Arabidopsis
TRINITY_DN71887_C0_G12	1	0	1.49	1.52	0.15	0.87	-1.35	.
TRINITY_DN73239_C1_G1	1	0	-0.44	-1.16	-0.94	-0.52	-1.02	.
TRINITY_DN80538_C0_G3	1	0	0.71	-0.13	0.22	-0.2	-1.28	.
TRINITY_DN77224_C2_G2	1	0	1.78	1.68	0.57	1	-1.56	#N/A
TRINITY_DN76197_C0_G4	1	0	0.27	-0.97	-2.93	-1.29	-2.41	RecName: Full=Transcription factor BEE 3;^Eukaryota; Viridiplantae; Streptophyta; Embryophyta; Tracheophyta; Spermatophyta; Magnoliophyta; eudicotyledons; Gunneridae; Pentapetalae; rosids; malvids; Brassicales; Brassicaceae; Camelineae; Arabidopsis
TRINITY_DN76814_C4_G2	1	0	0.03	0	0.14	-0.39	-2.09	#N/A
TRINITY_DN72022_C1_G1	1	0	-0.09	-0.19	-1.14	-1.18	-1.12	.
TRINITY_DN81461_C2_G1	1	0	-0.74	-0.97	-0.85	-0.7	-1.12	RecName: Full=Programmed cell death protein 4;^Eukaryota; Metazoa; Chordata; Craniata; Vertebrata; Euteleostomi; Archelosauria; Archosauria; Dinosauria; Saurischia; Theropoda; Coelurosauria; Aves; Neognathae; Galloanserae; Galliformes; Phasianidae; Phasianinae; Gallus
TRINITY_DN71087_C3_G4	1	0	-0.04	-0.02	-0.48	-1.03	-0.65	.
TRINITY_DN72412_C0_G1	1	0	0.02	0.28	-0.92	-0.5	-0.68	RecName: Full=Histone H1;^Eukaryota; Viridiplantae; Streptophyta; Embryophyta; Tracheophyta; Spermatophyta; Magnoliophyta; eudicotyledons; Gunneridae; Pentapetalae; asterids; lamiids; Solanales; Solanaceae; Solanoideae; Solaneae; Solanum; Lycopersicon
TRINITY_DN79364_C0_G4	1	0	0.85	0.8	-0.03	0.07	-1.3	.
TRINITY_DN74213_C0_G4	1	0	-0.37	-0.84	-0.53	-1.12	-1.18	.
TRINITY_DN71596_C1_G3	1	0	0.32	-1.31	-1.51	-1.38	-1.23	.
TRINITY_DN75956_C0_G1	1	0	0.06	0.21	-0.21	-0.42	-1.58	.
TRINITY_DN82552_C1_G4	1	0	0.31	0.3	0.06	0.53	-2.26	.
TRINITY_DN82945_C0_G1	1	0	-1.72	-0.39	-1.82	-1.27	-1.43	#N/A
TRINITY_DN71899_C3_G1	1	0	-0.44	-0.9	-1.63	-1.3	-1.91	RecName: Full=Transposase for insertion sequence element IS1071 in transposon Tn5271;^Bacteria; Proteobacteria; Betaproteobacteria; Burkholderiales; Comamonadaceae; Comamonas
TRINITY_DN71899_C3_G7	1	0	-0.4	-3.1	-1.77	-1.66	-1.97	RecName: Full=Transposase for insertion sequence element IS629;^Bacteria; Proteobacteria; Gammaproteobacteria; Enterobacterales; Enterobacteriaceae; Shigella
TRINITY_DN72844_C0_G1	1	0	-0.55	-0.36	-0.2	-0.23	-1.28	RecName: Full=Growth-regulating factor 3;^Eukaryota; Viridiplantae; Streptophyta; Embryophyta; Tracheophyta; Spermatophyta; Magnoliophyta; Liliopsida; Poales; Poaceae; BOP clade; Oryzoideae; Oryzeae; Oryzinae; Oryza
TRINITY_DN71251_C1_G1	1	0	0.06	-0.12	0.16	0.39	-2.11	.
TRINITY_DN74974_C3_G2	1	0	-0.27	-1.31	-1.05	-1.43	-1.35	#N/A
TRINITY_DN78347_C0_G2	1	0	-0.24	-0.54	-0.69	-1.14	-1.2	.
TRINITY_DN73521_C0_G1	1	0	3.71	2.03	0.99	-0.44	-1.58	#N/A
TRINITY_DN74673_C1_G1	1	0	0.26	0.56	-0.08	0.2	-1.72	#N/A
TRINITY_DN72993_C0_G1	1	0	1.01	0.29	-0.38	-1.16	-1.01	.
TRINITY_DN76324_C0_G1	1	0	0.83	0.44	-0.58	-0.64	-1.48	RecName: Full=NAC transcription factor 29;^Eukaryota; Viridiplantae; Streptophyta; Embryophyta; Tracheophyta; Spermatophyta; Magnoliophyta; eudicotyledons; Gunneridae; Pentapetalae; rosids; malvids; Brassicales; Brassicaceae; Camelineae; Arabidopsis
TRINITY_DN75899_C0_G1	1	0	-0.99	-1.17	-0.61	-1.64	-1.07	RecName: Full=Allantoate deiminase 2 {ECO:0000305};^Eukaryota; Viridiplantae; Streptophyta; Embryophyta; Tracheophyta; Spermatophyta; Magnoliophyta; eudicotyledons; Gunneridae; Pentapetalae; rosids; fabids; Fabales; Fabaceae; Papilionoideae; Phaseoleae; Glycine; Soja
TRINITY_DN71679_C2_G3	1	0	-0.52	-0.67	-1.02	-0.99	-0.99	RecName: Full=Uncharacterized protein C24B11.05;^Eukaryota; Fungi; Dikarya; Ascomycota; Taphrinomycotina; Schizosaccharomycetes; Schizosaccharomycetales; Schizosaccharomycetaceae; Schizosaccharomyces
TRINITY_DN69736_C0_G3	1	0	0.2	0.11	-0.47	-0.79	-1.27	.
TRINITY_DN78470_C1_G3	1	0	-0.08	0.14	-0.19	0.15	-1.23	RecName: Full=IAA-amino acid hydrolase ILR1-like 8;^Eukaryota; Viridiplantae; Streptophyta; Embryophyta; Tracheophyta; Spermatophyta; Magnoliophyta; Liliopsida; Poales; Poaceae; BOP clade; Oryzoideae; Oryzeae; Oryzinae; Oryza
TRINITY_DN73633_C2_G9	1	0	0.87	1.02	0.35	0.44	-1.47	#N/A
TRINITY_DN78427_C1_G2	1	0	-0.34	0.04	-1.36	-1.28	-0.93	RecName: Full=Probable pectate lyase 1;^Eukaryota; Viridiplantae; Streptophyta; Embryophyta; Tracheophyta; Spermatophyta; Magnoliophyta; eudicotyledons; Gunneridae; Pentapetalae; rosids; malvids; Brassicales; Brassicaceae; Camelineae; Arabidopsis
TRINITY_DN71147_C3_G1	1	0	-0.75	-0.94	-1	-1.27	-1.35	.
TRINITY_DN77836_C3_G3	1	0	1.79	1.23	0.3	0.98	-1.46	.
TRINITY_DN58541_C0_G1	1	0	-0.8	-1.22	-1	-0.84	-1.37	RecName: Full=Equilibrative nucleotide transporter 8;^Eukaryota; Viridiplantae; Streptophyta; Embryophyta; Tracheophyta; Spermatophyta; Magnoliophyta; eudicotyledons; Gunneridae; Pentapetalae; rosids; malvids; Brassicales; Brassicaceae; Camelineae; Arabidopsis
TRINITY_DN78565_C1_G1	1	0	-0.02	0.01	0.13	0	-1.26	#N/A
TRINITY_DN54459_C0_G2	1	0	-0.53	0.06	-1.35	-1.68	-1.22	RecName: Full=Cytochrome b561 and DOMON domain-containing protein At5g47530;^Eukaryota; Viridiplantae; Streptophyta; Embryophyta; Tracheophyta; Spermatophyta; Magnoliophyta; eudicotyledons; Gunneridae; Pentapetalae; rosids; malvids; Brassicales; Brassicaceae; Camelineae; Arabidopsis
TRINITY_DN56361_C0_G1	1	0	0.14	-0.43	-0.23	-1	-1.18	.
TRINITY_DN79222_C1_G4	1	0	-0.44	-1.21	-0.6	-0.83	-1.26	RecName: Full=Zinc finger protein 6 {ECO:0000305};^Eukaryota; Viridiplantae; Streptophyta; Embryophyta; Tracheophyta; Spermatophyta; Magnoliophyta; eudicotyledons; Gunneridae; Pentapetalae; rosids; malvids; Brassicales; Brassicaceae; Camelineae; Arabidopsis
TRINITY_DN81596_C1_G1	1	0	-0.05	-0.08	-1	-0.69	-0.8	RecName: Full=LRR receptor-like serine/threonine-protein kinase RCH1;^Eukaryota; Viridiplantae; Streptophyta; Embryophyta; Tracheophyta; Spermatophyta; Magnoliophyta; eudicotyledons; Gunneridae; Pentapetalae; rosids; malvids; Brassicales; Brassicaceae; Camelineae; Arabidopsis
TRINITY_DN77691_C2_G4	1	0	-1.1	-0.13	-0.96	-2.67	-1.97	RecName: Full=Ethylene-responsive transcription factor ERF034;^Eukaryota; Viridiplantae; Streptophyta; Embryophyta; Tracheophyta; Spermatophyta; Magnoliophyta; eudicotyledons; Gunneridae; Pentapetalae; rosids; malvids; Brassicales; Brassicaceae; Camelineae; Arabidopsis
TRINITY_DN81959_C2_G1	1	0	-0.57	-0.12	-0.41	-0.39	-1.6	.
TRINITY_DN76417_C2_G3	1	0	-0.26	-0.61	-0.85	-1.14	-1.26	RecName: Full=Protein MARD1 {ECO:0000303|PubMed:15159630};^Eukaryota; Viridiplantae; Streptophyta; Embryophyta; Tracheophyta; Spermatophyta; Magnoliophyta; eudicotyledons; Gunneridae; Pentapetalae; rosids; malvids; Brassicales; Brassicaceae; Camelineae; Arabidopsis
TRINITY_DN64081_C0_G4	1	0	-0.48	-1.08	-0.74	-0.96	-0.99	.
TRINITY_DN64081_C0_G2	1	0	-0.57	-1.26	-0.76	-0.97	-0.94	.
TRINITY_DN77246_C1_G1	1	0	0.75	-1.48	0.02	-0.5	-2.67	#N/A
TRINITY_DN79137_C1_G1	1	0	1.18	1.41	-0.4	0.09	-1.53	.
TRINITY_DN79660_C1_G1	1	0	0.94	1.14	0.49	0.76	-1.29	.
TRINITY_DN69215_C8_G1	1	0	-0.35	-0.63	-0.44	-1.05	-0.9	RecName: Full=Ferredoxin-3, chloroplastic;^Eukaryota; Viridiplantae; Streptophyta; Embryophyta; Tracheophyta; Spermatophyta; Magnoliophyta; Liliopsida; Poales; Poaceae; PACMAD clade; Panicoideae; Andropogonodae; Andropogoneae; Tripsacinae; Zea
TRINITY_DN76378_C0_G6	1	0	-0.99	-0.46	-0.82	-0.96	-1.63	#N/A
TRINITY_DN74783_C1_G1	1	0	-0.21	-0.43	-1.03	-1.07	-1.26	RecName: Full=Peroxidase N1;^Eukaryota; Viridiplantae; Streptophyta; Embryophyta; Tracheophyta; Spermatophyta; Magnoliophyta; eudicotyledons; Gunneridae; Pentapetalae; asterids; lamiids; Solanales; Solanaceae; Nicotianoideae; Nicotianeae; Nicotiana
TRINITY_DN78814_C0_G14	1	0	-0.2	-0.5	-0.39	-0.9	-1.57	.
TRINITY_DN72434_C3_G1	1	0	0.41	0.87	0.06	0.3	-1.1	.
TRINITY_DN77621_C2_G1	1	0	0.57	0.86	-0.1	0.27	-1.15	.
TRINITY_DN77273_C0_G4	1	0	-0.57	-0.57	-0.42	-0.89	-1.13	#N/A
TRINITY_DN72208_C3_G3	1	0	1.16	1.49	-0.01	0.67	-1.33	RecName: Full=Cyclin-dependent kinase D-1;^Eukaryota; Viridiplantae; Streptophyta; Embryophyta; Tracheophyta; Spermatophyta; Magnoliophyta; Liliopsida; Poales; Poaceae; BOP clade; Oryzoideae; Oryzeae; Oryzinae; Oryza
TRINITY_DN81756_C2_G4	1	0	0.57	0.72	-0.08	0.34	-1.41	.
TRINITY_DN69863_C2_G1	1	0	-0.96	-0.65	-1.27	-1.84	-1.84	RecName: Full=Peroxidase 4 {ECO:0000250|UniProtKB:Q42578};^Eukaryota; Viridiplantae; Streptophyta; Embryophyta; Tracheophyta; Spermatophyta; Magnoliophyta; eudicotyledons; Gunneridae; Pentapetalae; rosids; Vitales; Vitaceae; Vitis
TRINITY_DN50564_C0_G1	1	0	0.23	0.04	-3.39	-2.04	-0.79	.
TRINITY_DN82831_C1_G4	1	0	1.39	1.52	0.12	0.9	-0.41	RecName: Full=Histidine kinase 1;^Eukaryota; Viridiplantae; Streptophyta; Embryophyta; Tracheophyta; Spermatophyta; Magnoliophyta; eudicotyledons; Gunneridae; Pentapetalae; rosids; malvids; Brassicales; Brassicaceae; Camelineae; Arabidopsis
TRINITY_DN79855_C0_G3	1	0	-0.36	-0.75	-0.68	-1.34	-1.25	.
TRINITY_DN74348_C1_G1	1	0	-0.01	-0.42	-0.9	-0.51	-1.04	.
TRINITY_DN75146_C0_G2	1	0	-0.5	-0.66	-0.7	-1.1	-1.41	RecName: Full=Probable amino acid permease 7;^Eukaryota; Viridiplantae; Streptophyta; Embryophyta; Tracheophyta; Spermatophyta; Magnoliophyta; eudicotyledons; Gunneridae; Pentapetalae; rosids; malvids; Brassicales; Brassicaceae; Camelineae; Arabidopsis
TRINITY_DN77083_C3_G1	1	0	-0.17	-0.2	-0.11	-0.41	-1.19	RecName: Full=Molybdate-anion transporter;^Eukaryota; Metazoa; Chordata; Craniata; Vertebrata; Euteleostomi; Actinopterygii; Neopterygii; Teleostei; Neoteleostei; Acanthomorphata; Eupercaria; Tetraodontiformes; Tetradontoidea; Tetraodontidae; Takifugu
TRINITY_DN80310_C1_G1	1	0	-0.32	-0.75	-1.25	-1.54	-2.11	.
TRINITY_DN80317_C1_G3	1	0	1	1.1	0.35	0.39	-1.21	#N/A
TRINITY_DN80317_C1_G2	1	0	0.56	0.34	0.32	-0.1	-1.22	RecName: Full=Probable mediator of RNA polymerase II transcription subunit 26b;^Eukaryota; Viridiplantae; Streptophyta; Embryophyta; Tracheophyta; Spermatophyta; Magnoliophyta; eudicotyledons; Gunneridae; Pentapetalae; rosids; malvids; Brassicales; Brassicaceae; Camelineae; Arabidopsis
TRINITY_DN78658_C1_G6	1	0	0.11	-0.39	-0.45	-0.81	-1.33	.
TRINITY_DN82248_C0_G1	1	0	0.88	1.02	-0.06	0.76	-1.99	.
TRINITY_DN60766_C0_G1	1	0	-0.84	-1.36	-2.8	-4.17	-4.17	#N/A
TRINITY_DN74641_C0_G1	1	0	0.34	0.28	-0.17	-0.14	-1.21	.
TRINITY_DN77151_C1_G5	1	0	1.73	1.5	0.47	0.98	-1.52	.
TRINITY_DN71223_C2_G3	1	0	-1.4	-0.92	-0.73	-1.35	-1.63	RecName: Full=ABC transporter G family member 11;^Eukaryota; Viridiplantae; Streptophyta; Embryophyta; Tracheophyta; Spermatophyta; Magnoliophyta; eudicotyledons; Gunneridae; Pentapetalae; rosids; malvids; Brassicales; Brassicaceae; Camelineae; Arabidopsis
TRINITY_DN73949_C2_G1	1	0	-1.44	-1.53	-1.3	-1.15	-1.77	RecName: Full=Metal-nicotianamine transporter YSL3;^Eukaryota; Viridiplantae; Streptophyta; Embryophyta; Tracheophyta; Spermatophyta; Magnoliophyta; eudicotyledons; Gunneridae; Pentapetalae; rosids; malvids; Brassicales; Brassicaceae; Camelineae; Arabidopsis
TRINITY_DN71792_C0_G1	1	0	0.25	-0.37	-0.77	-1.49	-1.73	RecName: Full=Thioredoxin-like 1-1, chloroplastic;^Eukaryota; Viridiplantae; Streptophyta; Embryophyta; Tracheophyta; Spermatophyta; Magnoliophyta; eudicotyledons; Gunneridae; Pentapetalae; rosids; malvids; Brassicales; Brassicaceae; Camelineae; Arabidopsis
TRINITY_DN71792_C0_G2	1	0	0.14	-0.19	-0.37	-0.9	-1.17	RecName: Full=Thioredoxin-like 1-1, chloroplastic;^Eukaryota; Viridiplantae; Streptophyta; Embryophyta; Tracheophyta; Spermatophyta; Magnoliophyta; eudicotyledons; Gunneridae; Pentapetalae; rosids; malvids; Brassicales; Brassicaceae; Camelineae; Arabidopsis
TRINITY_DN73447_C3_G5	1	0	0.26	-0.35	-0.39	-1.54	-1.39	.
TRINITY_DN73292_C0_G3	1	0	-0.31	0.39	-0.02	-0.38	-1.77	.
TRINITY_DN72647_C1_G4	1	0	-0.18	-0.21	-0.97	-1.06	-1	RecName: Full=RING-H2 finger protein ATL54;^Eukaryota; Viridiplantae; Streptophyta; Embryophyta; Tracheophyta; Spermatophyta; Magnoliophyta; eudicotyledons; Gunneridae; Pentapetalae; rosids; malvids; Brassicales; Brassicaceae; Camelineae; Arabidopsis
TRINITY_DN72808_C2_G1	1	0	2.05	1.23	1.75	1.02	0.41	.
TRINITY_DN80951_C1_G2	1	0	-0.04	-0.66	-0.83	-0.07	-1.19	RecName: Full=Uncharacterized AAA domain-containing protein C24B10.10c;^Eukaryota; Fungi; Dikarya; Ascomycota; Taphrinomycotina; Schizosaccharomycetes; Schizosaccharomycetales; Schizosaccharomycetaceae; Schizosaccharomyces
TRINITY_DN82564_C2_G7	1	0	0.57	0.25	-0.74	-1.44	-1.15	.
TRINITY_DN78658_C1_G1	1	0	0.22	-0.56	-0.61	-0.73	-1.27	.
TRINITY_DN79474_C1_G3	2	0	-0.62	-1.45	-0.66	-0.63	-0.72	#N/A
TRINITY_DN79474_C1_G2	2	0	-0.66	-1.04	-0.51	-0.61	-0.59	.
TRINITY_DN73627_C0_G3	2	0	-1.71	-1.42	-0.86	-1.04	-0.3	.
TRINITY_DN80032_C0_G6	2	0	-0.59	-1.13	-0.72	-0.8	-0.15	RecName: Full=Leucine-rich repeat receptor-like serine/threonine-protein kinase BAM1;^Eukaryota; Viridiplantae; Streptophyta; Embryophyta; Tracheophyta; Spermatophyta; Magnoliophyta; eudicotyledons; Gunneridae; Pentapetalae; rosids; malvids; Brassicales; Brassicaceae; Camelineae; Arabidopsis
TRINITY_DN71433_C0_G1	2	0	-1.08	-0.97	-1.05	-0.72	-0.69	RecName: Full=UDP-glycosyltransferase 85A8 {ECO:0000303|PubMed:15610349};^Eukaryota; Viridiplantae; Streptophyta; Embryophyta; Tracheophyta; Spermatophyta; Magnoliophyta; eudicotyledons; Gunneridae; Pentapetalae; asterids; campanulids; Asterales; Asteraceae; Asteroideae; Heliantheae alliance; Eupatorieae; Stevia
TRINITY_DN74313_C5_G3	2	0	-2.13	-3.14	-1.34	-1.38	-1.67	RecName: Full=Short-chain dehydrogenase TIC 32, chloroplastic;^Eukaryota; Viridiplantae; Streptophyta; Embryophyta; Tracheophyta; Spermatophyta; Magnoliophyta; eudicotyledons; Gunneridae; Pentapetalae; rosids; malvids; Brassicales; Brassicaceae; Camelineae; Arabidopsis
TRINITY_DN65407_C0_G2	2	0	-1.37	-2.73	-4.24	-3.9	-0.82	RecName: Full=Carotenoid cleavage dioxygenase 8 homolog B, chloroplastic;^Eukaryota; Viridiplantae; Streptophyta; Embryophyta; Tracheophyta; Spermatophyta; Magnoliophyta; Liliopsida; Poales; Poaceae; BOP clade; Oryzoideae; Oryzeae; Oryzinae; Oryza
TRINITY_DN76739_C0_G1	2	0	-0.7	-1.03	-1.04	-0.47	0.17	#N/A
TRINITY_DN70632_C0_G1	2	0	-0.63	-1.06	0.06	-0.33	1.23	RecName: Full=36.4 kDa proline-rich protein;^Eukaryota; Viridiplantae; Streptophyta; Embryophyta; Tracheophyta; Spermatophyta; Magnoliophyta; eudicotyledons; Gunneridae; Pentapetalae; asterids; lamiids; Solanales; Solanaceae; Solanoideae; Solaneae; Solanum; Lycopersicon
TRINITY_DN70632_C0_G2	2	0	-0.81	-1.41	-0.07	-0.41	1.2	#N/A
TRINITY_DN81291_C2_G2	2	0	-2.02	-0.47	-2.47	-1.13	-0.76	.
TRINITY_DN77734_C1_G1	2	0	-0.02	-1.64	-1.43	-0.74	-0.46	#N/A
TRINITY_DN78186_C2_G1	2	0	-1.9	-2.55	-0.06	0.03	0.31	RecName: Full=Transport and Golgi organization 2 homolog;^Eukaryota; Metazoa; Chordata; Craniata; Vertebrata; Euteleostomi; Mammalia; Eutheria; Euarchontoglires; Glires; Rodentia; Myomorpha; Muroidea; Muridae; Murinae; Mus; Mus
TRINITY_DN70286_C1_G1	2	0	-0.94	-1.42	-0.86	-1.04	-0.81	RecName: Full=Ethylene receptor;^Eukaryota; Viridiplantae; Streptophyta; Embryophyta; Tracheophyta; Spermatophyta; Magnoliophyta; eudicotyledons; Gunneridae; Pentapetalae; rosids; fabids; Rosales; Rosaceae; Maloideae; Amygdaleae; Prunus
TRINITY_DN74158_C1_G9	2	0	-1.59	-3.69	-1.73	0.8	-1.03	#N/A
TRINITY_DN74571_C2_G3	2	0	0.88	-1.09	0.34	-0.52	0.44	#N/A
TRINITY_DN71095_C3_G5	2	0	-1.44	-2.73	-1.84	-2.68	-1.75	#N/A
TRINITY_DN59223_C0_G1	2	0	-3.91	-3.51	-3.78	-2.45	-3.2	RecName: Full=GDSL esterase/lipase At5g55050;^Eukaryota; Viridiplantae; Streptophyta; Embryophyta; Tracheophyta; Spermatophyta; Magnoliophyta; eudicotyledons; Gunneridae; Pentapetalae; rosids; malvids; Brassicales; Brassicaceae; Camelineae; Arabidopsis
TRINITY_DN82895_C4_G5	2	0	-0.6	-1.03	-0.56	-0.78	-0.48	RecName: Full=Elongation factor 2 {ECO:0000305};^Eukaryota; Viridiplantae; Streptophyta; Embryophyta; Tracheophyta; Spermatophyta; Magnoliophyta; eudicotyledons; Gunneridae; Pentapetalae; rosids; malvids; Brassicales; Brassicaceae; Camelineae; Arabidopsis
TRINITY_DN81864_C1_G1	2	0	-1.09	-2	0.17	-0.06	0.66	RecName: Full=Transcription factor bHLH96;^Eukaryota; Viridiplantae; Streptophyta; Embryophyta; Tracheophyta; Spermatophyta; Magnoliophyta; eudicotyledons; Gunneridae; Pentapetalae; rosids; malvids; Brassicales; Brassicaceae; Camelineae; Arabidopsis
TRINITY_DN81037_C4_G14	2	0	0.41	0.1	-0.04	-0.15	1.35	.
TRINITY_DN76579_C0_G3	2	0	-1.42	-1.36	-1.09	-1.31	-0.44	.
TRINITY_DN77318_C3_G5	2	0	-0.27	-1.07	-0.39	-0.45	-0.24	.
TRINITY_DN81035_C2_G3	2	0	-0.7	-1.04	-0.51	-0.79	-0.7	.
TRINITY_DN74523_C0_G3	2	0	-0.31	-1.4	-0.18	-0.45	-0.26	.
TRINITY_DN81332_C1_G4	2	0	0.52	-1.74	-1.64	-1.4	-0.8	#N/A
TRINITY_DN81654_C2_G8	2	0	-0.44	-0.24	-0.32	0.06	0.99	#N/A
TRINITY_DN77657_C1_G2	2	0	0.61	-0.25	-1.88	-1.7	0.31	.
TRINITY_DN73367_C4_G2	2	0	-0.95	-2.81	-0.46	-0.72	-0.94	RecName: Full=LOB domain-containing protein 12;^Eukaryota; Viridiplantae; Streptophyta; Embryophyta; Tracheophyta; Spermatophyta; Magnoliophyta; eudicotyledons; Gunneridae; Pentapetalae; rosids; malvids; Brassicales; Brassicaceae; Camelineae; Arabidopsis
TRINITY_DN81457_C2_G2	2	0	-0.58	-1.02	-0.59	-0.46	-0.52	RecName: Full=Uncharacterized protein At1g04910;^Eukaryota; Viridiplantae; Streptophyta; Embryophyta; Tracheophyta; Spermatophyta; Magnoliophyta; eudicotyledons; Gunneridae; Pentapetalae; rosids; malvids; Brassicales; Brassicaceae; Camelineae; Arabidopsis
TRINITY_DN78929_C3_G5	2	0	-1.46	-3.81	-6.4	-3.53	-2.29	#N/A
TRINITY_DN81680_C3_G1	2	0	-0.42	-1.16	-0.25	-0.02	-0.45	RecName: Full=Protein LYK5;^Eukaryota; Viridiplantae; Streptophyta; Embryophyta; Tracheophyta; Spermatophyta; Magnoliophyta; eudicotyledons; Gunneridae; Pentapetalae; rosids; malvids; Brassicales; Brassicaceae; Camelineae; Arabidopsis
TRINITY_DN82894_C1_G1	2	0	-0.91	-2.58	-0.64	-0.81	-1.34	.
TRINITY_DN82894_C1_G3	2	0	-0.97	-2.9	-0.8	-0.83	-1.27	.
TRINITY_DN71097_C1_G3	2	0	-0.6	-1.59	-0.58	-1	-0.14	RecName: Full=Berberine bridge enzyme-like 18 {ECO:0000303|PubMed:26037923};^Eukaryota; Viridiplantae; Streptophyta; Embryophyta; Tracheophyta; Spermatophyta; Magnoliophyta; eudicotyledons; Gunneridae; Pentapetalae; rosids; malvids; Brassicales; Brassicaceae; Camelineae; Arabidopsis
TRINITY_DN75331_C0_G6	2	0	-0.95	-2.74	-6.32	-1.35	-0.8	#N/A
TRINITY_DN71135_C1_G1	2	0	-1.48	-0.45	-0.56	-0.32	0.4	RecName: Full=Glucose-1-phosphate adenylyltransferase small subunit 2, chloroplastic;^Eukaryota; Viridiplantae; Streptophyta; Embryophyta; Tracheophyta; Spermatophyta; Magnoliophyta; eudicotyledons; Gunneridae; Pentapetalae; rosids; fabids; Fabales; Fabaceae; Papilionoideae; Fabeae; Vicia
TRINITY_DN76316_C2_G6	2	0	-2.43	-3.18	-2.12	-3.26	-2.23	#N/A
TRINITY_DN78024_C0_G5	2	0	-2.99	-6.45	-4.3	-3.18	-2.86	#N/A
TRINITY_DN78135_C2_G3	2	0	-0.79	-1.58	-0.42	-0.67	-0.75	.
TRINITY_DN78135_C2_G4	2	0	-0.67	-2.48	-0.61	-0.65	-1.1	.
TRINITY_DN71966_C3_G1	2	0	-0.12	-1.19	0.03	0.34	0.7	RecName: Full=14 kDa proline-rich protein DC2.15;^Eukaryota; Viridiplantae; Streptophyta; Embryophyta; Tracheophyta; Spermatophyta; Magnoliophyta; eudicotyledons; Gunneridae; Pentapetalae; asterids; campanulids; Apiales; Apiaceae; Apioideae; Scandiceae; Daucinae; Daucus; Daucus sect. Daucus
TRINITY_DN78560_C0_G2	2	0	-1.19	-1.4	-0.72	-0.88	-0.62	RecName: Full=MDIS1-interacting receptor like kinase 2 {ECO:0000303|PubMed:26863186};^Eukaryota; Viridiplantae; Streptophyta; Embryophyta; Tracheophyta; Spermatophyta; Magnoliophyta; eudicotyledons; Gunneridae; Pentapetalae; rosids; malvids; Brassicales; Brassicaceae; Camelineae; Arabidopsis
TRINITY_DN79323_C0_G1	2	0	-0.7	-1.44	-0.49	0.14	-0.47	#N/A
TRINITY_DN79323_C0_G2	2	0	-0.84	-1.07	-0.83	-0.13	-0.67	#N/A
TRINITY_DN69785_C3_G3	2	0	-0.97	-1.07	-0.36	-0.6	0.02	RecName: Full=Tubulin alpha-2 chain;^Eukaryota; Viridiplantae; Streptophyta; Embryophyta; Tracheophyta; Spermatophyta; Magnoliophyta; Liliopsida; Poales; Poaceae; PACMAD clade; Panicoideae; Andropogonodae; Andropogoneae; Tripsacinae; Zea
TRINITY_DN70030_C0_G1	2	0	-1.88	-0.96	-0.87	-0.45	0.19	RecName: Full=U-box domain-containing protein 40;^Eukaryota; Viridiplantae; Streptophyta; Embryophyta; Tracheophyta; Spermatophyta; Magnoliophyta; eudicotyledons; Gunneridae; Pentapetalae; rosids; malvids; Brassicales; Brassicaceae; Camelineae; Arabidopsis
TRINITY_DN80183_C0_G3	2	0	-0.75	-1.54	-0.32	-0.46	0.11	#N/A
TRINITY_DN70649_C4_G6	2	0	0.38	-1.56	-0.11	0.09	-0.26	RecName: Full=F-box protein CPR30;^Eukaryota; Viridiplantae; Streptophyta; Embryophyta; Tracheophyta; Spermatophyta; Magnoliophyta; eudicotyledons; Gunneridae; Pentapetalae; rosids; malvids; Brassicales; Brassicaceae; Camelineae; Arabidopsis
TRINITY_DN69410_C0_G1	2	0	-0.98	-1.49	-0.85	-1.45	-0.95	RecName: Full=Serine acetyltransferase 1, chloroplastic;^Eukaryota; Viridiplantae; Streptophyta; Embryophyta; Tracheophyta; Spermatophyta; Magnoliophyta; eudicotyledons; Gunneridae; Pentapetalae; rosids; malvids; Brassicales; Brassicaceae; Camelineae; Arabidopsis
TRINITY_DN70392_C1_G1	2	0	-0.54	-1.53	-0.54	-1	-0.17	RecName: Full=Berberine bridge enzyme-like 18 {ECO:0000303|PubMed:26037923};^Eukaryota; Viridiplantae; Streptophyta; Embryophyta; Tracheophyta; Spermatophyta; Magnoliophyta; eudicotyledons; Gunneridae; Pentapetalae; rosids; malvids; Brassicales; Brassicaceae; Camelineae; Arabidopsis
TRINITY_DN78703_C3_G2	2	0	-1.15	-1.28	-0.73	-0.87	-0.79	.
TRINITY_DN81616_C1_G2	2	0	-1.66	-3	-1.05	-1.86	-1.3	RecName: Full=Polygalacturonase At1g48100;^Eukaryota; Viridiplantae; Streptophyta; Embryophyta; Tracheophyta; Spermatophyta; Magnoliophyta; eudicotyledons; Gunneridae; Pentapetalae; rosids; malvids; Brassicales; Brassicaceae; Camelineae; Arabidopsis
TRINITY_DN60570_C0_G2	2	0	-0.06	-1.78	-0.22	-1.44	-0.61	#N/A
TRINITY_DN73878_C2_G1	2	0	-1.76	-2.23	-0.41	-0.23	0.3	RecName: Full=ABC transporter G family member 8;^Eukaryota; Viridiplantae; Streptophyta; Embryophyta; Tracheophyta; Spermatophyta; Magnoliophyta; eudicotyledons; Gunneridae; Pentapetalae; rosids; malvids; Brassicales; Brassicaceae; Camelineae; Arabidopsis
TRINITY_DN63086_C0_G1	2	0	-3.2	-1.1	-5.26	-0.65	-0.72	.
TRINITY_DN74202_C0_G2	2	0	-0.75	-1.13	-0.11	-0.38	0.16	RecName: Full=Transmembrane 9 superfamily member 11 {ECO:0000305};^Eukaryota; Viridiplantae; Streptophyta; Embryophyta; Tracheophyta; Spermatophyta; Magnoliophyta; eudicotyledons; Gunneridae; Pentapetalae; rosids; malvids; Brassicales; Brassicaceae; Camelineae; Arabidopsis
TRINITY_DN76317_C2_G1	2	0	-0.39	-1.36	-0.56	-0.67	-0.29	RecName: Full=Delta(12) fatty acid desaturase FAD2 {ECO:0000303|PubMed:11161042};^Eukaryota; Viridiplantae; Streptophyta; Embryophyta; Tracheophyta; Spermatophyta; Magnoliophyta; eudicotyledons; Gunneridae; Pentapetalae; asterids; campanulids; Asterales; Asteraceae; Asteroideae; Calenduleae; Calendula
TRINITY_DN82163_C0_G2	2	0	-0.73	-1.18	-0.96	-0.79	-0.52	.
TRINITY_DN80955_C0_G1	2	0	-0.51	-1.13	-0.27	-0.53	-0.44	#N/A
TRINITY_DN72971_C3_G1	2	0	-2.38	-2.15	-2.79	-1.8	-0.61	.
TRINITY_DN78135_C1_G1	2	0	-0.77	-1.92	-0.63	-0.73	-0.93	.
TRINITY_DN71097_C1_G5	2	0	-0.45	-1.37	-0.55	-0.87	-0.06	.
TRINITY_DN78106_C4_G1	2	0	-0.43	-1.57	-1.63	0.48	0.68	#N/A
TRINITY_DN75358_C1_G1	2	0	-0.56	-1.01	-0.38	-0.6	-0.63	RecName: Full=Choline transporter protein 1 {ECO:0000303|PubMed:25008948};^Eukaryota; Viridiplantae; Streptophyta; Embryophyta; Tracheophyta; Spermatophyta; Magnoliophyta; eudicotyledons; Gunneridae; Pentapetalae; rosids; malvids; Brassicales; Brassicaceae; Camelineae; Arabidopsis
TRINITY_DN69694_C0_G5	2	0	-0.18	-1.46	-0.82	-0.62	-0.62	#N/A
TRINITY_DN73522_C1_G1	2	0	-1.14	-1.26	-0.9	-0.58	-0.93	RecName: Full=Glutamate synthase [NADH], amyloplastic;^Eukaryota; Viridiplantae; Streptophyta; Embryophyta; Tracheophyta; Spermatophyta; Magnoliophyta; eudicotyledons; Gunneridae; Pentapetalae; rosids; fabids; Fabales; Fabaceae; Papilionoideae; Trifolieae; Medicago
TRINITY_DN76002_C0_G2	2	0	-0.35	-0.38	-1.13	0.24	0.52	.
TRINITY_DN70612_C0_G3	2	0	-0.57	-1.74	-0.13	0.33	0.73	RecName: Full=24-methylenesterol C-methyltransferase 2;^Eukaryota; Viridiplantae; Streptophyta; Embryophyta; Tracheophyta; Spermatophyta; Magnoliophyta; eudicotyledons; Gunneridae; Pentapetalae; rosids; malvids; Brassicales; Brassicaceae; Camelineae; Arabidopsis
TRINITY_DN67431_C0_G1	2	0	-3.43	-0.75	-4.92	-2.73	-2.06	RecName: Full=Probable carboxylesterase 15;^Eukaryota; Viridiplantae; Streptophyta; Embryophyta; Tracheophyta; Spermatophyta; Magnoliophyta; eudicotyledons; Gunneridae; Pentapetalae; rosids; malvids; Brassicales; Brassicaceae; Camelineae; Arabidopsis
TRINITY_DN70628_C1_G2	2	0	-0.87	-2.11	-0.62	-0.74	-0.98	.
TRINITY_DN77769_C0_G2	2	0	-0.62	-1.09	-0.64	-0.71	-0.48	RecName: Full=BAG family molecular chaperone regulator 7;^Eukaryota; Viridiplantae; Streptophyta; Embryophyta; Tracheophyta; Spermatophyta; Magnoliophyta; eudicotyledons; Gunneridae; Pentapetalae; rosids; malvids; Brassicales; Brassicaceae; Camelineae; Arabidopsis
TRINITY_DN79160_C1_G6	2	0	-0.52	-1.62	-1.95	-1.98	-0.2	#N/A
TRINITY_DN73933_C1_G3	2	0	-1.63	-2.73	-1.56	-2.88	-1.57	#N/A
TRINITY_DN72374_C2_G5	2	0	-1.3	-3.36	-1.61	-1.47	-1.97	RecName: Full=Oleosin;^Eukaryota; Viridiplantae; Streptophyta; Embryophyta; Tracheophyta; Spermatophyta; Magnoliophyta; eudicotyledons; Gunneridae; Pentapetalae; asterids; campanulids; Asterales; Asteraceae; Asteroideae; Heliantheae alliance; Heliantheae; Helianthus
TRINITY_DN74924_C4_G5	2	0	-1	-1.71	-1.08	-1.17	-1.19	#N/A
TRINITY_DN81173_C2_G8	2	0	-1.54	-2.39	-0.03	0.46	1.27	#N/A
TRINITY_DN73149_C0_G1	2	0	-1.33	-0.91	-0.71	-1.21	-0.37	.
TRINITY_DN72271_C1_G2	2	0	-0.64	-2.33	-0.99	-0.47	-1.7	RecName: Full=VAN3-binding protein {ECO:0000303|PubMed:19363154};^Eukaryota; Viridiplantae; Streptophyta; Embryophyta; Tracheophyta; Spermatophyta; Magnoliophyta; eudicotyledons; Gunneridae; Pentapetalae; rosids; malvids; Brassicales; Brassicaceae; Camelineae; Arabidopsis
TRINITY_DN82830_C4_G1	2	0	-0.97	0.45	-6	-1.61	-0.27	.
TRINITY_DN78328_C2_G9	2	0	-0.03	-0.79	0.61	-0.94	2.44	.
TRINITY_DN76988_C2_G1	2	0	-0.85	-1.1	-0.42	-0.58	0.17	.
TRINITY_DN73553_C0_G1	2	0	-0.3	-1.2	0.05	0.18	0.59	.
TRINITY_DN79096_C5_G7	2	0	-1.02	-1.57	-0.3	-0.72	-0.26	#N/A
TRINITY_DN79777_C3_G1	2	0	-1.58	-1.87	-1.21	-0.88	-0.7	RecName: Full=Beta-amyrin 28-oxidase;^Eukaryota; Viridiplantae; Streptophyta; Embryophyta; Tracheophyta; Spermatophyta; Magnoliophyta; eudicotyledons; Gunneridae; Pentapetalae; asterids; campanulids; Apiales; Araliaceae; Panax
TRINITY_DN79456_C1_G6	2	0	-0.36	-1.29	-2.12	-1.22	-0.78	#N/A
TRINITY_DN70517_C1_G4	2	0	-0.78	-1.01	-0.53	-0.83	-0.61	.
TRINITY_DN78765_C2_G1	2	0	-1.04	-1.58	-0.4	-0.66	-0.48	#N/A
TRINITY_DN75504_C3_G2	2	0	-0.92	-1.01	-0.66	-1.1	-0.68	.
TRINITY_DN72697_C5_G1	2	0	-1.46	-1.25	-0.69	-0.76	-0.45	RecName: Full=F-box/kelch-repeat protein At1g15670;^Eukaryota; Viridiplantae; Streptophyta; Embryophyta; Tracheophyta; Spermatophyta; Magnoliophyta; eudicotyledons; Gunneridae; Pentapetalae; rosids; malvids; Brassicales; Brassicaceae; Camelineae; Arabidopsis
TRINITY_DN68003_C0_G2	2	0	-0.52	-1.14	-0.88	-0.84	-0.67	#N/A
TRINITY_DN79343_C1_G4	2	0	0.43	-0.26	-0.74	0.86	1.27	#N/A
TRINITY_DN79968_C0_G3	2	0	-0.05	-1.04	-0.89	0.37	-0.44	.
TRINITY_DN75683_C0_G1	2	0	-1.78	-0.85	-0.98	-0.59	-0.36	RecName: Full=Glucose-1-phosphate adenylyltransferase large subunit 3, chloroplastic;^Eukaryota; Viridiplantae; Streptophyta; Embryophyta; Tracheophyta; Spermatophyta; Magnoliophyta; eudicotyledons; Gunneridae; Pentapetalae; rosids; malvids; Brassicales; Brassicaceae; Camelineae; Arabidopsis
TRINITY_DN77420_C1_G2	2	0	-1.25	-1.34	-0.8	-0.84	-0.95	RecName: Full=Probable acetyl-CoA acetyltransferase, cytosolic 2;^Eukaryota; Viridiplantae; Streptophyta; Embryophyta; Tracheophyta; Spermatophyta; Magnoliophyta; eudicotyledons; Gunneridae; Pentapetalae; rosids; malvids; Brassicales; Brassicaceae; Camelineae; Arabidopsis
TRINITY_DN74513_C0_G2	2	0	0.72	-0.8	-7.51	0.11	-1.27	#N/A
TRINITY_DN72690_C1_G1	2	0	1.22	-0.36	0.05	0.49	1.99	.
TRINITY_DN74412_C2_G4	2	0	-1.24	-3.36	-1.37	-1.42	-2	RecName: Full=GDSL esterase/lipase CPRD49;^Eukaryota; Viridiplantae; Streptophyta; Embryophyta; Tracheophyta; Spermatophyta; Magnoliophyta; eudicotyledons; Gunneridae; Pentapetalae; rosids; malvids; Brassicales; Brassicaceae; Camelineae; Arabidopsis
TRINITY_DN77298_C2_G2	2	0	-1.08	-0.62	-0.42	-0.15	-0.12	RecName: Full=Phosphoglucomutase, chloroplastic;^Eukaryota; Viridiplantae; Streptophyta; Embryophyta; Tracheophyta; Spermatophyta; Magnoliophyta; eudicotyledons; Gunneridae; Pentapetalae; rosids; malvids; Brassicales; Brassicaceae; Brassiceae; Brassica
TRINITY_DN73616_C0_G1	2	0	-0.75	-1.23	0.2	-0.06	0.68	RecName: Full=Aspartyl protease AED3 {ECO:0000303|PubMed:24755512};^Eukaryota; Viridiplantae; Streptophyta; Embryophyta; Tracheophyta; Spermatophyta; Magnoliophyta; eudicotyledons; Gunneridae; Pentapetalae; rosids; malvids; Brassicales; Brassicaceae; Camelineae; Arabidopsis
TRINITY_DN73169_C1_G1	2	0	-0.36	-1.08	-0.48	-0.83	-0.04	RecName: Full=Berberine bridge enzyme-like 24 {ECO:0000303|PubMed:26037923};^Eukaryota; Viridiplantae; Streptophyta; Embryophyta; Tracheophyta; Spermatophyta; Magnoliophyta; eudicotyledons; Gunneridae; Pentapetalae; rosids; malvids; Brassicales; Brassicaceae; Camelineae; Arabidopsis
TRINITY_DN78672_C0_G2	2	0	-0.98	-1.62	-0.78	-0.7	-1.12	#N/A
TRINITY_DN70449_C2_G1	2	0	-0.34	-0.36	-1.3	-0.66	-0.52	RecName: Full=Aspartic proteinase PCS1;^Eukaryota; Viridiplantae; Streptophyta; Embryophyta; Tracheophyta; Spermatophyta; Magnoliophyta; eudicotyledons; Gunneridae; Pentapetalae; rosids; malvids; Brassicales; Brassicaceae; Camelineae; Arabidopsis
TRINITY_DN69125_C2_G3	2	0	-0.07	-3.44	0.75	0.64	0.73	.
TRINITY_DN25629_C0_G1	2	0	-1.23	-1.42	-1.2	-1.28	-0.72	RecName: Full=Cytochrome P450 78A5;^Eukaryota; Viridiplantae; Streptophyta; Embryophyta; Tracheophyta; Spermatophyta; Magnoliophyta; eudicotyledons; Gunneridae; Pentapetalae; rosids; malvids; Brassicales; Brassicaceae; Camelineae; Arabidopsis
TRINITY_DN75214_C6_G2	2	0	-1.08	-0.31	-0.88	-0.32	-0.1	RecName: Full=Alpha-1,4 glucan phosphorylase L-1 isozyme, chloroplastic/amyloplastic;^Eukaryota; Viridiplantae; Streptophyta; Embryophyta; Tracheophyta; Spermatophyta; Magnoliophyta; eudicotyledons; Gunneridae; Pentapetalae; asterids; lamiids; Solanales; Solanaceae; Solanoideae; Solaneae; Solanum
TRINITY_DN80321_C0_G1	2	0	-0.43	-1.02	-0.41	-0.41	-0.26	.
TRINITY_DN72266_C0_G5	2	0	-0.08	-1.22	-1.02	-0.81	-0.5	.
TRINITY_DN71636_C1_G1	2	0	-1.43	-1.16	-3.81	-1.41	-1.74	.
TRINITY_DN74523_C0_G2	2	0	-0.19	-1.35	-0.08	-0.4	-0.19	.
TRINITY_DN73924_C3_G2	2	0	0.3	-2.77	-2.74	-0.24	-0.81	#N/A
TRINITY_DN42123_C0_G1	2	0	0.8	-1.48	0.23	0.2	0	RecName: Full=Probable aquaporin TIP3-2;^Eukaryota; Viridiplantae; Streptophyta; Embryophyta; Tracheophyta; Spermatophyta; Magnoliophyta; eudicotyledons; Gunneridae; Pentapetalae; rosids; malvids; Brassicales; Brassicaceae; Camelineae; Arabidopsis
TRINITY_DN72063_C0_G1	2	0	-3.02	-3.47	-2.01	-1.87	-1.66	RecName: Full=Probable pectinesterase/pectinesterase inhibitor 40;^Eukaryota; Viridiplantae; Streptophyta; Embryophyta; Tracheophyta; Spermatophyta; Magnoliophyta; eudicotyledons; Gunneridae; Pentapetalae; rosids; malvids; Brassicales; Brassicaceae; Camelineae; Arabidopsis
TRINITY_DN70689_C0_G1	2	0	-0.31	-1.25	-0.37	-0.75	-0.26	.
TRINITY_DN73416_C0_G3	2	0	-1.05	-1.01	-0.86	-0.77	-0.83	#N/A
TRINITY_DN73416_C0_G4	2	0	-1.43	-1.25	-0.94	-0.79	-0.97	#N/A
TRINITY_DN72429_C0_G1	2	0	-1.56	-1.78	-1.13	-1.45	-1.24	RecName: Full=EIN3-binding F-box protein 1;^Eukaryota; Viridiplantae; Streptophyta; Embryophyta; Tracheophyta; Spermatophyta; Magnoliophyta; eudicotyledons; Gunneridae; Pentapetalae; rosids; malvids; Brassicales; Brassicaceae; Camelineae; Arabidopsis
TRINITY_DN75984_C3_G2	2	0	-1.38	-1.06	-0.29	-0.39	0.38	RecName: Full=Aspartyl protease AED3 {ECO:0000303|PubMed:24755512};^Eukaryota; Viridiplantae; Streptophyta; Embryophyta; Tracheophyta; Spermatophyta; Magnoliophyta; eudicotyledons; Gunneridae; Pentapetalae; rosids; malvids; Brassicales; Brassicaceae; Camelineae; Arabidopsis
TRINITY_DN78456_C2_G1	2	0	-1.02	-2.32	-0.49	-0.73	-0.95	.
TRINITY_DN71229_C0_G2	2	0	-1.05	-1.2	-0.12	-0.36	0.43	#N/A
TRINITY_DN71229_C0_G1	2	0	-1.25	-1.61	-0.19	-0.52	0.34	RecName: Full=pEARLI1-like lipid transfer protein 2;^Eukaryota; Viridiplantae; Streptophyta; Embryophyta; Tracheophyta; Spermatophyta; Magnoliophyta; eudicotyledons; Gunneridae; Pentapetalae; rosids; malvids; Brassicales; Brassicaceae; Camelineae; Arabidopsis
TRINITY_DN71333_C4_G2	2	0	-0.42	-1.22	-1.17	-0.58	-0.21	.
TRINITY_DN77004_C0_G7	2	0	0.95	-0.76	-1.47	-1.03	1.9	.
TRINITY_DN76763_C4_G1	2	0	-0.92	-1.03	-0.9	-0.53	-0.53	RecName: Full=Probable vacuolar amino acid transporter YPQ3;^Eukaryota; Fungi; Dikarya; Ascomycota; Saccharomycotina; Saccharomycetes; Saccharomycetales; Saccharomycetaceae; Saccharomyces
TRINITY_DN75978_C5_G2	2	0	-2.39	-1.57	-1.72	-1.01	-0.49	RecName: Full=Probable carboxylesterase 8;^Eukaryota; Viridiplantae; Streptophyta; Embryophyta; Tracheophyta; Spermatophyta; Magnoliophyta; eudicotyledons; Gunneridae; Pentapetalae; rosids; malvids; Brassicales; Brassicaceae; Camelineae; Arabidopsis
TRINITY_DN73459_C0_G1	2	0	-0.38	-1.56	-0.33	-0.73	-0.47	.
TRINITY_DN69578_C3_G5	2	0	-0.08	-1.17	0.05	-0.15	-0.27	RecName: Full=Protein SHORT INTERNODES;^Eukaryota; Viridiplantae; Streptophyta; Embryophyta; Tracheophyta; Spermatophyta; Magnoliophyta; eudicotyledons; Gunneridae; Pentapetalae; rosids; malvids; Brassicales; Brassicaceae; Camelineae; Arabidopsis
TRINITY_DN74737_C1_G1	2	0	-0.94	-2.54	-1.41	-1.18	-1.62	.
TRINITY_DN79718_C0_G1	2	0	0.63	-0.29	-1.89	-1.75	0.37	.
TRINITY_DN76723_C1_G5	2	0	-0.98	-1.47	-0.8	-0.83	-0.89	RecName: Full=Ferredoxin--nitrite reductase, chloroplastic;^Eukaryota; Viridiplantae; Streptophyta; Embryophyta; Tracheophyta; Spermatophyta; Magnoliophyta; eudicotyledons; Gunneridae; Pentapetalae; rosids; fabids; Fagales; Betulaceae; Betula
TRINITY_DN78016_C1_G1	2	0	-0.68	-1.5	-0.73	-0.91	-0.31	RecName: Full=Probable glutamate carboxypeptidase AMP1 {ECO:0000305};^Eukaryota; Viridiplantae; Streptophyta; Embryophyta; Tracheophyta; Spermatophyta; Magnoliophyta; eudicotyledons; Gunneridae; Pentapetalae; rosids; malvids; Brassicales; Brassicaceae; Camelineae; Arabidopsis
TRINITY_DN80257_C2_G1	2	0	-1.16	-1.36	-2.23	-1.73	-0.91	.
TRINITY_DN73416_C1_G1	2	0	-1.33	-1.32	-1.12	-0.99	-1.1	.
TRINITY_DN73385_C0_G3	2	0	-0.23	-0.97	-0.14	0.28	0.87	#N/A
TRINITY_DN76688_C0_G4	2	0	-1.38	-1.56	-1.25	-0.99	-1.1	#N/A
TRINITY_DN70655_C1_G2	2	0	-1.02	-0.78	-0.35	-0.28	-0.02	RecName: Full=Pyrophosphate-energized vacuolar membrane proton pump;^Eukaryota; Viridiplantae; Streptophyta; Embryophyta; Tracheophyta; Spermatophyta; Magnoliophyta; Liliopsida; Poales; Poaceae; BOP clade; Pooideae; Triticodae; Triticeae; Hordeinae; Hordeum
TRINITY_DN72693_C4_G2	2	0	-2	-2.13	-0.68	-0.46	0.28	#N/A
TRINITY_DN74283_C0_G3	2	0	1.22	1.01	-7.53	0.21	0.48	#N/A
TRINITY_DN76689_C0_G3	2	0	-2.17	-2.64	-1.13	-0.82	-1.02	RecName: Full=Polygalacturonase At1g48100;^Eukaryota; Viridiplantae; Streptophyta; Embryophyta; Tracheophyta; Spermatophyta; Magnoliophyta; eudicotyledons; Gunneridae; Pentapetalae; rosids; malvids; Brassicales; Brassicaceae; Camelineae; Arabidopsis
TRINITY_DN81838_C0_G1	2	0	-1.47	-1.24	-1.24	-1.43	-1.09	.
TRINITY_DN72658_C1_G1	2	0	-1.13	-1.39	-0.67	-0.74	-0.75	RecName: Full=Probable prolyl 4-hydroxylase 9 {ECO:0000305};^Eukaryota; Viridiplantae; Streptophyta; Embryophyta; Tracheophyta; Spermatophyta; Magnoliophyta; eudicotyledons; Gunneridae; Pentapetalae; rosids; malvids; Brassicales; Brassicaceae; Camelineae; Arabidopsis
TRINITY_DN78666_C0_G1	2	0	-0.74	-1.1	-0.32	-0.27	-0.43	#N/A
TRINITY_DN71097_C1_G2	2	0	-0.5	-1.33	-0.48	-0.87	-0.05	RecName: Full=Berberine bridge enzyme-like 13 {ECO:0000303|PubMed:26037923};^Eukaryota; Viridiplantae; Streptophyta; Embryophyta; Tracheophyta; Spermatophyta; Magnoliophyta; eudicotyledons; Gunneridae; Pentapetalae; rosids; malvids; Brassicales; Brassicaceae; Camelineae; Arabidopsis
TRINITY_DN81016_C0_G2	2	0	-0.77	-1.12	-0.65	-0.49	-0.49	RecName: Full=UPF0160 protein C694.04c;^Eukaryota; Fungi; Dikarya; Ascomycota; Taphrinomycotina; Schizosaccharomycetes; Schizosaccharomycetales; Schizosaccharomycetaceae; Schizosaccharomyces
TRINITY_DN76661_C0_G3	2	0	-1.11	-1.7	-1.72	-0.83	-1.02	RecName: Full=Long-chain-alcohol oxidase FAO2;^Eukaryota; Viridiplantae; Streptophyta; Embryophyta; Tracheophyta; Spermatophyta; Magnoliophyta; eudicotyledons; Gunneridae; Pentapetalae; rosids; fabids; Fabales; Fabaceae; Papilionoideae; Loteae; Lotus
TRINITY_DN73183_C3_G7	2	0	-2.28	-1.55	-1.4	-1.45	-0.41	RecName: Full=Expansin-A15;^Eukaryota; Viridiplantae; Streptophyta; Embryophyta; Tracheophyta; Spermatophyta; Magnoliophyta; eudicotyledons; Gunneridae; Pentapetalae; rosids; malvids; Brassicales; Brassicaceae; Camelineae; Arabidopsis
TRINITY_DN76070_C0_G3	2	0	-0.35	-1.01	-0.65	-0.61	-0.37	#N/A
TRINITY_DN81740_C6_G3	2	0	-1.1	-0.82	-1.31	-0.84	0.08	#N/A
TRINITY_DN70560_C0_G1	2	0	-1.12	-1.8	-0.77	-0.94	-1.22	RecName: Full=Protein QUIRKY {ECO:0000303|PubMed:19180193};^Eukaryota; Viridiplantae; Streptophyta; Embryophyta; Tracheophyta; Spermatophyta; Magnoliophyta; eudicotyledons; Gunneridae; Pentapetalae; rosids; malvids; Brassicales; Brassicaceae; Camelineae; Arabidopsis
TRINITY_DN72549_C1_G7	2	0	-0.52	-0.38	-0.14	-0.19	0.99	.
TRINITY_DN80481_C5_G6	2	0	-1.21	-1.28	-0.37	-0.66	-0.06	.
TRINITY_DN80404_C2_G5	2	0	-0.96	-2.96	-0.76	-1.1	-1.86	RecName: Full=Acid beta-fructofuranosidase 2, vacuolar {ECO:0000305};^Eukaryota; Viridiplantae; Streptophyta; Embryophyta; Tracheophyta; Spermatophyta; Magnoliophyta; eudicotyledons; Gunneridae; Pentapetalae; rosids; fabids; Rosales; Rosaceae; Rosoideae; Rosoideae unplaced; Rosa
TRINITY_DN75160_C2_G1	2	0	-1.92	-1.6	-1.63	-1.32	-1.45	RecName: Full=Allene oxide synthase 2, chloroplastic {ECO:0000303|PubMed:12351632};^Eukaryota; Viridiplantae; Streptophyta; Embryophyta; Tracheophyta; Spermatophyta; Magnoliophyta; eudicotyledons; Gunneridae; Pentapetalae; asterids; lamiids; Solanales; Solanaceae; Solanoideae; Solaneae; Solanum; Lycopersicon
TRINITY_DN80748_C1_G1	2	0	-1.01	-1.43	-0.76	-0.92	-1.1	.
TRINITY_DN71715_C5_G6	2	0	-1.87	-2.27	-0.61	-0.32	0.6	.
TRINITY_DN72538_C0_G1	2	0	-0.52	-1.08	0.04	0.09	0.2	RecName: Full=Uncharacterized protein At4g06744;^Eukaryota; Viridiplantae; Streptophyta; Embryophyta; Tracheophyta; Spermatophyta; Magnoliophyta; eudicotyledons; Gunneridae; Pentapetalae; rosids; malvids; Brassicales; Brassicaceae; Camelineae; Arabidopsis
TRINITY_DN77143_C5_G5	2	0	1.35	-0.4	-0.31	0.19	1.4	#N/A
TRINITY_DN78753_C3_G4	2	0	-0.32	-1.92	-0.49	-0.4	-0.58	RecName: Full=Non-specific lipid-transfer protein 1;^Eukaryota; Viridiplantae; Streptophyta; Embryophyta; Tracheophyta; Spermatophyta; Magnoliophyta; eudicotyledons; Gunneridae; Pentapetalae; asterids; Ericales; Actinidiaceae; Actinidia
TRINITY_DN69491_C4_G1	2	0	-1.81	-1.38	-0.81	-0.6	-0.32	.
TRINITY_DN80087_C0_G1	2	0	-1.05	-0.51	-0.63	-0.39	-0.06	RecName: Full=Granule-bound starch synthase 1, chloroplastic/amyloplastic;^Eukaryota; Viridiplantae; Streptophyta; Embryophyta; Tracheophyta; Spermatophyta; Magnoliophyta; eudicotyledons; Gunneridae; Pentapetalae; asterids; lamiids; Lamiales; Plantaginaceae; Antirrhineae; Antirrhinum
TRINITY_DN79868_C3_G3	2	0	-0.9	-1.02	-0.53	-0.53	-0.56	RecName: Full=Heparanase-like protein 3;^Eukaryota; Viridiplantae; Streptophyta; Embryophyta; Tracheophyta; Spermatophyta; Magnoliophyta; eudicotyledons; Gunneridae; Pentapetalae; rosids; malvids; Brassicales; Brassicaceae; Camelineae; Arabidopsis
TRINITY_DN68152_C0_G1	2	0	-2.26	-2.99	-0.05	0.35	0.73	RecName: Full=36.4 kDa proline-rich protein;^Eukaryota; Viridiplantae; Streptophyta; Embryophyta; Tracheophyta; Spermatophyta; Magnoliophyta; eudicotyledons; Gunneridae; Pentapetalae; asterids; lamiids; Solanales; Solanaceae; Solanoideae; Solaneae; Solanum; Lycopersicon
TRINITY_DN41150_C0_G1	2	0	-1.33	-1.02	-1.79	-1.73	-0.82	RecName: Full=Probable 2-oxoglutarate-dependent dioxygenase AOP1.2;^Eukaryota; Viridiplantae; Streptophyta; Embryophyta; Tracheophyta; Spermatophyta; Magnoliophyta; eudicotyledons; Gunneridae; Pentapetalae; rosids; malvids; Brassicales; Brassicaceae; Camelineae; Arabidopsis
TRINITY_DN73239_C1_G2	2	0	-0.65	-1.35	-0.66	-0.46	-0.95	#N/A
TRINITY_DN73239_C1_G3	2	0	0.03	-0.84	-1.06	-0.3	-0.7	.
TRINITY_DN76072_C3_G1	2	0	0.53	-0.85	-3.19	-1.66	-0.68	RecName: Full=Photosystem II D2 protein {ECO:0000255|HAMAP-Rule:MF_01383};^Eukaryota; Viridiplantae; Streptophyta; Embryophyta; Tracheophyta; Spermatophyta; Magnoliophyta; eudicotyledons; Gunneridae; Pentapetalae; asterids; lamiids; Lamiales; Oleaceae; Jasmineae; Jasminum
TRINITY_DN78198_C3_G5	2	0	-2.2	-3.87	-5.68	-0.56	-1.44	#N/A
TRINITY_DN79175_C5_G1	2	0	0.37	-0.22	-2.13	-1.39	-0.19	.
TRINITY_DN69118_C2_G4	2	0	-1.14	-0.89	-0.83	-0.56	-0.1	RecName: Full=Beta-amylase;^Eukaryota; Viridiplantae; Streptophyta; Embryophyta; Tracheophyta; Spermatophyta; Magnoliophyta; eudicotyledons; Gunneridae; Pentapetalae; rosids; fabids; Fabales; Fabaceae; Papilionoideae; Phaseoleae; Vigna
TRINITY_DN69562_C1_G1	2	0	-1.11	-1.46	-0.18	-0.03	0.08	RecName: Full=Polyubiquitin 11;^Eukaryota; Viridiplantae; Streptophyta; Embryophyta; Tracheophyta; Spermatophyta; Magnoliophyta; eudicotyledons; Gunneridae; Pentapetalae; rosids; malvids; Brassicales; Brassicaceae; Camelineae; Arabidopsis
TRINITY_DN73303_C2_G2	2	0	-0.71	-1.09	-0.53	-0.62	-0.4	.
TRINITY_DN78344_C0_G5	2	0	-0.77	-1.02	-0.42	-0.64	0.05	RecName: Full=Transmembrane 9 superfamily member 11 {ECO:0000305};^Eukaryota; Viridiplantae; Streptophyta; Embryophyta; Tracheophyta; Spermatophyta; Magnoliophyta; eudicotyledons; Gunneridae; Pentapetalae; rosids; malvids; Brassicales; Brassicaceae; Camelineae; Arabidopsis
TRINITY_DN81666_C1_G1	2	0	-2.08	-0.82	-1.53	-0.98	-0.5	RecName: Full=Glucose-1-phosphate adenylyltransferase large subunit 1;^Eukaryota; Viridiplantae; Streptophyta; Embryophyta; Tracheophyta; Spermatophyta; Magnoliophyta; eudicotyledons; Gunneridae; Pentapetalae; asterids; lamiids; Solanales; Solanaceae; Solanoideae; Solaneae; Solanum
TRINITY_DN71825_C3_G1	2	0	-2.78	-3.15	-4.61	-4.61	-2.21	RecName: Full=Ethylene-responsive transcription factor CRF4;^Eukaryota; Viridiplantae; Streptophyta; Embryophyta; Tracheophyta; Spermatophyta; Magnoliophyta; eudicotyledons; Gunneridae; Pentapetalae; rosids; malvids; Brassicales; Brassicaceae; Camelineae; Arabidopsis
TRINITY_DN76490_C1_G2	2	0	-0.56	-1.92	-3.09	-0.65	-1.37	.
TRINITY_DN69372_C2_G2	2	0	1.01	-0.75	0.73	0.14	1.06	.
TRINITY_DN81699_C1_G1	2	0	-1.15	-1.35	-1.17	0.74	0.5	.
TRINITY_DN70584_C0_G5	2	0	-0.54	-0.7	-1.52	-1.51	-0.36	RecName: Full=Calcium-binding protein CML38;^Eukaryota; Viridiplantae; Streptophyta; Embryophyta; Tracheophyta; Spermatophyta; Magnoliophyta; eudicotyledons; Gunneridae; Pentapetalae; rosids; malvids; Brassicales; Brassicaceae; Camelineae; Arabidopsis
TRINITY_DN59861_C0_G1	2	0	-1.56	-1.86	-1.24	-1.19	-0.55	RecName: Full=Probable acyl-activating enzyme 5, peroxisomal;^Eukaryota; Viridiplantae; Streptophyta; Embryophyta; Tracheophyta; Spermatophyta; Magnoliophyta; eudicotyledons; Gunneridae; Pentapetalae; rosids; malvids; Brassicales; Brassicaceae; Camelineae; Arabidopsis
TRINITY_DN70119_C3_G1	2	0	-1.8	-2.15	-1.49	-1.33	-1.17	RecName: Full=Organic cation/carnitine transporter 3;^Eukaryota; Viridiplantae; Streptophyta; Embryophyta; Tracheophyta; Spermatophyta; Magnoliophyta; eudicotyledons; Gunneridae; Pentapetalae; rosids; malvids; Brassicales; Brassicaceae; Camelineae; Arabidopsis
TRINITY_DN71985_C1_G1	2	0	-0.88	-2.41	-0.6	-0.77	-1.05	.
TRINITY_DN76893_C2_G1	2	0	-0.67	-1.11	-0.28	-0.58	-0.27	.
TRINITY_DN76066_C2_G1	2	0	-1.25	-2.18	-0.94	-1.35	-1.3	#N/A
TRINITY_DN80975_C0_G1	2	0	-4.44	-2.29	-3.44	-1.78	-1.95	RecName: Full=Vacuolar cation/proton exchanger 3;^Eukaryota; Viridiplantae; Streptophyta; Embryophyta; Tracheophyta; Spermatophyta; Magnoliophyta; eudicotyledons; Gunneridae; Pentapetalae; rosids; malvids; Brassicales; Brassicaceae; Camelineae; Arabidopsis
TRINITY_DN71552_C2_G3	2	0	-0.58	-1.03	-0.68	-0.84	-0.43	RecName: Full=Elongation factor 1-alpha;^Eukaryota; Viridiplantae; Streptophyta; Embryophyta; Tracheophyta; Spermatophyta; Magnoliophyta; Liliopsida; Poales; Poaceae; BOP clade; Oryzoideae; Oryzeae; Oryzinae; Oryza
TRINITY_DN73896_C2_G2	3	0	2.14	2	0.21	1.74	-1.09	.
TRINITY_DN82597_C1_G3	3	0	1.9	2	1.43	1.56	0.01	.
TRINITY_DN79066_C2_G4	3	0	2.45	3.5	0.96	2.96	0.93	#N/A
TRINITY_DN78414_C1_G1	3	0	1.86	3.35	1.01	2.62	0.56	.
TRINITY_DN70568_C1_G4	3	0	2.12	2.33	1.67	1.91	-0.97	.
TRINITY_DN72620_C0_G3	3	0	2.18	3.48	1.25	2.9	-1.85	.
TRINITY_DN76215_C0_G1	3	0	1.25	1.65	0.03	0.98	-0.09	.
TRINITY_DN82419_C0_G2	3	0	2.1	3.56	1.78	3.37	-0.35	.
TRINITY_DN79513_C0_G1	3	0	-0.77	-0.07	-0.07	0.43	-1.2	RecName: Full=Lysosomal Pro-X carboxypeptidase;^Eukaryota; Metazoa; Chordata; Craniata; Vertebrata; Euteleostomi; Mammalia; Eutheria; Euarchontoglires; Primates; Haplorrhini; Catarrhini; Hominidae; Pongo
TRINITY_DN77392_C4_G1	3	0	-0.27	0.75	-0.67	0.99	-2.24	.
TRINITY_DN66562_C0_G2	3	0	1.89	3.01	1.96	2.71	0.2	.
TRINITY_DN78576_C3_G6	3	0	1.61	2.02	0.21	1.35	0.38	#N/A
TRINITY_DN80401_C0_G1	3	0	0.15	1.58	0.31	1.87	-1.35	.
TRINITY_DN69793_C1_G3	3	0	-0.47	0.71	0.07	0.74	-2.53	#N/A
TRINITY_DN81709_C1_G1	3	0	3.51	7	-0.08	8.66	1	.
TRINITY_DN76753_C2_G2	3	0	-0.9	-0.02	-0.67	0.02	-1.72	.
TRINITY_DN75059_C5_G1	3	0	1.77	2.13	-0.02	1.5	-0.56	.
TRINITY_DN74046_C4_G1	3	0	3.27	3.84	0.72	4.06	-1.29	RecName: Full=Protein FAR1-RELATED SEQUENCE 7;^Eukaryota; Viridiplantae; Streptophyta; Embryophyta; Tracheophyta; Spermatophyta; Magnoliophyta; eudicotyledons; Gunneridae; Pentapetalae; rosids; malvids; Brassicales; Brassicaceae; Camelineae; Arabidopsis
TRINITY_DN78597_C1_G3	3	0	2.46	3.64	1	3.85	-0.88	#N/A
TRINITY_DN78163_C0_G1	3	0	2.06	3.4	0.55	4.02	0.11	#N/A
TRINITY_DN78163_C0_G7	3	0	3.22	4.9	2.29	4.52	1.49	#N/A
TRINITY_DN78373_C0_G3	3	0	3	4.23	3.3	4.23	0.54	.
TRINITY_DN77340_C0_G1	3	0	2.37	3.12	1.18	4.2	0.99	#N/A
TRINITY_DN73328_C0_G1	3	0	1.18	3.04	1.78	4.27	1.05	#N/A
TRINITY_DN81227_C2_G6	3	0	1.68	3.37	-0.02	4.02	-0.64	.
TRINITY_DN82857_C4_G1	3	0	-0.03	1.8	-0.68	2.1	-2.27	.
TRINITY_DN74757_C1_G6	3	0	2.05	2.3	0.62	1.98	-0.13	RecName: Full=Receptor-like serine/threonine-protein kinase SD1-7;^Eukaryota; Viridiplantae; Streptophyta; Embryophyta; Tracheophyta; Spermatophyta; Magnoliophyta; eudicotyledons; Gunneridae; Pentapetalae; rosids; malvids; Brassicales; Brassicaceae; Camelineae; Arabidopsis
TRINITY_DN74236_C0_G4	3	0	3.88	4.31	2.49	3.2	0.11	#N/A
TRINITY_DN82772_C1_G1	3	0	-0.69	-0.07	-0.04	0.1	-1.69	.
TRINITY_DN76748_C3_G2	3	0	2.89	4.48	2.11	3.74	0.27	#N/A
TRINITY_DN74932_C1_G2	3	0	-1.12	-0.73	-1.04	-0.17	-1.3	RecName: Full=Transcriptional corepressor SEUSS;^Eukaryota; Viridiplantae; Streptophyta; Embryophyta; Tracheophyta; Spermatophyta; Magnoliophyta; eudicotyledons; Gunneridae; Pentapetalae; rosids; malvids; Brassicales; Brassicaceae; Camelineae; Arabidopsis
TRINITY_DN77170_C5_G4	3	0	2.28	6.17	3.47	7.08	2.56	#N/A
TRINITY_DN78692_C0_G1	3	0	0.95	1.93	1.3	3.15	0	.
TRINITY_DN83045_C2_G1	3	0	-0.02	0.63	-0.07	1.98	-5.03	.
TRINITY_DN82856_C2_G1	3	0	1.49	2.16	0.82	1.46	-1.27	.
TRINITY_DN73128_C1_G1	3	0	3.94	4.25	1.63	4.51	-0.28	#N/A
TRINITY_DN78368_C2_G2	3	0	0.15	1.49	1.4	2.79	0.44	#N/A
TRINITY_DN81697_C0_G3	3	0	2.41	2.89	1.57	2.69	1.06	.
TRINITY_DN77546_C0_G3	3	0	0.99	1.95	1.03	1.09	-0.14	.
TRINITY_DN74777_C1_G1	3	0	-1.33	-1.02	-1.16	-0.36	-1.19	#N/A
TRINITY_DN82921_C1_G2	3	0	1.77	1.82	-0.22	1.9	-3.11	#N/A
TRINITY_DN73005_C0_G2	3	0	3.02	4.67	3.04	4.78	-0.62	#N/A
TRINITY_DN81416_C0_G1	3	0	0.74	1.08	-1.04	1.88	-2.78	#N/A
TRINITY_DN82650_C3_G1	3	0	2.04	3.5	1.62	3.68	-0.47	RecName: Full=Succinate--CoA ligase [ADP-forming] subunit beta, mitochondrial {ECO:0000255|HAMAP-Rule:MF_03219};^Eukaryota; Viridiplantae; Streptophyta; Embryophyta; Tracheophyta; Spermatophyta; Magnoliophyta; eudicotyledons; Gunneridae; Pentapetalae; rosids; malvids; Brassicales; Brassicaceae; Camelineae; Arabidopsis
TRINITY_DN76094_C1_G1	3	0	4.05	5.24	0.64	3.41	0.72	.
TRINITY_DN77910_C0_G1	3	0	1.12	1.65	0.39	1.94	-1.58	.
TRINITY_DN73963_C0_G1	3	0	5.72	5.9	2.31	5.94	0.01	#N/A
TRINITY_DN72460_C2_G1	3	0	4.6	6.95	3.01	6.65	0.44	#N/A
TRINITY_DN77015_C0_G1	3	0	1.02	1.52	0.21	1.59	-1.95	.
TRINITY_DN83042_C9_G2	3	0	1.33	2.63	1.57	3.64	1.39	RecName: Full=Retrovirus-related Pol polyprotein from transposon opus;^Eukaryota; Metazoa; Ecdysozoa; Arthropoda; Hexapoda; Insecta; Pterygota; Neoptera; Holometabola; Diptera; Brachycera; Muscomorpha; Ephydroidea; Drosophilidae; Drosophila; Sophophora
TRINITY_DN83034_C1_G5	3	0	3.25	5.54	1.86	4.78	0.58	#N/A
TRINITY_DN76010_C3_G5	3	0	0.34	1.95	0.98	1.34	-0.25	#N/A
TRINITY_DN75214_C2_G1	3	0	0.42	2.23	-0.34	1.84	-2.38	#N/A
TRINITY_DN78132_C2_G1	3	0	3.51	4.78	2.09	4.11	-0.43	#N/A
TRINITY_DN71876_C0_G1	3	0	0.44	0.86	-0.09	1.22	-1.6	.
TRINITY_DN71876_C0_G2	3	0	-0.49	0.64	-0.35	1.08	-2.14	#N/A
TRINITY_DN81194_C2_G1	3	0	2.75	3.5	0.93	2.76	0.2	#N/A
TRINITY_DN77493_C2_G6	3	0	1.72	1.79	0.26	1.61	-1.61	.
TRINITY_DN79626_C1_G1	3	0	0.54	1.38	0.25	1.46	-1.91	.
TRINITY_DN75646_C0_G3	3	0	1.53	1.98	-0.1	1.82	0.05	.
TRINITY_DN82124_C1_G2	3	0	0.99	1.58	0.88	1.32	0.2	.
TRINITY_DN76515_C4_G1	3	0	0.08	0.92	0.14	0.89	-1.67	RecName: Full=Zinc finger protein 10 {ECO:0000305};^Eukaryota; Viridiplantae; Streptophyta; Embryophyta; Tracheophyta; Spermatophyta; Magnoliophyta; eudicotyledons; Gunneridae; Pentapetalae; rosids; malvids; Brassicales; Brassicaceae; Camelineae; Arabidopsis
TRINITY_DN80985_C2_G1	3	0	0.75	1.51	0.08	1.91	-1.23	#N/A
TRINITY_DN80296_C0_G3	3	0	-0.4	0.05	-0.19	0.34	-1.39	.
TRINITY_DN73274_C5_G2	3	0	5.07	6.4	3.74	6.96	2.16	#N/A
TRINITY_DN71692_C1_G6	3	0	2.31	3.48	1.51	3.71	1.58	.
TRINITY_DN77132_C1_G1	3	0	2.42	3.83	0.96	4.38	-0.04	#N/A
TRINITY_DN80550_C1_G1	3	0	1.85	1.88	1.69	2.28	-0.15	.
TRINITY_DN82427_C0_G2	3	0	1.09	1.6	0.07	1.35	-1.13	.
TRINITY_DN75088_C0_G1	3	0	0.18	1.26	0.05	1.04	-1.93	.
TRINITY_DN80779_C1_G5	3	0	3.75	4	1.28	3.41	0.67	.
TRINITY_DN77914_C0_G2	3	0	2.52	3.55	1.07	3.41	0.52	#N/A
TRINITY_DN81954_C2_G2	3	0	0.95	1.52	0.35	1.71	0.33	.
TRINITY_DN72682_C0_G1	3	0	1.87	2.55	0.1	2.69	0.16	.
TRINITY_DN78995_C1_G1	3	0	1.21	1.72	0.75	1.71	-1.24	.
TRINITY_DN83069_C6_G1	3	0	2.66	3.79	1.32	4.13	-0.11	RecName: Full=Genome polyprotein;^Viruses; Retro-transcribing viruses; Caulimoviridae; Petuvirus
TRINITY_DN75445_C0_G13	3	0	1.67	3.93	2.1	4.24	0.65	.
TRINITY_DN79826_C1_G1	3	0	2.92	3.16	0.44	3	-0.59	.
TRINITY_DN81891_C0_G1	3	0	1.12	3.32	0.75	2.12	-0.27	.
TRINITY_DN82491_C1_G3	3	0	0.31	1.7	0.4	1.5	-2.08	.
TRINITY_DN81762_C1_G2	3	0	0.39	2.99	-0.18	3.01	-5.47	#N/A
TRINITY_DN81297_C3_G1	3	0	1.9	2.74	1.03	2.4	-1.94	#N/A
TRINITY_DN73688_C0_G4	3	0	0.79	2.08	-0.21	1.26	-2.42	.
TRINITY_DN80215_C0_G1	3	0	4.99	6.85	1.24	6.5	1	#N/A
TRINITY_DN71657_C5_G1	3	0	0.91	0.8	0.72	1.92	0.2	.
TRINITY_DN74718_C2_G1	3	0	1.42	1.68	0.92	1.16	0.05	.
TRINITY_DN77524_C1_G1	3	0	2.17	3.11	0.89	2.11	0.09	.
TRINITY_DN75323_C2_G3	3	0	1.6	3.28	-0.09	3.78	-2.53	.
TRINITY_DN82749_C1_G1	3	0	0.1	1.82	-0.17	1.55	-0.57	RecName: Full=Transposon Tf2-6 polyprotein;^Eukaryota; Fungi; Dikarya; Ascomycota; Taphrinomycotina; Schizosaccharomycetes; Schizosaccharomycetales; Schizosaccharomycetaceae; Schizosaccharomyces
TRINITY_DN80850_C0_G1	3	0	1.28	2.86	0	2.42	-1.09	#N/A
TRINITY_DN76140_C0_G1	3	0	1.54	2.1	0.24	2.01	-0.5	.
TRINITY_DN82971_C2_G2	3	0	1.59	2.39	0.61	2.09	-2.68	#N/A
TRINITY_DN78183_C1_G6	3	0	1.83	2.82	1.01	3.11	0.04	.
TRINITY_DN71846_C1_G2	3	0	-4.21	-1.39	-1.91	0.02	-0.86	#N/A
TRINITY_DN80814_C1_G1	3	0	2.51	2.61	0.26	2.85	-3.64	#N/A
TRINITY_DN80652_C1_G3	3	0	-0.4	0.21	-0.13	1.14	-1.58	#N/A
TRINITY_DN80652_C1_G1	3	0	0.63	1.43	0.18	1.49	-1.59	.
TRINITY_DN77184_C2_G1	3	0	3.03	3.7	1.97	3.03	0.55	#N/A
TRINITY_DN77703_C0_G1	3	0	-0.28	0.16	-0.24	0.08	-1.24	.
TRINITY_DN82454_C4_G2	3	0	1.42	1.59	0.62	1.44	-1.88	.
TRINITY_DN75892_C1_G1	3	0	3.23	3.69	0.83	3.91	-1.64	.
TRINITY_DN80201_C3_G1	3	0	1.91	2.8	2.54	2.6	-1.55	#N/A
TRINITY_DN80754_C2_G2	3	0	2.47	2.73	0.79	2.46	-1.68	#N/A
TRINITY_DN71352_C2_G1	3	0	2.57	5.59	1.76	5.04	-0.73	#N/A
TRINITY_DN75686_C0_G2	3	0	3.51	4.25	-0.24	3.19	-2.38	#N/A
TRINITY_DN78732_C3_G5	3	0	0.44	0.62	0.59	1.48	0.21	.
TRINITY_DN80965_C0_G3	3	0	-2.01	0.07	-0.68	0.94	-2.85	.
TRINITY_DN82129_C1_G2	3	0	1.65	2.13	0.39	1.63	0.59	.
TRINITY_DN81639_C3_G3	3	0	-0.7	0.47	0.06	0.57	-1.29	.
TRINITY_DN80782_C1_G1	3	0	0.55	1.16	0.76	1.58	-1.93	.
TRINITY_DN82378_C0_G4	3	0	1.11	1.48	-0.12	1.6	-2.48	#N/A
TRINITY_DN80521_C2_G1	3	0	1.53	1.8	0.16	1.86	-1.32	RecName: Full=Amino acid permease 8;^Eukaryota; Viridiplantae; Streptophyta; Embryophyta; Tracheophyta; Spermatophyta; Magnoliophyta; eudicotyledons; Gunneridae; Pentapetalae; rosids; malvids; Brassicales; Brassicaceae; Camelineae; Arabidopsis
TRINITY_DN82941_C2_G2	3	0	0.49	1.06	0.03	1.11	-2.19	.
TRINITY_DN74937_C0_G1	3	0	1.06	1.15	0.55	1.62	-1.5	#N/A
TRINITY_DN76017_C1_G1	3	0	-0.19	1.4	-1.68	2.31	-3.09	RecName: Full=Transposon Ty3-I Gag-Pol polyprotein;^Eukaryota; Fungi; Dikarya; Ascomycota; Saccharomycotina; Saccharomycetes; Saccharomycetales; Saccharomycetaceae; Saccharomyces
TRINITY_DN80902_C1_G1	3	0	1.66	1.69	-0.34	1.65	-0.06	RecName: Full=Protein NETWORKED 1A {ECO:0000303|PubMed:22840520};^Eukaryota; Viridiplantae; Streptophyta; Embryophyta; Tracheophyta; Spermatophyta; Magnoliophyta; eudicotyledons; Gunneridae; Pentapetalae; rosids; malvids; Brassicales; Brassicaceae; Camelineae; Arabidopsis
TRINITY_DN75628_C1_G2	3	0	-0.05	1	0.22	1.64	0.64	RecName: Full=Proline dehydrogenase 1, mitochondrial;^Eukaryota; Viridiplantae; Streptophyta; Embryophyta; Tracheophyta; Spermatophyta; Magnoliophyta; eudicotyledons; Gunneridae; Pentapetalae; rosids; malvids; Brassicales; Brassicaceae; Camelineae; Arabidopsis
TRINITY_DN76319_C0_G1	3	0	2.03	2.57	0.75	1.8	-1.85	.
TRINITY_DN77799_C1_G2	3	0	1.62	2.57	0.47	2.11	-2.73	#N/A
TRINITY_DN77799_C1_G1	3	0	1.04	2.25	0.36	2.01	-1.53	#N/A
TRINITY_DN82859_C2_G4	3	0	0.05	-0.04	0.28	0.39	-1.34	#N/A
TRINITY_DN79122_C1_G1	3	0	2.29	3.1	2.06	3.34	0.99	.
TRINITY_DN80265_C1_G1	3	0	1	3.32	0.6	2.45	-2.21	#N/A
TRINITY_DN80991_C5_G1	3	0	2.61	2.84	1.73	3.34	-0.02	#N/A
TRINITY_DN77816_C0_G2	3	0	-0.51	0	-0.19	-0.07	-1.35	#N/A
TRINITY_DN81803_C0_G1	3	0	1.73	2.12	1.61	2.79	0.68	#N/A
TRINITY_DN76967_C1_G1	3	0	0.21	0.76	-0.27	0.75	-1.36	.
TRINITY_DN78257_C4_G3	3	0	3.82	5.54	2.89	5.67	1.78	#N/A
TRINITY_DN70403_C0_G3	3	0	1.09	2.76	0.27	2.9	0.13	#N/A
TRINITY_DN82806_C2_G1	3	0	1.86	2.79	1.5	2.54	-0.62	.
TRINITY_DN70946_C2_G1	3	0	2.73	2.96	1.63	2.19	0.44	#N/A
TRINITY_DN72397_C2_G1	3	0	4.37	4.95	1.24	4.66	-0.56	#N/A
TRINITY_DN82939_C1_G1	3	0	1.32	1.55	0.3	1.58	-1.32	.
TRINITY_DN75850_C0_G1	3	0	-0.45	-0.61	-1	0.46	-0.1	.
TRINITY_DN82200_C3_G1	3	0	0.1	0.72	0.3	0.81	-1.18	.
TRINITY_DN80429_C0_G1	3	0	1.08	1.77	0.89	1.58	0.56	RecName: Full=Zinc finger BED domain-containing protein RICESLEEPER 2;^Eukaryota; Viridiplantae; Streptophyta; Embryophyta; Tracheophyta; Spermatophyta; Magnoliophyta; Liliopsida; Poales; Poaceae; BOP clade; Oryzoideae; Oryzeae; Oryzinae; Oryza
TRINITY_DN76001_C0_G2	3	0	4	4.99	3.93	5.83	1.51	#N/A
TRINITY_DN74658_C0_G5	3	0	-0.28	0.33	0	0.24	-1.33	#N/A
TRINITY_DN82387_C2_G2	3	0	1.57	2.37	1.23	1.82	-0.13	.
TRINITY_DN73176_C1_G2	3	0	3.1	3.26	-1.15	4.34	-1.07	.
TRINITY_DN79850_C2_G2	3	0	-0.67	0.99	0.1	0.86	-2.05	#N/A
TRINITY_DN71847_C2_G1	3	0	-0.54	0.41	-0.44	1.27	-2.05	#N/A
TRINITY_DN71312_C0_G2	3	0	2.53	2.57	1.51	2.33	0.11	#N/A
TRINITY_DN80720_C1_G1	3	0	2.41	2.69	1.7	2.2	0.07	#N/A
TRINITY_DN73184_C2_G1	3	0	0.8	1.16	0.1	0.85	-1.61	#N/A
TRINITY_DN82164_C1_G3	3	0	0.74	1.72	0.39	1.3	-0.39	.
TRINITY_DN75986_C0_G2	3	0	2.38	3.14	1.15	2.3	-1.14	.
TRINITY_DN73579_C0_G6	3	0	-0.54	0.78	0.17	0.65	-1.52	.
TRINITY_DN80393_C2_G5	3	0	4.24	5.17	1.18	5.05	0.42	#N/A
TRINITY_DN65602_C0_G1	3	0	0.23	0.21	-1.1	0.56	-0.31	RecName: Full=Protein BIG GRAIN 1-like B {ECO:0000305};^Eukaryota; Viridiplantae; Streptophyta; Embryophyta; Tracheophyta; Spermatophyta; Magnoliophyta; eudicotyledons; Gunneridae; Pentapetalae; rosids; malvids; Brassicales; Brassicaceae; Camelineae; Arabidopsis
TRINITY_DN82258_C3_G3	3	0	5.28	6.35	3.49	6.32	1.86	#N/A
TRINITY_DN78714_C1_G2	3	0	1.05	1.75	0.71	1.79	-0.04	.
TRINITY_DN82606_C1_G2	3	0	0.7	1.47	0.47	1.35	-0.34	.
TRINITY_DN72614_C3_G1	3	0	0.9	2.03	0.53	2.21	-3.28	#N/A
TRINITY_DN79022_C0_G1	3	0	-0.09	0.72	-0.8	0.38	-1.75	RecName: Full=Transcription-associated protein 1;^Eukaryota; Fungi; Dikarya; Ascomycota; Saccharomycotina; Saccharomycetes; Saccharomycetales; Saccharomycetaceae; Saccharomyces
TRINITY_DN71922_C0_G1	3	0	0.93	0.16	-0.11	1.26	-2.08	.
TRINITY_DN82099_C0_G1	3	0	0.8	1.34	1.02	2.24	0.64	RecName: Full=Aspartokinase 2, chloroplastic;^Eukaryota; Viridiplantae; Streptophyta; Embryophyta; Tracheophyta; Spermatophyta; Magnoliophyta; eudicotyledons; Gunneridae; Pentapetalae; rosids; malvids; Brassicales; Brassicaceae; Camelineae; Arabidopsis
TRINITY_DN82349_C2_G4	3	0	-0.5	0.34	-0.51	0.76	-1.36	.
TRINITY_DN77870_C0_G1	3	0	1.44	1.84	1.06	1.38	-0.02	.
TRINITY_DN77870_C0_G2	3	0	2.32	3.59	0.78	4.07	-0.78	.
TRINITY_DN82594_C3_G1	3	0	1.33	1.99	0.27	1.89	-1.12	RecName: Full=Putative ribonuclease H protein At1g65750;^Eukaryota; Viridiplantae; Streptophyta; Embryophyta; Tracheophyta; Spermatophyta; Magnoliophyta; eudicotyledons; Gunneridae; Pentapetalae; rosids; malvids; Brassicales; Brassicaceae; Camelineae; Arabidopsis
TRINITY_DN79429_C0_G1	3	0	1.38	2.75	0.19	3.74	-1.63	RecName: Full=Retrovirus-related Pol polyprotein from transposon opus;^Eukaryota; Metazoa; Ecdysozoa; Arthropoda; Hexapoda; Insecta; Pterygota; Neoptera; Holometabola; Diptera; Brachycera; Muscomorpha; Ephydroidea; Drosophilidae; Drosophila; Sophophora
TRINITY_DN83084_C17_G1	3	0	0.64	1.86	-0.25	2.69	-0.49	.
TRINITY_DN81706_C1_G1	3	0	0.43	2.4	0.8	1.52	-0.53	.
TRINITY_DN82978_C5_G1	3	0	0.3	1.73	0.62	1.31	-1.34	#N/A
TRINITY_DN81425_C0_G1	3	0	3.28	6.4	1.37	7.78	-0.14	RecName: Full=Transposon Ty3-I Gag-Pol polyprotein;^Eukaryota; Fungi; Dikarya; Ascomycota; Saccharomycotina; Saccharomycetes; Saccharomycetales; Saccharomycetaceae; Saccharomyces
TRINITY_DN82953_C5_G1	3	0	1.21	2.42	0.9	2.11	-0.41	#N/A
TRINITY_DN80930_C0_G3	3	0	0.8	1.5	0.45	0.82	-0.4	.
TRINITY_DN74248_C0_G1	3	0	2.93	1.93	-0.83	3.82	-1.33	RecName: Full=Genome polyprotein;^Viruses; ssRNA viruses; ssRNA positive-strand viruses, no DNA stage; Picornavirales; Secoviridae; Waikavirus
TRINITY_DN70719_C2_G2	3	0	3.04	4.63	2.86	4.72	-0.82	.
TRINITY_DN81885_C2_G5	3	0	-0.01	0.58	0.16	0.6	-1.22	.
TRINITY_DN77524_C1_G6	3	0	1.99	2.46	-0.95	4.91	3.08	RecName: Full=Protein SUPPRESSOR OF npr1-1, CONSTITUTIVE 1 {ECO:0000303|PubMed:14576290};^Eukaryota; Viridiplantae; Streptophyta; Embryophyta; Tracheophyta; Spermatophyta; Magnoliophyta; eudicotyledons; Gunneridae; Pentapetalae; rosids; malvids; Brassicales; Brassicaceae; Camelineae; Arabidopsis
TRINITY_DN78888_C0_G1	3	0	2.8	1.73	-0.9	3.98	-1.39	.
TRINITY_DN83034_C2_G5	3	0	1.07	4.22	-1.05	4.81	-1.39	.
TRINITY_DN81120_C1_G7	3	0	2.58	3.76	1.56	3.14	1.02	RecName: Full=Proteasome subunit alpha type-4-A;^Eukaryota; Viridiplantae; Streptophyta; Embryophyta; Tracheophyta; Spermatophyta; Magnoliophyta; eudicotyledons; Gunneridae; Pentapetalae; rosids; malvids; Brassicales; Brassicaceae; Camelineae; Arabidopsis
TRINITY_DN83048_C8_G1	3	0	1.76	3.11	1.4	3.71	0.46	RecName: Full=Copia protein;^Eukaryota; Metazoa; Ecdysozoa; Arthropoda; Hexapoda; Insecta; Pterygota; Neoptera; Holometabola; Diptera; Brachycera; Muscomorpha; Ephydroidea; Drosophilidae; Drosophila; Sophophora
TRINITY_DN71358_C1_G1	3	0	4.29	5.52	2.37	6.13	0.01	#N/A
TRINITY_DN75838_C0_G2	3	0	0.36	1.02	-0.41	0.94	-2.03	.
TRINITY_DN82000_C0_G3	3	0	3.44	4.66	2.83	5.57	0.23	.
TRINITY_DN83067_C6_G4	3	0	2.14	3.67	1.1	4.13	1.66	.
TRINITY_DN82491_C0_G1	3	0	0.59	1.02	-0.03	0.81	-1.61	.
TRINITY_DN76500_C1_G1	3	0	-0.03	-0.26	1.16	3.28	0.14	#N/A
TRINITY_DN82143_C1_G1	3	0	2.86	3.87	2.53	4.08	1.32	.
TRINITY_DN81453_C0_G1	3	0	1	1.37	0.06	1.41	-1.17	.
TRINITY_DN83055_C9_G2	3	0	2.5	4.36	1.83	4.43	0.04	#N/A
TRINITY_DN80188_C0_G1	3	0	-0.07	0.93	0.03	1.13	-1.67	.
TRINITY_DN78981_C0_G1	3	0	2.29	4.45	1.63	5.13	-0.92	.
TRINITY_DN83071_C9_G3	3	0	4.4	4.47	2.33	5.09	1.25	.
TRINITY_DN81371_C0_G3	3	0	1.81	4.97	3.16	5.9	0.71	#N/A
TRINITY_DN81371_C0_G1	3	0	2.36	3.81	2.17	4.33	0.15	#N/A
TRINITY_DN74345_C0_G1	3	0	2.08	3.65	1.6	3.69	-1.13	.
TRINITY_DN69300_C0_G1	3	0	-0.03	0.53	-0.28	0.92	-1.26	.
TRINITY_DN78217_C0_G1	3	0	2.51	3.63	1.77	3.17	-0.31	#N/A
TRINITY_DN73586_C1_G1	3	0	2.93	5.46	1.04	6.98	1.57	.
TRINITY_DN70958_C5_G1	3	0	1.02	2.52	1.04	2.46	1.13	.
TRINITY_DN70958_C5_G2	3	0	1.72	3.19	1.26	2.8	-0.54	#N/A
TRINITY_DN82211_C0_G3	3	0	1.66	2.4	1.27	2.43	-0.65	#N/A
TRINITY_DN79405_C1_G4	3	0	0.57	1.65	0.99	2.64	0.57	#N/A
TRINITY_DN71851_C0_G1	3	0	1.64	1.79	0.65	1.64	0.79	RecName: Full=Protein PHOX1 {ECO:0000303|PubMed:20856808};^Eukaryota; Viridiplantae; Streptophyta; Embryophyta; Tracheophyta; Spermatophyta; Magnoliophyta; eudicotyledons; Gunneridae; Pentapetalae; rosids; malvids; Brassicales; Brassicaceae; Camelineae; Arabidopsis
TRINITY_DN73998_C2_G7	3	0	-0.92	0.65	-2.39	-0.22	-0.71	#N/A
TRINITY_DN83076_C13_G2	3	0	2.49	3.77	1.67	4.38	1.52	.
TRINITY_DN78528_C0_G1	3	0	0.77	1.08	0.61	2.03	0.55	RecName: Full=Putative F-box/LRR-repeat protein At3g28410;^Eukaryota; Viridiplantae; Streptophyta; Embryophyta; Tracheophyta; Spermatophyta; Magnoliophyta; eudicotyledons; Gunneridae; Pentapetalae; rosids; malvids; Brassicales; Brassicaceae; Camelineae; Arabidopsis
TRINITY_DN75249_C0_G3	3	0	2.65	3.86	1.59	4.83	-0.76	.
TRINITY_DN82784_C2_G2	3	0	0.32	0.95	0.04	1.31	-1.15	.
TRINITY_DN70553_C0_G1	3	0	0.9	2.74	1.48	3.82	0.81	#N/A
TRINITY_DN77636_C1_G3	3	0	0.76	2.68	1.98	3.71	1.13	.
TRINITY_DN71984_C0_G1	3	0	-0.15	0.34	-0.05	0.49	-1.12	#N/A
TRINITY_DN76394_C2_G6	3	0	-0.09	0.65	-0.06	1.19	-1.68	.
TRINITY_DN79582_C1_G4	3	0	0.21	0.42	0.26	0.75	-1.27	.
TRINITY_DN77337_C1_G3	3	0	-0.27	0.02	-0.22	0.11	-1.39	#N/A
TRINITY_DN77337_C1_G1	3	0	0.1	0.63	-0.05	1.01	-1.23	#N/A
TRINITY_DN72646_C0_G2	3	0	2.7	3.14	1.51	3.28	0.79	.
TRINITY_DN75635_C0_G2	3	0	0.52	0.51	0.24	0.89	-1.59	.
TRINITY_DN74157_C0_G2	3	0	0.89	1.87	-0.43	1.53	1.05	.
TRINITY_DN77100_C5_G1	3	0	1.57	4.23	1.63	4.38	0.79	.
TRINITY_DN82266_C0_G1	3	0	0.54	0.95	0.46	1.01	-1.51	.
TRINITY_DN73524_C2_G1	3	0	3.32	4.26	1.81	4.83	-1.06	.
TRINITY_DN75064_C2_G1	3	0	0.67	1.85	1.8	3.24	0.9	RecName: Full=Beta-1,3-galactosyltransferase GALT1 {ECO:0000305};^Eukaryota; Viridiplantae; Streptophyta; Embryophyta; Tracheophyta; Spermatophyta; Magnoliophyta; eudicotyledons; Gunneridae; Pentapetalae; rosids; malvids; Brassicales; Brassicaceae; Camelineae; Arabidopsis
TRINITY_DN74197_C0_G1	3	0	4.1	5.87	3.32	6.3	0.01	#N/A
TRINITY_DN79227_C1_G1	3	0	2.2	4.66	3.55	3.76	0.54	#N/A
TRINITY_DN82880_C0_G2	3	0	0.26	1.35	0.28	1.58	-2.2	.
TRINITY_DN77569_C1_G2	3	0	-6.23	-2.69	-1.74	0.1	-1.36	RecName: Full=U3 small nucleolar RNA-associated protein 18 homolog;^Eukaryota; Viridiplantae; Streptophyta; Embryophyta; Tracheophyta; Spermatophyta; Magnoliophyta; eudicotyledons; Gunneridae; Pentapetalae; rosids; malvids; Brassicales; Brassicaceae; Camelineae; Arabidopsis
TRINITY_DN74133_C3_G2	3	0	-1.74	-1.44	-1.15	-0.34	-1.29	RecName: Full=Dammarenediol II synthase;^Eukaryota; Viridiplantae; Streptophyta; Embryophyta; Tracheophyta; Spermatophyta; Magnoliophyta; eudicotyledons; Gunneridae; Pentapetalae; asterids; campanulids; Apiales; Araliaceae; Panax
TRINITY_DN76493_C0_G4	3	0	2.19	4.96	2.7	5.86	-0.63	#N/A
TRINITY_DN75638_C0_G1	3	0	2.13	2.15	0.46	1.91	0.38	#N/A
TRINITY_DN80315_C0_G1	3	0	-0.1	1.53	0.48	1.41	-1.48	#N/A
TRINITY_DN74598_C3_G1	3	0	-0.87	-0.67	-0.25	-0.04	-1.22	.
TRINITY_DN77559_C4_G1	3	0	1.7	3.69	1.3	3.25	-0.5	.
TRINITY_DN79242_C1_G5	3	0	2.94	3.91	1.47	3.32	0.36	#N/A
TRINITY_DN81036_C4_G1	3	0	0.39	0.68	0.06	1.1	-1.8	#N/A
TRINITY_DN80248_C1_G2	3	0	1.92	2.15	0.13	2.21	-2.99	#N/A
TRINITY_DN83076_C13_G1	3	0	0.65	2.38	0.55	3.76	0.49	.
TRINITY_DN75196_C0_G1	3	0	2.55	2.6	-0.54	2.23	-1.91	.
TRINITY_DN71346_C1_G6	3	0	-1.27	-1.3	-0.59	0.07	-0.63	.
TRINITY_DN78919_C2_G8	3	0	2.08	2.11	0.97	1.82	-1.39	.
TRINITY_DN82680_C2_G1	3	0	0.32	0.65	-0.38	0.47	-1.3	.
TRINITY_DN79842_C4_G2	3	0	2.66	3.38	-0.02	2.93	0.38	.
TRINITY_DN59858_C0_G1	3	0	-0.67	-0.58	0.28	2.12	0.35	RecName: Full=Two-component response regulator ORR26 {ECO:0000305};^Eukaryota; Viridiplantae; Streptophyta; Embryophyta; Tracheophyta; Spermatophyta; Magnoliophyta; Liliopsida; Poales; Poaceae; BOP clade; Oryzoideae; Oryzeae; Oryzinae; Oryza
TRINITY_DN74882_C0_G1	3	0	3.56	5.01	2.26	5.08	-0.07	.
TRINITY_DN76794_C0_G1	3	0	1.22	1.29	0.62	1.28	0.25	RecName: Full=G-type lectin S-receptor-like serine/threonine-protein kinase SD1-1;^Eukaryota; Viridiplantae; Streptophyta; Embryophyta; Tracheophyta; Spermatophyta; Magnoliophyta; eudicotyledons; Gunneridae; Pentapetalae; rosids; malvids; Brassicales; Brassicaceae; Camelineae; Arabidopsis
TRINITY_DN82639_C3_G3	3	0	1.08	1.06	0.37	1.7	-2.46	.
TRINITY_DN82639_C3_G5	3	0	-0.74	0.31	-1.86	-0.03	-0.94	.
TRINITY_DN73880_C1_G1	3	0	-0.42	0.34	0.03	0.5	-1.11	#N/A
TRINITY_DN74711_C1_G7	3	0	3.25	4.91	3.12	4.87	0.71	#N/A
TRINITY_DN70698_C0_G1	3	0	2.08	2.47	1.18	2.92	0.87	RecName: Full=Oil body-associated protein 2A {ECO:0000303|PubMed:24406791};^Eukaryota; Viridiplantae; Streptophyta; Embryophyta; Tracheophyta; Spermatophyta; Magnoliophyta; eudicotyledons; Gunneridae; Pentapetalae; rosids; malvids; Brassicales; Brassicaceae; Camelineae; Arabidopsis
TRINITY_DN81097_C0_G3	3	0	0.65	0.73	0.29	0.96	-1.95	.
TRINITY_DN78836_C2_G1	3	0	2.03	2.51	0.75	2.06	-1.99	.
TRINITY_DN78956_C1_G2	3	0	0.23	0.37	-0.07	0.57	-1.32	RecName: Full=Uncharacterized protein in rpcF 3'region;^Bacteria; Cyanobacteria; Synechococcales; Synechococcaceae; Synechococcus
TRINITY_DN81398_C2_G1	3	0	0.88	1.55	-0.36	1	-2.01	.
TRINITY_DN83023_C8_G1	3	0	1.79	3.12	0.3	3.36	-1.81	.
TRINITY_DN69518_C1_G1	3	0	1.17	1.63	0.07	1.51	-0.16	RecName: Full=Disease resistance protein RPS4 {ECO:0000303|PubMed:10571887};^Eukaryota; Viridiplantae; Streptophyta; Embryophyta; Tracheophyta; Spermatophyta; Magnoliophyta; eudicotyledons; Gunneridae; Pentapetalae; rosids; malvids; Brassicales; Brassicaceae; Camelineae; Arabidopsis
TRINITY_DN77360_C1_G7	3	0	2.27	3.26	-1.14	2.9	-1.03	.
TRINITY_DN77360_C1_G6	3	0	2.03	3.23	0.4	2.6	-0.64	.
TRINITY_DN83085_C24_G1	3	0	3.34	3.58	2.04	4.24	0.86	.
TRINITY_DN80695_C2_G1	3	0	1.43	1.98	0.33	1.2	-0.23	RecName: Full=Kinesin-like protein KIN-5B {ECO:0000305};^Eukaryota; Viridiplantae; Streptophyta; Embryophyta; Tracheophyta; Spermatophyta; Magnoliophyta; eudicotyledons; Gunneridae; Pentapetalae; rosids; malvids; Brassicales; Brassicaceae; Camelineae; Arabidopsis
TRINITY_DN72533_C1_G7	3	0	-0.7	-0.58	-1.55	0.89	-0.15	#N/A
TRINITY_DN71933_C3_G3	3	0	-0.92	0.36	-2.53	0.16	-0.69	.
TRINITY_DN76394_C2_G2	3	0	0.07	0.4	0.29	0.55	-1.09	#N/A
TRINITY_DN76771_C1_G4	3	0	1.14	2.2	0.67	2.27	-0.85	.
TRINITY_DN81296_C1_G1	3	0	2.59	4.22	1.76	4.44	-0.83	#N/A
TRINITY_DN79384_C0_G1	3	0	0.65	0.79	0	0.86	-1.84	RecName: Full=Vacuolar iron transporter homolog 4;^Eukaryota; Viridiplantae; Streptophyta; Embryophyta; Tracheophyta; Spermatophyta; Magnoliophyta; eudicotyledons; Gunneridae; Pentapetalae; rosids; malvids; Brassicales; Brassicaceae; Camelineae; Arabidopsis
TRINITY_DN73521_C2_G2	3	0	1.2	3.6	0.92	4.73	-1.03	#N/A
TRINITY_DN72835_C3_G2	3	0	1.04	1.75	0.51	1.74	-0.13	RecName: Full=Type I inositol polyphosphate 5-phosphatase 2 {ECO:0000303|PubMed:11402208};^Eukaryota; Viridiplantae; Streptophyta; Embryophyta; Tracheophyta; Spermatophyta; Magnoliophyta; eudicotyledons; Gunneridae; Pentapetalae; rosids; malvids; Brassicales; Brassicaceae; Camelineae; Arabidopsis
TRINITY_DN79985_C0_G2	3	0	0.66	1.42	0.47	1.66	-1.55	#N/A
TRINITY_DN79973_C0_G2	3	0	1.13	2.63	0.81	3.21	-2.48	.
TRINITY_DN76307_C1_G1	3	0	1.6	2.27	0.51	2.91	-3.58	#N/A
TRINITY_DN79976_C0_G1	3	0	1.08	1.65	2.01	1.84	-0.28	#N/A
TRINITY_DN81799_C2_G2	3	0	2.68	5.32	2.08	5.48	-1.38	#N/A
TRINITY_DN71719_C2_G2	3	0	1.17	3.02	2.12	4.84	1.21	.
TRINITY_DN76348_C4_G1	3	0	-1.9	0.04	-1.32	-0.5	-3.04	#N/A
TRINITY_DN82294_C1_G1	3	0	1.35	3.12	0.03	2.88	-1.69	#N/A
TRINITY_DN69774_C1_G1	3	0	3.36	3.83	0.5	5.73	1.31	#N/A
TRINITY_DN72201_C2_G2	3	0	1.29	1.54	0.12	2.65	0.16	RecName: Full=Uncharacterized protein At4g19900;^Eukaryota; Viridiplantae; Streptophyta; Embryophyta; Tracheophyta; Spermatophyta; Magnoliophyta; eudicotyledons; Gunneridae; Pentapetalae; rosids; malvids; Brassicales; Brassicaceae; Camelineae; Arabidopsis
TRINITY_DN72929_C0_G2	3	0	1.61	1.73	0.66	1.52	-1.86	.
TRINITY_DN76802_C0_G1	3	0	0.54	1.37	-0.12	0.75	-1.25	.
TRINITY_DN80120_C1_G1	3	0	-0.17	1.01	0.03	1.05	-1.12	.
TRINITY_DN78261_C0_G5	3	0	-0.1	-0.09	0.08	1.47	-1.68	.
TRINITY_DN81854_C3_G1	3	0	0.25	0.69	0.04	1.05	-1.73	#N/A
TRINITY_DN80886_C2_G1	3	0	1.73	5.33	4.23	5.67	1.66	.
TRINITY_DN76094_C0_G1	3	0	2.35	2.85	0.39	2.97	-0.95	.
TRINITY_DN72970_C2_G2	3	0	0.93	2.88	1.39	3.17	0.61	.
TRINITY_DN78000_C0_G1	3	0	0.17	2.63	0.86	2.43	0.72	.
TRINITY_DN78000_C0_G2	3	0	1.56	3.43	1.99	3.99	-0.04	#N/A
TRINITY_DN83021_C6_G1	3	0	1.27	1.95	0.83	1.31	-0.77	RecName: Full=Eukaryotic translation initiation factor 3 subunit D {ECO:0000255|HAMAP-Rule:MF_03003};^Eukaryota; Viridiplantae; Streptophyta; Embryophyta; Tracheophyta; Spermatophyta; Magnoliophyta; eudicotyledons; Gunneridae; Pentapetalae; rosids; malvids; Brassicales; Brassicaceae; Camelineae; Arabidopsis
TRINITY_DN81930_C1_G3	3	0	0	1.43	0.2	1.3	-1.7	#N/A
TRINITY_DN82094_C0_G1	3	0	-0.3	0.56	-0.18	0.5	-3.06	#N/A
TRINITY_DN78781_C2_G1	3	0	0.54	0.95	-0.14	0.85	-1.59	.
TRINITY_DN78781_C2_G3	3	0	1	1.04	0.07	1.04	-1.39	.
TRINITY_DN78286_C0_G3	3	0	2.56	4.11	1.31	3.53	-0.68	.
TRINITY_DN78333_C1_G4	3	0	0.11	0.1	-0.17	0.65	-1.61	#N/A
TRINITY_DN78333_C1_G1	3	0	-1.54	-0.29	-0.21	1.06	-0.21	#N/A
TRINITY_DN78790_C3_G2	3	0	2.21	2.25	1.8	2.57	-0.17	RecName: Full=Heat shock 70 kDa protein BIP1 {ECO:0000305};^Eukaryota; Viridiplantae; Streptophyta; Embryophyta; Tracheophyta; Spermatophyta; Magnoliophyta; Liliopsida; Poales; Poaceae; BOP clade; Oryzoideae; Oryzeae; Oryzinae; Oryza
TRINITY_DN76430_C1_G1	3	0	2.1	2.06	0.98	1.84	0.75	#N/A
TRINITY_DN82995_C4_G2	3	0	4.39	5.27	2.63	5.71	0.8	RecName: Full=Protein FAR1-RELATED SEQUENCE 7;^Eukaryota; Viridiplantae; Streptophyta; Embryophyta; Tracheophyta; Spermatophyta; Magnoliophyta; eudicotyledons; Gunneridae; Pentapetalae; rosids; malvids; Brassicales; Brassicaceae; Camelineae; Arabidopsis
TRINITY_DN79150_C0_G1	3	0	3.56	3.68	0.75	3.21	-1.67	.
TRINITY_DN81794_C1_G1	3	0	0.16	0.9	-0.03	0.81	-3.08	.
TRINITY_DN80905_C2_G2	3	0	1.41	2.06	0.74	1.67	0.53	.
TRINITY_DN73147_C1_G1	3	0	0.89	1.44	0.49	1.59	-1.37	.
TRINITY_DN82864_C3_G1	3	0	1.15	2.06	0.59	2.19	1.07	#N/A
TRINITY_DN76763_C2_G1	3	0	0.14	-0.42	0.05	1.12	-2.06	.
TRINITY_DN73698_C0_G1	3	0	2.21	3.5	0.29	4.06	-1.12	RecName: Full=Protein FAR1-RELATED SEQUENCE 5;^Eukaryota; Viridiplantae; Streptophyta; Embryophyta; Tracheophyta; Spermatophyta; Magnoliophyta; eudicotyledons; Gunneridae; Pentapetalae; rosids; malvids; Brassicales; Brassicaceae; Camelineae; Arabidopsis
TRINITY_DN81419_C2_G1	3	0	1.14	1.79	0.82	1.29	-0.44	.
TRINITY_DN79017_C3_G1	3	0	0.4	1.34	0.03	1.39	-1.99	.
TRINITY_DN78390_C0_G2	3	0	2.53	3.62	1.2	3.3	1.58	.
TRINITY_DN82652_C0_G1	3	0	0.65	1.48	0.33	1.14	-0.22	.
TRINITY_DN82989_C3_G4	3	0	3.24	4.48	1.64	4.35	0.7	#N/A
TRINITY_DN71721_C0_G2	3	0	0.12	0.06	-0.56	0.23	-1.12	RecName: Full=Probable F-box protein At5g47300;^Eukaryota; Viridiplantae; Streptophyta; Embryophyta; Tracheophyta; Spermatophyta; Magnoliophyta; eudicotyledons; Gunneridae; Pentapetalae; rosids; malvids; Brassicales; Brassicaceae; Camelineae; Arabidopsis
TRINITY_DN73637_C0_G1	3	0	2.88	4.93	2.35	5.43	-0.48	#N/A
TRINITY_DN73305_C0_G4	3	0	1.69	2.48	1	2.11	0.85	#N/A
TRINITY_DN75863_C1_G3	3	0	-0.19	0.9	-0.16	1.2	-1.52	.
TRINITY_DN81684_C1_G1	3	0	1.48	2.73	0.1	2.26	-0.04	.
TRINITY_DN72262_C0_G8	3	0	-0.84	0.56	0.22	0.23	-3.28	.
TRINITY_DN82843_C2_G1	3	0	3.83	5.54	2.11	6.49	-0.01	#N/A
TRINITY_DN15685_C0_G1	3	0	-0.87	-1.07	-1.12	-0.43	-1.21	RecName: Full=Gibberellin 2-beta-dioxygenase 8;^Eukaryota; Viridiplantae; Streptophyta; Embryophyta; Tracheophyta; Spermatophyta; Magnoliophyta; eudicotyledons; Gunneridae; Pentapetalae; rosids; malvids; Brassicales; Brassicaceae; Camelineae; Arabidopsis
TRINITY_DN79439_C2_G1	3	0	0.61	2.05	1.25	0.95	-0.79	.
TRINITY_DN77484_C0_G2	3	0	3.22	3.83	1.66	3.02	-0.12	#N/A
TRINITY_DN78975_C0_G2	3	0	2.07	2.5	0.75	2.21	-1.33	.
TRINITY_DN82108_C1_G1	3	0	1.57	3.63	1.14	3.48	-1.13	#N/A
TRINITY_DN82406_C1_G1	3	0	1.54	1.98	0.26	2.29	-2.22	RecName: Full=Cationic amino acid transporter 9, chloroplastic;^Eukaryota; Viridiplantae; Streptophyta; Embryophyta; Tracheophyta; Spermatophyta; Magnoliophyta; eudicotyledons; Gunneridae; Pentapetalae; rosids; malvids; Brassicales; Brassicaceae; Camelineae; Arabidopsis
TRINITY_DN79312_C1_G1	3	0	2.37	4.02	-1.8	3.63	-0.2	#N/A
TRINITY_DN80228_C0_G1	3	0	1.6	2.69	1.04	2.75	-0.36	.
TRINITY_DN81471_C0_G1	3	0	2.57	2.88	0.97	2.73	-0.86	#N/A
TRINITY_DN82985_C4_G4	3	0	1.35	2.46	0.58	2.89	-1.85	#N/A
TRINITY_DN73150_C4_G3	3	0	3.51	5.22	3.06	4.85	1	#N/A
TRINITY_DN79006_C0_G1	3	0	2.15	4.11	2.86	4.85	0.16	#N/A
TRINITY_DN82395_C0_G2	3	0	0.5	0.82	0.65	1.75	-2.09	.
TRINITY_DN73372_C5_G1	3	0	-0.22	0.22	-0.16	0.61	-1.26	RecName: Full=GTPase Der {ECO:0000255|HAMAP-Rule:MF_00195};^Bacteria; Proteobacteria; Alphaproteobacteria; Rhodospirillales; Rhodospirillaceae; Magnetospirillum
TRINITY_DN75704_C3_G3	3	0	1.9	2.26	0.61	2.46	-2.36	.
TRINITY_DN74329_C1_G1	3	0	1.7	2.32	0.69	2.16	0.4	.
TRINITY_DN76843_C1_G1	3	0	2.21	4.17	1.19	4.54	-0.74	.
TRINITY_DN78939_C0_G1	3	0	1.68	2.68	-0.29	2.16	-2.56	.
TRINITY_DN78396_C0_G1	3	0	1.14	1.28	0.63	1.04	-0.21	RecName: Full=Two-component response regulator-like APRR3;^Eukaryota; Viridiplantae; Streptophyta; Embryophyta; Tracheophyta; Spermatophyta; Magnoliophyta; eudicotyledons; Gunneridae; Pentapetalae; rosids; malvids; Brassicales; Brassicaceae; Camelineae; Arabidopsis
TRINITY_DN78184_C0_G1	3	0	0.92	1.22	0.49	1.74	-1.55	#N/A
TRINITY_DN77282_C0_G1	3	0	1.23	1.81	0.63	1.1	-0.83	.
TRINITY_DN80746_C0_G4	3	0	0.56	2.49	-0.12	2.23	-3.67	.
TRINITY_DN81472_C0_G2	3	0	0.48	0.91	-0.19	1.38	-1.94	.
TRINITY_DN71988_C1_G4	3	0	-0.19	-0.6	-1.45	0.31	-1.71	.
TRINITY_DN81160_C0_G1	3	0	0.98	1.36	0.19	1.22	-1.14	.
TRINITY_DN79228_C1_G1	3	0	1.73	2.29	0.22	1.97	-1.97	.
TRINITY_DN78323_C0_G4	3	0	-0.96	0.15	-0.19	0.2	-1.6	#N/A
TRINITY_DN82631_C2_G3	3	0	1.53	2.02	0.57	1.44	0.48	RecName: Full=Kinesin-like protein KIN-12C {ECO:0000305};^Eukaryota; Viridiplantae; Streptophyta; Embryophyta; Tracheophyta; Spermatophyta; Magnoliophyta; eudicotyledons; Gunneridae; Pentapetalae; rosids; malvids; Brassicales; Brassicaceae; Camelineae; Arabidopsis
TRINITY_DN72154_C2_G1	3	0	3.89	6.56	3.62	6.72	2	#N/A
TRINITY_DN83012_C6_G2	3	0	3.9	4.1	-0.41	3.68	-1.45	.
TRINITY_DN79263_C1_G3	3	0	-0.42	0.5	0.27	0.51	-1.34	.
TRINITY_DN79394_C0_G2	3	0	1.84	2.72	0.96	2.33	-0.39	.
TRINITY_DN65113_C0_G1	3	0	0.95	1.25	-0.01	0.79	-0.05	RecName: Full=Probable lysine-specific demethylase ELF6;^Eukaryota; Viridiplantae; Streptophyta; Embryophyta; Tracheophyta; Spermatophyta; Magnoliophyta; eudicotyledons; Gunneridae; Pentapetalae; rosids; malvids; Brassicales; Brassicaceae; Camelineae; Arabidopsis
TRINITY_DN70995_C1_G4	3	0	2.41	3.24	1.26	4.54	1.57	.
TRINITY_DN81516_C2_G1	3	0	0.85	2.02	0.88	1.74	0.48	.
TRINITY_DN74092_C1_G4	3	0	2.99	4.31	1.1	3.52	-0.45	RecName: Full=Uncharacterized mitochondrial protein AtMg00810;^Eukaryota; Viridiplantae; Streptophyta; Embryophyta; Tracheophyta; Spermatophyta; Magnoliophyta; eudicotyledons; Gunneridae; Pentapetalae; rosids; malvids; Brassicales; Brassicaceae; Camelineae; Arabidopsis
TRINITY_DN80089_C1_G3	3	0	2.94	5.09	-0.48	5.11	-0.98	#N/A
TRINITY_DN81741_C0_G2	3	0	-0.07	1.73	0.53	2.37	-2.78	.
TRINITY_DN73869_C1_G2	3	0	1.87	1.9	0	1.74	-0.45	RecName: Full=Uncharacterized protein At1g10890;^Eukaryota; Viridiplantae; Streptophyta; Embryophyta; Tracheophyta; Spermatophyta; Magnoliophyta; eudicotyledons; Gunneridae; Pentapetalae; rosids; malvids; Brassicales; Brassicaceae; Camelineae; Arabidopsis
TRINITY_DN79756_C2_G2	3	0	-0.57	-0.24	-0.24	-0.13	-1.18	RecName: Full=Protein CYPRO4;^Eukaryota; Viridiplantae; Streptophyta; Embryophyta; Tracheophyta; Spermatophyta; Magnoliophyta; eudicotyledons; Gunneridae; Pentapetalae; asterids; campanulids; Asterales; Asteraceae; Carduoideae; Cardueae; Carduinae; Cynara
TRINITY_DN73887_C1_G3	3	0	0.09	0.94	0.01	1.61	-1.22	#N/A
TRINITY_DN72689_C0_G1	3	0	-0.21	0.55	-0.03	0.63	-1.24	.
TRINITY_DN82795_C1_G4	3	0	2.3	2.4	1.62	4.45	-1.61	#N/A
TRINITY_DN81467_C0_G1	3	0	0.72	0.84	-0.09	1.03	-1.91	.
TRINITY_DN76928_C1_G2	3	0	0.82	2.31	0.21	1.65	-2.36	#N/A
TRINITY_DN79332_C1_G2	3	0	1.12	1.68	0.74	2.07	-1.21	RecName: Full=Dolichyl-diphosphooligosaccharide--protein glycosyltransferase 48 kDa subunit;^Eukaryota; Viridiplantae; Streptophyta; Embryophyta; Tracheophyta; Spermatophyta; Magnoliophyta; eudicotyledons; Gunneridae; Pentapetalae; rosids; malvids; Brassicales; Brassicaceae; Camelineae; Arabidopsis
TRINITY_DN82204_C0_G2	3	0	0.32	2.74	-1	3.52	-5.11	RecName: Full=Retrovirus-related Pol polyprotein from transposon TNT 1-94;^Eukaryota; Viridiplantae; Streptophyta; Embryophyta; Tracheophyta; Spermatophyta; Magnoliophyta; eudicotyledons; Gunneridae; Pentapetalae; asterids; lamiids; Solanales; Solanaceae; Nicotianoideae; Nicotianeae; Nicotiana
TRINITY_DN80061_C3_G2	3	0	2.3	3.01	1.44	3.41	-1.95	#N/A
TRINITY_DN69350_C1_G2	3	0	1.92	1.64	0.81	1.35	0.33	RecName: Full=Jacalin-related lectin 3;^Eukaryota; Viridiplantae; Streptophyta; Embryophyta; Tracheophyta; Spermatophyta; Magnoliophyta; eudicotyledons; Gunneridae; Pentapetalae; rosids; malvids; Brassicales; Brassicaceae; Camelineae; Arabidopsis
TRINITY_DN78197_C4_G3	3	0	-2.55	0.19	-1.4	0.29	-0.11	.
TRINITY_DN81910_C1_G1	3	0	0.55	0.86	0.21	0.85	-1.26	.
TRINITY_DN74820_C1_G1	3	0	0.86	1.56	0.54	1.49	0.76	RecName: Full=ABC transporter A family member 2;^Eukaryota; Viridiplantae; Streptophyta; Embryophyta; Tracheophyta; Spermatophyta; Magnoliophyta; eudicotyledons; Gunneridae; Pentapetalae; rosids; malvids; Brassicales; Brassicaceae; Camelineae; Arabidopsis
TRINITY_DN74208_C1_G1	3	0	1.39	2.46	1.55	2.34	0.07	.
TRINITY_DN82366_C2_G1	3	0	0.83	1.38	1.41	1.42	-0.15	.
TRINITY_DN82366_C2_G3	3	0	3.04	3.04	0.88	3	-1.5	#N/A
TRINITY_DN80279_C3_G4	3	0	1.6	4.72	2.8	5.74	0.7	.
TRINITY_DN81919_C3_G4	3	0	-0.17	1.23	0.03	1.07	-5.74	#N/A
TRINITY_DN75244_C0_G5	3	0	0.34	1.91	0	1.66	-5.03	#N/A
TRINITY_DN76016_C0_G7	3	0	-0.04	0.56	0.32	1.12	-1.46	.
TRINITY_DN71806_C1_G1	3	0	1.82	2.54	1.22	3.76	0.76	.
TRINITY_DN76768_C0_G2	3	0	1.08	1.13	0.07	1.27	-1.43	.
TRINITY_DN71750_C1_G5	3	0	-0.9	3.25	2.02	0.94	-2.36	RecName: Full=Myosin regulatory light chain 2, skeletal muscle isoform;^Eukaryota; Metazoa; Chordata; Craniata; Vertebrata; Euteleostomi; Archelosauria; Archosauria; Dinosauria; Saurischia; Theropoda; Coelurosauria; Aves; Neognathae; Galloanserae; Galliformes; Phasianidae; Phasianinae; Gallus
TRINITY_DN77324_C1_G1	3	0	-0.66	-0.13	-0.25	-0.1	-1.29	#N/A
TRINITY_DN75971_C0_G4	3	0	-0.41	0.43	-0.01	1	-1.2	.
TRINITY_DN75971_C0_G8	3	0	-0.41	-0.6	-0.41	0.1	-1.72	.
TRINITY_DN76009_C1_G2	3	0	3.28	4.52	2.13	4.83	-0.71	.
TRINITY_DN80836_C0_G1	3	0	0.24	0.22	0.38	0.89	-2.56	RecName: Full=Protein GAMETE EXPRESSED 2;^Eukaryota; Viridiplantae; Streptophyta; Embryophyta; Tracheophyta; Spermatophyta; Magnoliophyta; eudicotyledons; Gunneridae; Pentapetalae; rosids; malvids; Brassicales; Brassicaceae; Camelineae; Arabidopsis
TRINITY_DN79920_C0_G4	3	0	0.17	0.86	0.08	1.29	-1.59	#N/A
TRINITY_DN80399_C0_G2	3	0	1.74	4.03	2.8	4.68	1.08	#N/A
TRINITY_DN73924_C3_G3	3	0	-1.75	-0.2	-0.68	0.95	0	#N/A
TRINITY_DN72779_C0_G1	3	0	3.32	4.28	2.36	3.8	1.49	#N/A
TRINITY_DN75275_C1_G1	3	0	-0.03	0.91	0.36	0.72	-1.14	.
TRINITY_DN79928_C0_G1	3	0	0.76	1.27	0.1	0.78	-0.03	RecName: Full=Protein RRP6-like 2 {ECO:0000303|PubMed:18285452};^Eukaryota; Viridiplantae; Streptophyta; Embryophyta; Tracheophyta; Spermatophyta; Magnoliophyta; eudicotyledons; Gunneridae; Pentapetalae; rosids; malvids; Brassicales; Brassicaceae; Camelineae; Arabidopsis
TRINITY_DN77577_C1_G2	3	0	1.06	2.28	1.6	2.55	0.07	.
TRINITY_DN75123_C0_G2	3	0	1.09	1.36	0.58	1.35	0.49	.
TRINITY_DN79043_C2_G1	3	0	-0.23	0.41	-1.27	0.39	-1.43	.
TRINITY_DN74814_C0_G1	3	0	0.49	0.97	0.58	1.83	0.48	RecName: Full=Receptor-like cytosolic serine/threonine-protein kinase RBK2;^Eukaryota; Viridiplantae; Streptophyta; Embryophyta; Tracheophyta; Spermatophyta; Magnoliophyta; eudicotyledons; Gunneridae; Pentapetalae; rosids; malvids; Brassicales; Brassicaceae; Camelineae; Arabidopsis
TRINITY_DN76364_C0_G1	3	0	1.63	2.91	2.55	2.48	0.11	#N/A
TRINITY_DN75276_C1_G1	3	0	0.84	1.58	0.46	1.59	0.65	RecName: Full=Protein PHOX1 {ECO:0000303|PubMed:20856808};^Eukaryota; Viridiplantae; Streptophyta; Embryophyta; Tracheophyta; Spermatophyta; Magnoliophyta; eudicotyledons; Gunneridae; Pentapetalae; rosids; malvids; Brassicales; Brassicaceae; Camelineae; Arabidopsis
TRINITY_DN75938_C1_G3	3	0	2.02	3.36	1.52	3.61	-1.19	.
TRINITY_DN82635_C0_G3	3	0	0.64	1.91	1.68	1.59	-1.15	#N/A
TRINITY_DN82635_C0_G2	3	0	0.43	1.17	0.42	1.13	-1.97	.
TRINITY_DN81672_C3_G1	3	0	0.81	1.75	0.31	2	-2.9	RecName: Full=Hydroxymethylglutaryl-CoA synthase;^Eukaryota; Viridiplantae; Streptophyta; Embryophyta; Tracheophyta; Spermatophyta; Magnoliophyta; eudicotyledons; Gunneridae; Pentapetalae; rosids; malvids; Brassicales; Brassicaceae; Camelineae; Arabidopsis
TRINITY_DN81449_C0_G1	3	0	-0.22	0.63	0.33	0.97	-1.21	RecName: Full=Telomere repeat-binding protein 3;^Eukaryota; Viridiplantae; Streptophyta; Embryophyta; Tracheophyta; Spermatophyta; Magnoliophyta; eudicotyledons; Gunneridae; Pentapetalae; rosids; malvids; Brassicales; Brassicaceae; Camelineae; Arabidopsis
TRINITY_DN75191_C3_G2	3	0	2.39	4.62	2.06	3.51	0.86	#N/A
TRINITY_DN80291_C4_G4	3	0	3.56	4.62	2.93	4.24	0.18	.
TRINITY_DN82768_C3_G1	3	0	1.59	2.17	0.96	1.39	-0.42	#N/A
TRINITY_DN80883_C0_G1	3	0	0.9	2.14	1.22	1.87	0.65	RecName: Full=Calmodulin-binding protein 60 D {ECO:0000303|PubMed:11782485};^Eukaryota; Viridiplantae; Streptophyta; Embryophyta; Tracheophyta; Spermatophyta; Magnoliophyta; eudicotyledons; Gunneridae; Pentapetalae; rosids; malvids; Brassicales; Brassicaceae; Camelineae; Arabidopsis
TRINITY_DN71481_C1_G2	3	0	2.39	3.2	1.55	3.08	0.42	.
TRINITY_DN80291_C4_G3	3	0	2.85	4.08	2.02	3.5	-0.34	.
TRINITY_DN72339_C0_G2	3	0	1.66	2.06	0.89	2.11	-0.19	RecName: Full=Probable helicase MAGATAMA 3;^Eukaryota; Viridiplantae; Streptophyta; Embryophyta; Tracheophyta; Spermatophyta; Magnoliophyta; eudicotyledons; Gunneridae; Pentapetalae; rosids; malvids; Brassicales; Brassicaceae; Camelineae; Arabidopsis
TRINITY_DN80491_C0_G1	3	0	0.19	2.21	-1.72	0.22	-2.25	RecName: Full=IAA-leucine resistant 2 {ECO:0000303|PubMed:12904214};^Eukaryota; Viridiplantae; Streptophyta; Embryophyta; Tracheophyta; Spermatophyta; Magnoliophyta; eudicotyledons; Gunneridae; Pentapetalae; rosids; malvids; Brassicales; Brassicaceae; Camelineae; Arabidopsis
TRINITY_DN82504_C3_G1	3	0	1.57	1.77	0.3	1.22	-0.65	.
TRINITY_DN81498_C2_G3	3	0	1.81	3.14	1.74	2.43	-0.13	.
TRINITY_DN82722_C2_G2	3	0	2.39	3.74	1.9	4.01	0.83	RecName: Full=Gag-Pol polyprotein;^Viruses; Retro-transcribing viruses; Retroviridae; Orthoretrovirinae; Lentivirus; Primate lentivirus group
TRINITY_DN72577_C1_G1	3	0	3.22	4.05	1.87	3.32	-1.19	#N/A
TRINITY_DN73960_C0_G2	3	0	-0.01	0.83	-0.1	1.25	-2.56	.
TRINITY_DN76281_C2_G2	3	0	2.96	3.13	1.16	2.96	-0.27	.
TRINITY_DN71380_C4_G1	3	0	1.3	1.39	0.71	1.7	0.48	RecName: Full=G-type lectin S-receptor-like serine/threonine-protein kinase B120;^Eukaryota; Viridiplantae; Streptophyta; Embryophyta; Tracheophyta; Spermatophyta; Magnoliophyta; eudicotyledons; Gunneridae; Pentapetalae; rosids; malvids; Brassicales; Brassicaceae; Camelineae; Arabidopsis
TRINITY_DN77978_C0_G1	3	0	1.58	2.81	2.09	2.45	0.73	.
TRINITY_DN78822_C1_G1	3	0	0.51	1.06	0.15	1.05	-1.78	.
TRINITY_DN74234_C2_G2	3	0	1.92	2.67	1.49	2.76	0.85	.
TRINITY_DN71583_C1_G1	3	0	0.38	0.51	-0.47	0.47	-1.51	RecName: Full=RNA pseudouridine synthase 4, mitochondrial;^Eukaryota; Viridiplantae; Streptophyta; Embryophyta; Tracheophyta; Spermatophyta; Magnoliophyta; eudicotyledons; Gunneridae; Pentapetalae; rosids; malvids; Brassicales; Brassicaceae; Camelineae; Arabidopsis
TRINITY_DN80812_C3_G2	3	0	4.84	6.94	4.4	7.16	1.58	#N/A
TRINITY_DN71516_C7_G3	3	0	2.09	5.01	1.23	6.17	1.52	#N/A
TRINITY_DN81750_C1_G1	3	0	0.02	0.91	-0.15	1.17	-1.34	.
TRINITY_DN72597_C5_G1	3	0	-0.26	0.55	-0.55	0.47	-2.7	#N/A
TRINITY_DN82884_C2_G2	3	0	-0.1	0.85	0.03	0.56	-1.75	#N/A
TRINITY_DN69192_C0_G5	3	0	1.59	4.18	0.62	3.18	0.35	#N/A
TRINITY_DN78351_C0_G1	3	0	0.86	2.29	0.87	3.02	1.09	RecName: Full=Squalene monooxygenase;^Eukaryota; Viridiplantae; Streptophyta; Embryophyta; Tracheophyta; Spermatophyta; Magnoliophyta; eudicotyledons; Gunneridae; Pentapetalae; asterids; campanulids; Apiales; Araliaceae; Panax
TRINITY_DN82062_C0_G1	3	0	2.56	3.71	2.01	3.39	-0.03	#N/A
TRINITY_DN76949_C1_G1	3	0	1.66	2.84	-0.17	2.64	1.15	RecName: Full=Uncharacterized protein At4g38062;^Eukaryota; Viridiplantae; Streptophyta; Embryophyta; Tracheophyta; Spermatophyta; Magnoliophyta; eudicotyledons; Gunneridae; Pentapetalae; rosids; malvids; Brassicales; Brassicaceae; Camelineae; Arabidopsis
TRINITY_DN79077_C0_G1	3	0	1.02	0.98	-0.05	1.16	-2.09	.
TRINITY_DN72277_C1_G7	3	0	-0.25	0.58	-1.08	0.86	-2.18	.
TRINITY_DN77702_C0_G1	3	0	2.58	3.49	3.34	4.42	0.96	#N/A
TRINITY_DN75592_C2_G2	3	0	-0.08	2.99	1.24	1.54	-1.66	#N/A
TRINITY_DN80542_C2_G1	3	0	1.53	2.23	1.15	1.89	0.1	RecName: Full=IST1-like protein;^Eukaryota; Amoebozoa; Mycetozoa; Dictyosteliida; Dictyostelium
TRINITY_DN77019_C3_G1	3	0	5.34	4.75	3.67	5.95	1.25	#N/A
TRINITY_DN78406_C0_G2	3	0	0.69	0.86	0.98	1.23	0.2	#N/A
TRINITY_DN80943_C0_G2	3	0	1.2	2.36	0.69	2.14	-0.72	.
TRINITY_DN77881_C4_G4	3	0	-0.76	0.65	-1.47	-0.1	-0.65	.
TRINITY_DN81979_C3_G3	3	0	0	-0.08	-0.12	0.45	-1.89	#N/A
TRINITY_DN82952_C5_G1	3	0	1.29	1.86	-0.15	1.1	-1.53	.
TRINITY_DN72498_C1_G3	3	0	0.31	1.22	0.72	1.19	-1.7	.
TRINITY_DN73295_C1_G7	3	0	0.74	1.52	-0.29	1.92	-3.9	#N/A
TRINITY_DN72104_C1_G1	3	0	1.97	3.53	1.49	3.5	0.42	#N/A
TRINITY_DN79758_C1_G1	3	0	3.89	5.38	2.82	5.21	0.89	.
TRINITY_DN79782_C1_G2	3	0	3.1	5.15	1.64	4.94	-2.98	.
TRINITY_DN80833_C1_G3	3	0	0.33	0.83	0.6	1.19	0.27	#N/A
TRINITY_DN79471_C0_G1	3	0	2.76	3.23	1.86	2.19	-0.26	#N/A
TRINITY_DN82987_C6_G1	3	0	0.82	2.95	0.7	3.33	0.46	RecName: Full=Retrovirus-related Pol polyprotein from transposon opus;^Eukaryota; Metazoa; Ecdysozoa; Arthropoda; Hexapoda; Insecta; Pterygota; Neoptera; Holometabola; Diptera; Brachycera; Muscomorpha; Ephydroidea; Drosophilidae; Drosophila; Sophophora
TRINITY_DN79858_C1_G2	3	0	1.08	1.88	1.08	1.24	-0.24	RecName: Full=ABC transporter C family member 1;^Eukaryota; Viridiplantae; Streptophyta; Embryophyta; Tracheophyta; Spermatophyta; Magnoliophyta; eudicotyledons; Gunneridae; Pentapetalae; rosids; malvids; Brassicales; Brassicaceae; Camelineae; Arabidopsis
TRINITY_DN76868_C2_G1	3	0	2.26	2.94	1.5	3.51	-0.17	.
TRINITY_DN72443_C1_G1	3	0	0.52	0.54	-1.11	0.61	-0.7	.
TRINITY_DN72519_C2_G1	3	0	2.4	4.44	2.63	2.85	-0.48	#N/A
TRINITY_DN71504_C2_G1	3	0	-0.48	0.16	-0.24	0.18	-1.74	.
TRINITY_DN83059_C2_G2	3	0	0.63	1.17	0.3	1.99	0.45	RecName: Full=Retrovirus-related Pol polyprotein from transposon TNT 1-94;^Eukaryota; Viridiplantae; Streptophyta; Embryophyta; Tracheophyta; Spermatophyta; Magnoliophyta; eudicotyledons; Gunneridae; Pentapetalae; asterids; lamiids; Solanales; Solanaceae; Nicotianoideae; Nicotianeae; Nicotiana
TRINITY_DN74242_C2_G1	3	0	5.44	6.97	2.37	6.46	1.86	.
TRINITY_DN80018_C0_G3	3	0	1.72	2.05	0.79	1.43	0.23	.
TRINITY_DN76582_C0_G1	3	0	0.44	1.53	0.46	1.73	-2.04	.
TRINITY_DN70266_C0_G1	3	0	2.07	2.63	0.04	2.1	-0.9	.
TRINITY_DN82948_C3_G1	3	0	1.45	1.74	0.38	1.67	-0.15	.
TRINITY_DN78673_C1_G2	3	0	0.61	1.16	-0.08	0.94	-1.53	RecName: Full=Pectinesterase QRT1;^Eukaryota; Viridiplantae; Streptophyta; Embryophyta; Tracheophyta; Spermatophyta; Magnoliophyta; eudicotyledons; Gunneridae; Pentapetalae; rosids; malvids; Brassicales; Brassicaceae; Camelineae; Arabidopsis
TRINITY_DN71694_C2_G2	3	0	3.39	4.8	2.57	4.67	0.88	.
TRINITY_DN73784_C0_G3	3	0	4.16	5.03	1.87	5.53	0.95	.
TRINITY_DN81078_C1_G1	3	0	0.82	3.08	0.65	2.16	-0.89	.
TRINITY_DN75674_C2_G2	3	0	1.38	2.2	0.83	1.71	0.27	.
TRINITY_DN73260_C0_G10	3	0	-0.74	0.79	-0.49	1.15	-1.95	#N/A
TRINITY_DN83054_C7_G2	3	0	3.67	3.71	1.94	3.33	1.39	.
TRINITY_DN78683_C3_G3	3	0	2.3	4.84	0.66	6.59	-2.2	#N/A
TRINITY_DN71755_C1_G2	3	0	1.02	2.2	0.6	1.73	0.54	.
TRINITY_DN81546_C1_G1	3	0	0.85	2.27	0.29	2.41	-1.63	#N/A
TRINITY_DN82867_C0_G1	3	0	-0.02	0.68	-0.04	0.86	-1.57	RecName: Full=LRR receptor-like serine/threonine-protein kinase ERL2;^Eukaryota; Viridiplantae; Streptophyta; Embryophyta; Tracheophyta; Spermatophyta; Magnoliophyta; eudicotyledons; Gunneridae; Pentapetalae; rosids; malvids; Brassicales; Brassicaceae; Camelineae; Arabidopsis
TRINITY_DN80876_C1_G3	3	0	1.67	3	0.59	4.69	-1.44	.
TRINITY_DN72301_C0_G2	3	0	1.75	4.78	4.03	5.3	1.46	.
TRINITY_DN78198_C3_G1	3	0	2.69	2.5	1.04	3.19	0.39	.
TRINITY_DN80892_C1_G4	3	0	2.22	3.04	2.27	3.54	0.68	.
TRINITY_DN72809_C0_G1	3	0	1.8	2.36	0.45	2.01	-0.29	.
TRINITY_DN82110_C2_G1	3	0	0.11	0.93	0.49	1.49	-2.31	.
TRINITY_DN77772_C0_G2	3	0	1.48	2.45	1.48	2.25	0.49	.
TRINITY_DN80929_C4_G2	3	0	3.75	5.06	3	5.99	2.31	#N/A
TRINITY_DN79462_C1_G2	3	0	2.12	2.77	2.5	2.06	0.24	.
TRINITY_DN81666_C1_G2	3	0	-4	-0.76	-2.61	-1.5	-0.88	#N/A
TRINITY_DN82303_C0_G1	3	0	3.01	3.74	1.86	3.46	1.2	#N/A
TRINITY_DN80235_C0_G1	3	0	0.71	1.79	1.05	1.92	0.54	RecName: Full=ABC transporter G family member 2;^Eukaryota; Viridiplantae; Streptophyta; Embryophyta; Tracheophyta; Spermatophyta; Magnoliophyta; eudicotyledons; Gunneridae; Pentapetalae; rosids; malvids; Brassicales; Brassicaceae; Camelineae; Arabidopsis
TRINITY_DN70242_C1_G1	3	0	0.87	2.48	1.15	2.32	0.55	#N/A
TRINITY_DN79529_C0_G2	3	0	0.7	1.68	0.78	1.34	0.4	.
TRINITY_DN77080_C0_G1	3	0	2.31	2.82	1.5	2.28	-0.38	.
TRINITY_DN81324_C1_G1	3	0	0.54	1.32	0.85	1.69	-1.14	.
TRINITY_DN83059_C4_G2	3	0	0.91	1.76	0.51	1.98	0.43	RecName: Full=Retrovirus-related Pol polyprotein from transposon TNT 1-94;^Eukaryota; Viridiplantae; Streptophyta; Embryophyta; Tracheophyta; Spermatophyta; Magnoliophyta; eudicotyledons; Gunneridae; Pentapetalae; asterids; lamiids; Solanales; Solanaceae; Nicotianoideae; Nicotianeae; Nicotiana
TRINITY_DN82574_C2_G1	3	0	-2.25	-1.38	-0.97	-0.23	-1.94	RecName: Full=Pleiotropic drug resistance protein 3;^Eukaryota; Viridiplantae; Streptophyta; Embryophyta; Tracheophyta; Spermatophyta; Magnoliophyta; eudicotyledons; Gunneridae; Pentapetalae; asterids; lamiids; Solanales; Solanaceae; Nicotianoideae; Nicotianeae; Nicotiana
TRINITY_DN74908_C1_G1	3	0	1.4	1.76	0.08	2.22	-3.26	RecName: Full=Kinesin-like protein KIN-4A {ECO:0000305};^Eukaryota; Viridiplantae; Streptophyta; Embryophyta; Tracheophyta; Spermatophyta; Magnoliophyta; eudicotyledons; Gunneridae; Pentapetalae; rosids; malvids; Brassicales; Brassicaceae; Camelineae; Arabidopsis
TRINITY_DN69878_C1_G1	3	0	3.26	5.23	0.84	5.91	1.14	.
TRINITY_DN82326_C1_G1	3	0	1.44	1.81	0.11	1.49	0.2	RecName: Full=Serine/threonine-protein kinase Nek6;^Eukaryota; Viridiplantae; Streptophyta; Embryophyta; Tracheophyta; Spermatophyta; Magnoliophyta; Liliopsida; Poales; Poaceae; BOP clade; Oryzoideae; Oryzeae; Oryzinae; Oryza
TRINITY_DN69377_C1_G2	3	0	0.75	1.39	0.84	1.73	0.48	RecName: Full=Protein VERNALIZATION INSENSITIVE 3;^Eukaryota; Viridiplantae; Streptophyta; Embryophyta; Tracheophyta; Spermatophyta; Magnoliophyta; eudicotyledons; Gunneridae; Pentapetalae; rosids; malvids; Brassicales; Brassicaceae; Camelineae; Arabidopsis
TRINITY_DN80533_C0_G2	3	0	3.02	4.1	1.35	3.68	0.02	.
TRINITY_DN79036_C0_G1	3	0	1.19	2.64	0.44	2.2	-0.78	#N/A
TRINITY_DN75762_C1_G4	3	0	0.09	0.52	-1.17	1.25	-4.76	RecName: Full=Probable LRR receptor-like serine/threonine-protein kinase At1g29720;^Eukaryota; Viridiplantae; Streptophyta; Embryophyta; Tracheophyta; Spermatophyta; Magnoliophyta; eudicotyledons; Gunneridae; Pentapetalae; rosids; malvids; Brassicales; Brassicaceae; Camelineae; Arabidopsis
TRINITY_DN81855_C0_G2	3	0	1.46	1.6	0.4	1.41	-1.23	.
TRINITY_DN75751_C0_G4	3	0	1.38	4.41	2.68	3.29	-0.51	.
TRINITY_DN82841_C2_G1	3	0	0.2	0.58	0.12	0.79	-1.18	#N/A
TRINITY_DN80026_C0_G3	3	0	4.25	6.32	2.78	6.24	0.85	#N/A
TRINITY_DN80407_C2_G1	3	0	1.88	2.65	1.75	3.26	-0.42	.
TRINITY_DN77666_C0_G3	3	0	-0.36	-0.51	-0.61	0.44	-1.63	.
TRINITY_DN81814_C4_G1	3	0	1.19	1.66	-0.23	2.33	-2.92	#N/A
TRINITY_DN81630_C5_G1	3	0	0.71	1.3	0.24	1.57	-1.14	.
TRINITY_DN82844_C3_G1	3	0	1.25	2	0.86	1.3	-0.17	RecName: Full=Transposon Tf2-8 polyprotein;^Eukaryota; Fungi; Dikarya; Ascomycota; Taphrinomycotina; Schizosaccharomycetes; Schizosaccharomycetales; Schizosaccharomycetaceae; Schizosaccharomyces
TRINITY_DN75270_C3_G2	3	0	-0.14	0.54	-0.27	0.63	-2.67	.
TRINITY_DN82533_C1_G4	3	0	1.52	2.28	0.36	1.62	-1.54	#N/A
TRINITY_DN82533_C1_G1	3	0	0.99	2.4	0.36	2.36	-1.78	#N/A
TRINITY_DN72347_C0_G6	3	0	-2.61	-1.31	-1.45	0.29	-4.17	#N/A
TRINITY_DN80019_C2_G2	3	0	1	1.62	0.67	1.06	-1.35	.
TRINITY_DN81395_C1_G1	3	0	2.88	2.18	-0.7	5.05	0.78	RecName: Full=Retrovirus-related Pol polyprotein from transposon 17.6;^Eukaryota; Metazoa; Ecdysozoa; Arthropoda; Hexapoda; Insecta; Pterygota; Neoptera; Holometabola; Diptera; Brachycera; Muscomorpha; Ephydroidea; Drosophilidae; Drosophila; Sophophora
TRINITY_DN82156_C0_G1	3	0	0.88	2.55	1.81	3.56	0.61	.
TRINITY_DN83052_C7_G1	3	0	0.8	2.87	-0.39	4.37	-3.56	#N/A
TRINITY_DN80834_C2_G5	3	0	2.83	2.65	1.86	2.45	0.66	#N/A
TRINITY_DN78153_C2_G1	3	0	0.88	1.67	0.5	1.69	0.87	RecName: Full=tRNA(adenine(34)) deaminase, chloroplastic;^Eukaryota; Viridiplantae; Streptophyta; Embryophyta; Tracheophyta; Spermatophyta; Magnoliophyta; eudicotyledons; Gunneridae; Pentapetalae; rosids; malvids; Brassicales; Brassicaceae; Camelineae; Arabidopsis
TRINITY_DN72582_C2_G2	3	0	1.26	1.67	-0.25	1.31	-0.15	RecName: Full=E3 ubiquitin-protein ligase Topors;^Eukaryota; Metazoa; Ecdysozoa; Arthropoda; Hexapoda; Insecta; Pterygota; Neoptera; Holometabola; Diptera; Brachycera; Muscomorpha; Ephydroidea; Drosophilidae; Drosophila; Sophophora
TRINITY_DN74549_C1_G4	3	0	0.76	2.68	1.12	3.29	0.83	RecName: Full=TMV resistance protein N;^Eukaryota; Viridiplantae; Streptophyta; Embryophyta; Tracheophyta; Spermatophyta; Magnoliophyta; eudicotyledons; Gunneridae; Pentapetalae; asterids; lamiids; Solanales; Solanaceae; Nicotianoideae; Nicotianeae; Nicotiana
TRINITY_DN71659_C5_G2	3	0	0.6	2.68	1.27	3.25	0.68	.
TRINITY_DN82455_C2_G1	3	0	2.4	2.53	0.57	3.45	0.6	.
TRINITY_DN82511_C0_G1	3	0	0.35	2.54	1.04	2.84	1.05	#N/A
TRINITY_DN79598_C0_G1	3	0	2.2	2.3	-0.16	2.04	-1.64	#N/A
TRINITY_DN77117_C1_G1	3	0	1.85	3.44	2.47	3.41	0.79	.
TRINITY_DN82906_C0_G1	3	0	1.22	3.15	-1.26	3.52	-3.64	#N/A
TRINITY_DN71072_C0_G2	3	0	2.37	3.18	1.08	2	-0.52	#N/A
TRINITY_DN70913_C3_G1	3	0	0.34	2.08	0.17	0.89	-1.36	.
TRINITY_DN73952_C4_G1	3	0	2.8	3.03	1.59	2.7	-0.3	.
TRINITY_DN80497_C0_G1	3	0	1.28	1.7	1.53	2.03	-0.16	RecName: Full=Zinc finger BED domain-containing protein RICESLEEPER 2;^Eukaryota; Viridiplantae; Streptophyta; Embryophyta; Tracheophyta; Spermatophyta; Magnoliophyta; Liliopsida; Poales; Poaceae; BOP clade; Oryzoideae; Oryzeae; Oryzinae; Oryza
TRINITY_DN78059_C0_G1	3	0	0.83	2.56	1.31	2.19	0.81	.
TRINITY_DN75351_C0_G1	3	0	1.09	1.19	1.16	2.32	0.25	.
TRINITY_DN81504_C4_G1	3	0	0.15	0.48	-0.4	0.29	-1.12	.
TRINITY_DN73724_C3_G1	3	0	0.56	2.3	0.04	1.9	-2.4	#N/A
TRINITY_DN80800_C2_G3	3	0	0.01	0.95	0.36	1.03	-1.49	.
TRINITY_DN80800_C2_G2	3	0	1.54	2.17	0.94	1.74	-1.3	#N/A
TRINITY_DN73002_C7_G1	3	0	-0.11	0.55	-0.34	0.55	-1.92	#N/A
TRINITY_DN79584_C1_G4	3	0	1.09	1.75	-0.11	1.85	-1.33	.
TRINITY_DN73451_C1_G1	3	0	1.61	2.26	-0.25	1.84	-0.26	.
TRINITY_DN77687_C1_G1	3	0	0.81	1.22	-0.05	1.23	-1.19	.
TRINITY_DN77846_C2_G2	3	0	4.7	6.38	3.24	7.1	2.18	.
TRINITY_DN71191_C1_G2	3	0	0.46	0.99	0.14	1.02	-1.24	.
TRINITY_DN76073_C0_G2	3	0	-1.36	-0.85	-0.42	0.05	-0.73	RecName: Full=Beta-galactosidase 3;^Eukaryota; Viridiplantae; Streptophyta; Embryophyta; Tracheophyta; Spermatophyta; Magnoliophyta; eudicotyledons; Gunneridae; Pentapetalae; rosids; malvids; Brassicales; Brassicaceae; Camelineae; Arabidopsis
TRINITY_DN82813_C3_G1	3	0	3.83	4.48	2.19	3.99	1.29	#N/A
TRINITY_DN82584_C0_G4	3	0	-0.72	0.05	-0.04	0.92	-2.96	.
TRINITY_DN74989_C4_G2	3	0	0.94	1.68	1.19	2.35	0.28	RecName: Full=Diacylglycerol kinase 5;^Eukaryota; Viridiplantae; Streptophyta; Embryophyta; Tracheophyta; Spermatophyta; Magnoliophyta; eudicotyledons; Gunneridae; Pentapetalae; rosids; malvids; Brassicales; Brassicaceae; Camelineae; Arabidopsis
TRINITY_DN79390_C0_G1	3	0	-0.03	0.71	0.06	0.92	-1.66	.
TRINITY_DN72132_C4_G2	3	0	1.75	1.91	0.77	1.62	0.59	#N/A
TRINITY_DN72132_C4_G3	3	0	3.37	3.32	-0.31	2.59	-0.48	#N/A
TRINITY_DN75037_C1_G5	3	0	-0.25	-0.14	-1.52	0.7	-3.15	.
TRINITY_DN72337_C0_G2	3	0	0.33	-0.2	-1.02	1.04	-0.18	#N/A
TRINITY_DN79612_C1_G3	3	0	0.11	0.26	0.05	1.21	-1.2	.
TRINITY_DN67056_C0_G2	3	0	-0.09	4.25	2.35	2.46	-0.03	RecName: Full=Ferritin heavy chain;^Eukaryota; Metazoa; Chordata; Craniata; Vertebrata; Euteleostomi; Archelosauria; Archosauria; Dinosauria; Saurischia; Theropoda; Coelurosauria; Aves; Neognathae; Galloanserae; Galliformes; Phasianidae; Phasianinae; Gallus
TRINITY_DN79516_C2_G2	3	0	0.43	3.48	1.41	3.83	0.21	.
TRINITY_DN81886_C4_G2	3	0	1.96	2.75	0.86	2.52	-0.54	RecName: Full=Telomere-binding protein 1;^Eukaryota; Viridiplantae; Streptophyta; Embryophyta; Tracheophyta; Spermatophyta; Magnoliophyta; Liliopsida; Poales; Poaceae; BOP clade; Oryzoideae; Oryzeae; Oryzinae; Oryza
TRINITY_DN74987_C1_G1	3	0	1.49	3.63	1.88	4.25	0.22	.
TRINITY_DN81918_C1_G1	3	0	2.01	1.83	0.19	1.51	-0.59	RecName: Full=Pentatricopeptide repeat-containing protein At3g09650, chloroplastic;^Eukaryota; Viridiplantae; Streptophyta; Embryophyta; Tracheophyta; Spermatophyta; Magnoliophyta; eudicotyledons; Gunneridae; Pentapetalae; rosids; malvids; Brassicales; Brassicaceae; Camelineae; Arabidopsis
TRINITY_DN81387_C0_G2	3	0	2.44	3.03	1.22	2.5	-0.12	#N/A
TRINITY_DN75381_C1_G1	3	0	0.66	0.76	0.68	1.59	-2.26	RecName: Full=Metal transporter Nramp6;^Eukaryota; Viridiplantae; Streptophyta; Embryophyta; Tracheophyta; Spermatophyta; Magnoliophyta; eudicotyledons; Gunneridae; Pentapetalae; rosids; malvids; Brassicales; Brassicaceae; Camelineae; Arabidopsis
TRINITY_DN72476_C0_G5	3	0	3.35	4.4	0	4.46	0.45	#N/A
TRINITY_DN82588_C2_G1	3	0	1.45	2.25	1.71	1.83	-0.22	.
TRINITY_DN70935_C2_G1	3	0	0.28	1.26	0.58	1.69	-1.25	.
TRINITY_DN74084_C1_G1	3	0	-0.09	0.46	-0.11	0.39	-1.1	RecName: Full=Niemann-Pick C1-like protein 1;^Eukaryota; Metazoa; Chordata; Craniata; Vertebrata; Euteleostomi; Mammalia; Eutheria; Euarchontoglires; Glires; Rodentia; Myomorpha; Muroidea; Muridae; Murinae; Mus; Mus
TRINITY_DN82899_C4_G2	3	0	3.2	2.94	0.16	2.86	-0.7	#N/A
TRINITY_DN73774_C0_G1	3	0	1.09	2.83	-1.07	1.62	-3.14	.
TRINITY_DN79019_C1_G2	3	0	0.96	1.48	0.36	1.28	-0.13	RecName: Full=Protein FAR1-RELATED SEQUENCE 5;^Eukaryota; Viridiplantae; Streptophyta; Embryophyta; Tracheophyta; Spermatophyta; Magnoliophyta; eudicotyledons; Gunneridae; Pentapetalae; rosids; malvids; Brassicales; Brassicaceae; Camelineae; Arabidopsis
TRINITY_DN73128_C2_G1	3	0	2.69	2.89	0.26	2.42	-2.81	.
TRINITY_DN73128_C2_G8	3	0	0.71	1.54	0.36	1.36	0.24	.
TRINITY_DN82962_C3_G1	3	0	1.9	4.01	-0.79	4.47	-1.18	RecName: Full=Retrovirus-related Pol polyprotein from transposon TNT 1-94;^Eukaryota; Viridiplantae; Streptophyta; Embryophyta; Tracheophyta; Spermatophyta; Magnoliophyta; eudicotyledons; Gunneridae; Pentapetalae; asterids; lamiids; Solanales; Solanaceae; Nicotianoideae; Nicotianeae; Nicotiana
TRINITY_DN76435_C0_G1	3	0	0.84	1.77	0.98	1.94	0.37	.
TRINITY_DN22609_C0_G1	3	0	1.82	1.67	0.32	1.69	0.36	RecName: Full=RNA-directed RNA polymerase;^Viruses; dsRNA viruses; Partitiviridae; Cryspovirus
TRINITY_DN81893_C0_G1	3	0	5.09	6.21	2.64	5.33	2.16	#N/A
TRINITY_DN82989_C2_G1	3	0	0.45	1.19	0.2	1.38	-3.18	#N/A
TRINITY_DN69206_C0_G1	3	0	1.18	1.61	1.39	1.22	-0.49	.
TRINITY_DN79483_C0_G4	3	0	-1.35	-1.03	-2.11	0.31	-4.29	#N/A
TRINITY_DN81525_C2_G4	3	0	2.24	3.61	1.12	3.5	0.85	.
TRINITY_DN81525_C2_G5	3	0	-0.29	2	-2.56	2.36	-3.97	.
TRINITY_DN81442_C1_G1	3	0	1.01	1.73	0.49	1.9	-1.4	RecName: Full=GTP-binding protein TypA/BipA homolog;^Bacteria; Proteobacteria; Gammaproteobacteria; Pasteurellales; Pasteurellaceae; Haemophilus
TRINITY_DN82951_C2_G2	3	0	-0.27	0.75	0.24	0.87	-1.2	.
TRINITY_DN82052_C0_G2	3	0	-0.15	1.86	-1.76	2.51	-3.33	.
TRINITY_DN82089_C0_G3	3	0	-0.02	1	-0.33	1.55	-1.62	.
TRINITY_DN74866_C3_G1	3	0	3.26	3.94	1.53	3.08	-1.83	.
TRINITY_DN74866_C3_G2	3	0	4.88	6.64	3.59	5.58	0.02	#N/A
TRINITY_DN73086_C4_G2	3	0	3.23	3.88	1.2	3.44	-0.72	#N/A
TRINITY_DN73628_C0_G1	3	0	1.33	3.33	1.32	2.97	-0.9	#N/A
TRINITY_DN81567_C1_G7	3	0	2.87	4.98	0.69	4.62	0.01	RecName: Full=Copia protein;^Eukaryota; Metazoa; Ecdysozoa; Arthropoda; Hexapoda; Insecta; Pterygota; Neoptera; Holometabola; Diptera; Brachycera; Muscomorpha; Ephydroidea; Drosophilidae; Drosophila; Sophophora
TRINITY_DN80870_C1_G1	3	0	2.17	2.48	0.87	1.92	-1.01	.
TRINITY_DN71511_C0_G2	3	0	2.47	2.88	0.88	2.34	-0.98	.
TRINITY_DN72729_C4_G3	3	0	3.44	3.38	1.27	2.85	0.88	#N/A
TRINITY_DN79495_C0_G3	3	0	-0.04	0.27	0.06	1.13	-1.28	.
TRINITY_DN79495_C0_G2	3	0	0.97	1.4	0.76	1.42	-1.96	.
TRINITY_DN73379_C1_G2	3	0	2.35	4.33	2.63	4.33	-0.32	#N/A
TRINITY_DN82904_C2_G1	3	0	-0.09	1.17	0.07	1.29	-1.21	.
TRINITY_DN80458_C0_G1	3	0	0.84	1.92	0.89	2	-0.3	RecName: Full=K(+) efflux antiporter 3, chloroplastic {ECO:0000303|PubMed:11500563};^Eukaryota; Viridiplantae; Streptophyta; Embryophyta; Tracheophyta; Spermatophyta; Magnoliophyta; eudicotyledons; Gunneridae; Pentapetalae; rosids; malvids; Brassicales; Brassicaceae; Camelineae; Arabidopsis
TRINITY_DN78515_C1_G3	3	0	0.29	0.64	0.15	0.75	-2.53	.
TRINITY_DN75058_C3_G5	3	0	1.71	2.37	-0.38	2.43	-2.89	RecName: Full=KH domain-containing protein HEN4 {ECO:0000305};^Eukaryota; Viridiplantae; Streptophyta; Embryophyta; Tracheophyta; Spermatophyta; Magnoliophyta; eudicotyledons; Gunneridae; Pentapetalae; rosids; malvids; Brassicales; Brassicaceae; Camelineae; Arabidopsis
TRINITY_DN81285_C4_G4	3	0	1.92	3.05	1.1	1.99	-0.56	.
TRINITY_DN67350_C0_G3	3	0	-0.33	4.3	2.29	2.36	-0.85	RecName: Full=Myomesin-1;^Eukaryota; Metazoa; Chordata; Craniata; Vertebrata; Euteleostomi; Mammalia; Eutheria; Euarchontoglires; Primates; Haplorrhini; Catarrhini; Hominidae; Homo
TRINITY_DN82180_C1_G3	3	0	2.53	2.7	0.71	2.35	-0.27	RecName: Full=Retrovirus-related Pol polyprotein from transposon TNT 1-94;^Eukaryota; Viridiplantae; Streptophyta; Embryophyta; Tracheophyta; Spermatophyta; Magnoliophyta; eudicotyledons; Gunneridae; Pentapetalae; asterids; lamiids; Solanales; Solanaceae; Nicotianoideae; Nicotianeae; Nicotiana
TRINITY_DN81281_C1_G2	3	0	0.99	3.58	2.86	4.78	1.02	.
TRINITY_DN75290_C1_G3	3	0	-0.37	0.38	-0.38	0.64	-1.43	#N/A
TRINITY_DN70528_C7_G6	3	0	2	4.91	0.57	3.13	-0.98	#N/A
TRINITY_DN73705_C0_G3	3	0	-0.48	-0.08	-0.59	-0.01	-1.23	.
TRINITY_DN75588_C1_G1	3	0	2.47	2.36	1.18	2.17	-0.74	.
TRINITY_DN82532_C1_G1	3	0	-0.99	-0.23	-1	-0.28	-0.94	RecName: Full=Reticulon-like protein B17;^Eukaryota; Viridiplantae; Streptophyta; Embryophyta; Tracheophyta; Spermatophyta; Magnoliophyta; eudicotyledons; Gunneridae; Pentapetalae; rosids; malvids; Brassicales; Brassicaceae; Camelineae; Arabidopsis
TRINITY_DN77758_C2_G1	3	0	3.27	3.67	1.42	2.78	-0.83	#N/A
TRINITY_DN73377_C2_G2	3	0	0.9	1.05	-0.98	1.09	-0.99	RecName: Full=Midasin;^Eukaryota; Amoebozoa; Mycetozoa; Dictyosteliida; Dictyostelium
TRINITY_DN82144_C2_G1	3	0	1.11	1.52	0.88	1.85	-1.65	.
TRINITY_DN76176_C3_G1	3	0	0.96	1.43	0.61	1.76	0.72	RecName: Full=Hexokinase-3;^Eukaryota; Viridiplantae; Streptophyta; Embryophyta; Tracheophyta; Spermatophyta; Magnoliophyta; eudicotyledons; Gunneridae; Pentapetalae; rosids; malvids; Brassicales; Brassicaceae; Camelineae; Arabidopsis
TRINITY_DN82433_C6_G4	3	0	0.22	0.97	-0.63	0.61	-2.68	#N/A
TRINITY_DN82885_C1_G1	3	0	0.7	1.15	0.48	1.15	-1.52	#N/A
TRINITY_DN79744_C1_G5	3	0	-0.44	2.01	-0.69	2.28	-3.78	#N/A
TRINITY_DN82929_C2_G3	3	0	0.73	2.09	0.06	0.74	-1.11	.
TRINITY_DN80334_C1_G2	3	0	1.26	2.72	-0.04	2.84	-1.93	RecName: Full=Probable E3 ubiquitin-protein ligase RZFP34 {ECO:0000305};^Eukaryota; Viridiplantae; Streptophyta; Embryophyta; Tracheophyta; Spermatophyta; Magnoliophyta; Liliopsida; Poales; Poaceae; BOP clade; Oryzoideae; Oryzeae; Oryzinae; Oryza
TRINITY_DN80334_C1_G1	3	0	3.08	2.59	0.63	2.28	-0.57	.
TRINITY_DN71745_C1_G1	3	0	1.84	2.82	1.07	3.54	1.16	.
TRINITY_DN82513_C1_G1	3	0	1.58	2.38	1.09	1.85	-0.38	RecName: Full=Proline-rich receptor-like protein kinase PERK1;^Eukaryota; Viridiplantae; Streptophyta; Embryophyta; Tracheophyta; Spermatophyta; Magnoliophyta; eudicotyledons; Gunneridae; Pentapetalae; rosids; malvids; Brassicales; Brassicaceae; Camelineae; Arabidopsis
TRINITY_DN77504_C0_G3	3	0	-1.97	-0.64	-1.19	-0.39	-5.12	#N/A
TRINITY_DN81410_C7_G2	3	0	1.54	1.32	-0.47	1.85	-4.01	#N/A
TRINITY_DN78249_C1_G1	3	0	3.11	3.42	1.12	4.53	1.38	.
TRINITY_DN81920_C0_G1	3	0	0.57	1.26	0.38	1.48	-1.69	.
TRINITY_DN73289_C3_G3	3	0	1.59	4.79	2.29	6.29	0.83	#N/A
TRINITY_DN80769_C4_G2	3	0	2.25	2.27	1.08	1.71	0.15	.
TRINITY_DN72991_C0_G1	3	0	-1.71	-1.53	-1.33	0.05	-1.41	RecName: Full=Endoplasmic reticulum oxidoreductin-1;^Eukaryota; Viridiplantae; Streptophyta; Embryophyta; Tracheophyta; Spermatophyta; Magnoliophyta; eudicotyledons; Gunneridae; Pentapetalae; rosids; malvids; Brassicales; Brassicaceae; Camelineae; Arabidopsis
TRINITY_DN81822_C1_G1	3	0	1.74	4.24	1.13	4.66	0.06	RecName: Full=Retrovirus-related Pol polyprotein from transposon TNT 1-94;^Eukaryota; Viridiplantae; Streptophyta; Embryophyta; Tracheophyta; Spermatophyta; Magnoliophyta; eudicotyledons; Gunneridae; Pentapetalae; asterids; lamiids; Solanales; Solanaceae; Nicotianoideae; Nicotianeae; Nicotiana
TRINITY_DN70781_C0_G6	3	0	0.67	2.53	0.57	2.93	-2.56	#N/A
TRINITY_DN79418_C1_G1	3	0	1.03	2.57	1.3	3.01	1.23	.
TRINITY_DN77542_C0_G1	3	0	1.28	2.15	1.25	1.8	-1.72	#N/A
TRINITY_DN74451_C2_G1	3	0	0.2	0.66	-0.07	0.8	-1.3	.
TRINITY_DN74451_C2_G3	3	0	4.13	5.9	4.39	6.85	1.59	#N/A
TRINITY_DN76506_C0_G4	3	0	0.43	3.36	0.93	3.39	-1.74	.
TRINITY_DN81119_C5_G1	3	0	3.94	4.19	2.23	3.28	-0.66	.
TRINITY_DN79731_C0_G1	3	0	2.23	3.19	1.65	2.66	0.31	#N/A
TRINITY_DN75985_C2_G2	3	0	1.12	1.82	0.86	1.66	0.22	RecName: Full=Receptor-like protein kinase 2;^Eukaryota; Viridiplantae; Streptophyta; Embryophyta; Tracheophyta; Spermatophyta; Magnoliophyta; eudicotyledons; Gunneridae; Pentapetalae; rosids; malvids; Brassicales; Brassicaceae; Camelineae; Arabidopsis
TRINITY_DN76429_C1_G1	3	0	3.32	5.33	1.66	4.79	-1.6	.
TRINITY_DN74344_C2_G3	3	0	-0.01	0.68	0.23	1.05	-1.19	.
TRINITY_DN75006_C3_G1	3	0	0.09	0.9	0.28	1.05	-1.19	.
TRINITY_DN76974_C1_G1	3	0	3.4	3.65	2.49	3.25	-0.71	.
TRINITY_DN83025_C4_G1	3	0	1.66	2.37	1.36	1.77	-0.45	RecName: Full=CSC1-like protein RXW8;^Eukaryota; Viridiplantae; Streptophyta; Embryophyta; Tracheophyta; Spermatophyta; Magnoliophyta; eudicotyledons; Gunneridae; Pentapetalae; rosids; malvids; Brassicales; Brassicaceae; Camelineae; Arabidopsis
TRINITY_DN76380_C0_G3	3	0	1.11	1.66	0.08	1.82	0.19	.
TRINITY_DN82168_C1_G2	3	0	1.09	3.04	1.95	3.56	-0.01	.
TRINITY_DN80221_C1_G1	3	0	3.08	5.28	3.73	5.51	0.32	#N/A
TRINITY_DN80415_C1_G1	3	0	2.48	4.74	2.51	5.58	-0.72	#N/A
TRINITY_DN82366_C3_G1	3	0	1	3.38	0.82	2.44	0.03	#N/A
TRINITY_DN82201_C0_G2	3	0	1.42	2.09	0.85	2.27	0.47	RecName: Full=Uncharacterized protein At3g49720;^Eukaryota; Viridiplantae; Streptophyta; Embryophyta; Tracheophyta; Spermatophyta; Magnoliophyta; eudicotyledons; Gunneridae; Pentapetalae; rosids; malvids; Brassicales; Brassicaceae; Camelineae; Arabidopsis
TRINITY_DN73566_C2_G1	3	0	1.03	2.2	0.7	2.19	-1.2	#N/A
TRINITY_DN75526_C0_G2	3	0	-0.43	-0.03	0.04	0.2	-1.48	.
TRINITY_DN75526_C0_G1	3	0	0.1	1.37	0.21	1.81	-2.09	#N/A
TRINITY_DN69608_C3_G1	3	0	1.88	3.55	1.49	4.56	0.2	.
TRINITY_DN81698_C0_G2	3	0	1.15	1.22	0.69	1.35	0.54	.
TRINITY_DN81547_C0_G3	3	0	1.48	1.67	0.52	1.71	-1.98	.
TRINITY_DN71072_C1_G1	3	0	0.73	1.3	0.55	1.8	0.54	.
TRINITY_DN81920_C1_G2	3	0	0.2	1.29	0.4	1.39	-1.38	#N/A
TRINITY_DN78772_C0_G2	3	0	-0.5	0.38	-0.42	0.72	-1.73	#N/A
TRINITY_DN80825_C0_G1	3	0	0.88	1.63	0.62	1.28	0.11	RecName: Full=Helicase-like transcription factor CHR28 {ECO:0000305};^Eukaryota; Viridiplantae; Streptophyta; Embryophyta; Tracheophyta; Spermatophyta; Magnoliophyta; eudicotyledons; Gunneridae; Pentapetalae; rosids; malvids; Brassicales; Brassicaceae; Camelineae; Arabidopsis
TRINITY_DN83058_C13_G2	3	0	2.96	4.22	2.44	4.65	1.25	.
TRINITY_DN70354_C2_G1	3	0	3.49	3.96	1.48	4.51	0.32	.
[truncated: 3,158 more rows]

## Sheet: ZC.DEG
Supplementary Table9b. STEM clustering of differentially expressed genes in MK, corresponding to Figure 1E.
geneID	Profile	ZC0h	ZC12h	ZC24h	ZC48h	ZC72h	ZC96h	BLASTP_Description
TRINITY_DN79005_C2_G1	1	0	-2.54	-2.04	-2.41	-2.79	-2.62	RecName: Full=ATP-dependent zinc metalloprotease FTSH, chloroplastic;^Eukaryota; Viridiplantae; Streptophyta; Embryophyta; Tracheophyta; Spermatophyta; Magnoliophyta; eudicotyledons; Gunneridae; Pentapetalae; rosids; fabids; Fabales; Fabaceae; Papilionoideae; Trifolieae; Medicago
TRINITY_DN79005_C2_G2	1	0	-2.38	-1.51	-2.17	-2.4	-2.21	RecName: Full=ATP-dependent zinc metalloprotease FTSH, chloroplastic;^Eukaryota; Viridiplantae; Streptophyta; Embryophyta; Tracheophyta; Spermatophyta; Magnoliophyta; eudicotyledons; Gunneridae; Pentapetalae; asterids; lamiids; Solanales; Solanaceae; Nicotianoideae; Nicotianeae; Nicotiana
TRINITY_DN79468_C1_G2	2	0	-0.51	-1.11	-1.01	-0.85	-0.11	.
TRINITY_DN79468_C1_G1	1	0	-3.1	-2.52	-2.87	-3.19	-3.47	RecName: Full=Probable receptor-like serine/threonine-protein kinase At4g34500;^Eukaryota; Viridiplantae; Streptophyta; Embryophyta; Tracheophyta; Spermatophyta; Magnoliophyta; eudicotyledons; Gunneridae; Pentapetalae; rosids; malvids; Brassicales; Brassicaceae; Camelineae; Arabidopsis
TRINITY_DN940_C0_G1	1	0	-3.01	-1.6	-2.87	-2.88	-4.06	RecName: Full=Probable transmembrane ascorbate ferrireductase 3;^Eukaryota; Viridiplantae; Streptophyta; Embryophyta; Tracheophyta; Spermatophyta; Magnoliophyta; eudicotyledons; Gunneridae; Pentapetalae; rosids; malvids; Brassicales; Brassicaceae; Camelineae; Arabidopsis
TRINITY_DN80061_C2_G1	1	0	-3.41	-2.47	-3.07	-3.34	-3.62	RecName: Full=Uncharacterized GPI-anchored protein At4g28100;^Eukaryota; Viridiplantae; Streptophyta; Embryophyta; Tracheophyta; Spermatophyta; Magnoliophyta; eudicotyledons; Gunneridae; Pentapetalae; rosids; malvids; Brassicales; Brassicaceae; Camelineae; Arabidopsis
TRINITY_DN80660_C2_G1	0	0	-0.74	-1.75	1.09	-0.42	-1.75	#N/A
TRINITY_DN73896_C2_G2	0	0	-0.15	-2.11	1.3	0.88	0.56	.
TRINITY_DN75248_C1_G1	0	0	0.93	-4.05	1.78	1.1	-0.68	.
TRINITY_DN82386_C0_G1	2	0	-2.01	-1.83	-2.72	-2.24	-1.81	#N/A
TRINITY_DN72543_C1_G1	1	0	-2.75	-2.09	-2.25	-2.67	-2.48	.
TRINITY_DN69819_C0_G1	1	0	-2.56	-2.84	-2.55	-2.4	-2.96	.
TRINITY_DN70270_C0_G7	1	0	-2.66	-2.2	-2.21	-2.17	-2.48	RecName: Full=Rhodanese-like domain-containing protein 4, chloroplastic;^Eukaryota; Viridiplantae; Streptophyta; Embryophyta; Tracheophyta; Spermatophyta; Magnoliophyta; eudicotyledons; Gunneridae; Pentapetalae; rosids; malvids; Brassicales; Brassicaceae; Camelineae; Arabidopsis
TRINITY_DN70270_C0_G1	0	0	-4.29	-2.48	-1.95	-2.18	-2.86	.
TRINITY_DN74158_C0_G1	1	0	-2.89	-2.47	-2.91	-2.97	-2.73	RecName: Full=ATP synthase delta chain, chloroplastic;^Eukaryota; Viridiplantae; Streptophyta; Embryophyta; Tracheophyta; Spermatophyta; Magnoliophyta; eudicotyledons; Gunneridae; Pentapetalae; asterids; lamiids; Solanales; Solanaceae; Nicotianoideae; Nicotianeae; Nicotiana
TRINITY_DN79265_C1_G3	5	0	0.76	-2.65	2.57	1.54	1.06	#N/A
TRINITY_DN79242_C0_G1	0	0	-5.45	-1.02	0.45	0.43	-1.46	RecName: Full=Serine/threonine-protein phosphatase PGAM5, mitochondrial;^Eukaryota; Metazoa; Chordata; Craniata; Vertebrata; Euteleostomi; Actinopterygii; Neopterygii; Teleostei; Ostariophysi; Cypriniformes; Cyprinidae; Danio
TRINITY_DN75445_C0_G6	0	0	1.09	-2.75	2.35	1.57	0.2	RecName: Full=Histone-lysine N-methyltransferase CLF;^Eukaryota; Viridiplantae; Streptophyta; Embryophyta; Tracheophyta; Spermatophyta; Magnoliophyta; eudicotyledons; Gunneridae; Pentapetalae; rosids; malvids; Brassicales; Brassicaceae; Camelineae; Arabidopsis
TRINITY_DN75445_C0_G4	5	0	2.1	-0.72	3.47	2.25	1.59	RecName: Full=Histone-lysine N-methyltransferase CLF;^Eukaryota; Viridiplantae; Streptophyta; Embryophyta; Tracheophyta; Spermatophyta; Magnoliophyta; eudicotyledons; Gunneridae; Pentapetalae; rosids; malvids; Brassicales; Brassicaceae; Camelineae; Arabidopsis
TRINITY_DN82258_C3_G1	0	0	-1.41	-1.59	1.78	-0.58	0.35	#N/A
TRINITY_DN77533_C1_G1	2	0	-2.83	-2.1	-2.47	-2.32	-1.95	RecName: Full=F-box/kelch-repeat protein At3g06240;^Eukaryota; Viridiplantae; Streptophyta; Embryophyta; Tracheophyta; Spermatophyta; Magnoliophyta; eudicotyledons; Gunneridae; Pentapetalae; rosids; malvids; Brassicales; Brassicaceae; Camelineae; Arabidopsis
TRINITY_DN70901_C1_G1	0	0	0.41	-1.44	1.35	1.59	-0.6	#N/A
TRINITY_DN63159_C0_G1	0	0	-0.85	-1.61	-0.06	-0.25	-0.39	RecName: Full=Uncharacterized zinc finger CCHC domain-containing protein At4g19190;^Eukaryota; Viridiplantae; Streptophyta; Embryophyta; Tracheophyta; Spermatophyta; Magnoliophyta; eudicotyledons; Gunneridae; Pentapetalae; rosids; malvids; Brassicales; Brassicaceae; Camelineae; Arabidopsis
TRINITY_DN82597_C1_G2	0	0	-0.61	-2.11	1.12	0.56	-0.47	#N/A
TRINITY_DN82597_C1_G1	0	0	-1.3	-2.76	0.69	0.02	-0.11	.
TRINITY_DN81014_C2_G1	0	0	-0.79	-1.31	0.46	0.05	0.22	.
TRINITY_DN77908_C0_G1	0	0	-1.11	-1.39	1.01	0.46	0.15	#N/A
TRINITY_DN68955_C0_G2	1	0	-3.16	-2.29	-2.36	-2.6	-2.4	.
TRINITY_DN68955_C0_G1	1	0	-3.61	-2.58	-3.22	-3.99	-6.87	RecName: Full=WAT1-related protein At5g40240;^Eukaryota; Viridiplantae; Streptophyta; Embryophyta; Tracheophyta; Spermatophyta; Magnoliophyta; eudicotyledons; Gunneridae; Pentapetalae; rosids; malvids; Brassicales; Brassicaceae; Camelineae; Arabidopsis
TRINITY_DN80511_C3_G1	5	0	0.29	-1.19	2.04	1.66	1.31	#N/A
TRINITY_DN75478_C4_G1	2	0	-0.75	-1.21	-0.88	-0.47	0.05	.
TRINITY_DN70777_C4_G1	0	0	-1.49	-2.37	0.78	1.65	-0.06	.
TRINITY_DN70665_C1_G3	1	0	-0.92	-0.11	-0.63	-0.83	-1.2	#N/A
TRINITY_DN80403_C1_G1	5	0	-2.65	-0.52	1.8	2.68	0.84	RecName: Full=Protein kinase 2;^Eukaryota; Amoebozoa; Mycetozoa; Dictyosteliida; Dictyostelium
TRINITY_DN69302_C0_G1	1	0	-4.08	-3.34	-4.03	-4.22	-3.45	RecName: Full=Secoisolariciresinol dehydrogenase;^Eukaryota; Viridiplantae; Streptophyta; Embryophyta; Tracheophyta; Spermatophyta; Magnoliophyta; eudicotyledons; Gunneridae; Pentapetalae; asterids; lamiids; Lamiales; Oleaceae; Forsythieae; Forsythia
TRINITY_DN64796_C1_G1	2	0	-1.01	-1.86	-0.43	-0.42	-0.58	RecName: Full=Ribosome maturation protein SBDS;^Eukaryota; Metazoa; Chordata; Craniata; Vertebrata; Euteleostomi; Mammalia; Eutheria; Euarchontoglires; Glires; Rodentia; Myomorpha; Muroidea; Muridae; Murinae; Rattus
TRINITY_DN73042_C2_G1	1	0	-3.03	-2.69	-3.03	-3.27	-2.65	RecName: Full=Cellulose synthase A catalytic subunit 2 [UDP-forming];^Eukaryota; Viridiplantae; Streptophyta; Embryophyta; Tracheophyta; Spermatophyta; Magnoliophyta; eudicotyledons; Gunneridae; Pentapetalae; rosids; malvids; Brassicales; Brassicaceae; Camelineae; Arabidopsis
TRINITY_DN81733_C0_G1	0	0	-0.64	-1.37	0.01	-0.2	-0.66	RecName: Full=Replication factor C subunit 1;^Eukaryota; Viridiplantae; Streptophyta; Embryophyta; Tracheophyta; Spermatophyta; Magnoliophyta; Liliopsida; Poales; Poaceae; BOP clade; Oryzoideae; Oryzeae; Oryzinae; Oryza
TRINITY_DN67665_C0_G1	1	0	-3.32	-2.1	-4.57	-3.82	-3.83	RecName: Full=Endoglucanase 8;^Eukaryota; Viridiplantae; Streptophyta; Embryophyta; Tracheophyta; Spermatophyta; Magnoliophyta; eudicotyledons; Gunneridae; Pentapetalae; rosids; malvids; Brassicales; Brassicaceae; Camelineae; Arabidopsis
TRINITY_DN75291_C4_G4	1	0	-5.47	-2.19	-4.11	-4.27	-3.21	RecName: Full=Basic 7S globulin;^Eukaryota; Viridiplantae; Streptophyta; Embryophyta; Tracheophyta; Spermatophyta; Magnoliophyta; eudicotyledons; Gunneridae; Pentapetalae; rosids; fabids; Fabales; Fabaceae; Papilionoideae; Phaseoleae; Glycine; Soja
TRINITY_DN75291_C4_G3	1	0	-5.31	-2.21	-4.45	-4.82	-3.77	RecName: Full=Basic 7S globulin;^Eukaryota; Viridiplantae; Streptophyta; Embryophyta; Tracheophyta; Spermatophyta; Magnoliophyta; eudicotyledons; Gunneridae; Pentapetalae; rosids; fabids; Fabales; Fabaceae; Papilionoideae; Phaseoleae; Glycine; Soja
TRINITY_DN62581_C0_G1	1	0	-3.08	-1.92	-2.76	-2.98	-2.46	RecName: Full=Mitochondrial import inner membrane translocase subunit TIM17-2;^Eukaryota; Viridiplantae; Streptophyta; Embryophyta; Tracheophyta; Spermatophyta; Magnoliophyta; eudicotyledons; Gunneridae; Pentapetalae; rosids; malvids; Brassicales; Brassicaceae; Camelineae; Arabidopsis
TRINITY_DN76033_C0_G2	0	0	-0.98	-1.75	0.64	0.06	-0.38	#N/A
TRINITY_DN78084_C1_G7	0	0	1.66	2.65	4.12	0.54	-0.38	RecName: Full=60S ribosomal protein L3;^Eukaryota; Viridiplantae; Streptophyta; Embryophyta; Tracheophyta; Spermatophyta; Magnoliophyta; Liliopsida; Poales; Poaceae; BOP clade; Oryzoideae; Oryzeae; Oryzinae; Oryza
TRINITY_DN63611_C0_G1	0	0	-3.81	-2.38	-2.05	-4.15	-3.01	RecName: Full=CLAVATA3/ESR (CLE)-related protein 16;^Eukaryota; Viridiplantae; Streptophyta; Embryophyta; Tracheophyta; Spermatophyta; Magnoliophyta; eudicotyledons; Gunneridae; Pentapetalae; rosids; malvids; Brassicales; Brassicaceae; Camelineae; Arabidopsis
TRINITY_DN74688_C2_G4	1	0	-2.86	-2.31	-1.87	-3.07	-2.61	#N/A
TRINITY_DN74688_C2_G5	0	0	-3.55	-2.84	-2.39	-3	-3.02	RecName: Full=Dihydrodipicolinate reductase-like protein CRR1, chloroplastic {ECO:0000305};^Eukaryota; Viridiplantae; Streptophyta; Embryophyta; Tracheophyta; Spermatophyta; Magnoliophyta; eudicotyledons; Gunneridae; Pentapetalae; rosids; malvids; Brassicales; Brassicaceae; Camelineae; Arabidopsis
TRINITY_DN74688_C2_G1	1	0	-2.72	-2.66	-2.39	-2.68	-2.48	.
TRINITY_DN74418_C0_G1	0	0	0.95	-1.91	2.29	1.35	-0.07	.
TRINITY_DN73839_C1_G6	5	0	0.7	-0.65	2.25	1.61	1.79	.
TRINITY_DN78878_C1_G6	2	0	-0.33	-4.42	0.59	1.09	0.35	.
TRINITY_DN59467_C0_G1	5	0	-2.49	-2.51	2.19	3.69	0.62	RecName: Full=Glutamate decarboxylase 4;^Eukaryota; Viridiplantae; Streptophyta; Embryophyta; Tracheophyta; Spermatophyta; Magnoliophyta; eudicotyledons; Gunneridae; Pentapetalae; rosids; malvids; Brassicales; Brassicaceae; Camelineae; Arabidopsis
TRINITY_DN69522_C0_G1	1	0	-2.9	-2.1	-2.01	-2.6	-2.89	RecName: Full=UDP-N-acetylglucosamine 1-carboxyvinyltransferase 2 {ECO:0000255|HAMAP-Rule:MF_00111};^Bacteria; Firmicutes; Bacilli; Bacillales; Bacillaceae; Bacillus
TRINITY_DN79571_C2_G1	5	0	2.26	-1.17	2.89	2.89	1.11	.
TRINITY_DN79571_C2_G2	0	0	1.36	-0.36	2.76	2.04	-0.85	.
TRINITY_DN79571_C2_G3	0	0	1.94	-2.56	3.21	1.83	-0.42	.
TRINITY_DN59139_C0_G1	3	0	-3.2	0.13	2.01	2.83	-2.11	RecName: Full=Phosphatidylinositol 3-kinase, root isoform;^Eukaryota; Viridiplantae; Streptophyta; Embryophyta; Tracheophyta; Spermatophyta; Magnoliophyta; eudicotyledons; Gunneridae; Pentapetalae; rosids; fabids; Fabales; Fabaceae; Papilionoideae; Phaseoleae; Glycine; Soja
TRINITY_DN71797_C7_G1	0	0	-4.12	-0.54	2.58	3.07	-0.14	RecName: Full=Probable WRKY transcription factor 19;^Eukaryota; Viridiplantae; Streptophyta; Embryophyta; Tracheophyta; Spermatophyta; Magnoliophyta; eudicotyledons; Gunneridae; Pentapetalae; rosids; malvids; Brassicales; Brassicaceae; Camelineae; Arabidopsis
TRINITY_DN71797_C7_G2	5	0	-0.58	2.05	2.92	3.85	2.28	RecName: Full=Transcriptional activator Myb;^Eukaryota; Metazoa; Chordata; Craniata; Vertebrata; Euteleostomi; Amphibia; Batrachia; Anura; Pipoidea; Pipidae; Xenopodinae; Xenopus; Xenopus
TRINITY_DN79777_C5_G1	1	0	-3.26	-2.33	-2.75	-2.92	-3.18	.
TRINITY_DN69798_C2_G2	2	0	-0.51	-1.06	0	-0.08	0.53	RecName: Full=Putative late blight resistance protein homolog R1B-11;^Eukaryota; Viridiplantae; Streptophyta; Embryophyta; Tracheophyta; Spermatophyta; Magnoliophyta; eudicotyledons; Gunneridae; Pentapetalae; asterids; lamiids; Solanales; Solanaceae; Solanoideae; Solaneae; Solanum
TRINITY_DN73627_C0_G3	4	0	-2.34	-0.24	-2.57	-1.72	-1.55	.
TRINITY_DN70459_C0_G1	0	0	-3.85	-1.11	1.5	2.31	-0.46	.
TRINITY_DN69597_C0_G3	0	0	-2.83	-0.15	1.36	0.66	-0.3	.
TRINITY_DN79066_C2_G4	5	0	0.69	-1.43	1.44	0.5	1.59	#N/A
TRINITY_DN70687_C0_G1	1	0	-3.05	-1.2	-2.48	-2.37	-2.68	RecName: Full=Laccase-12;^Eukaryota; Viridiplantae; Streptophyta; Embryophyta; Tracheophyta; Spermatophyta; Magnoliophyta; eudicotyledons; Gunneridae; Pentapetalae; rosids; malvids; Brassicales; Brassicaceae; Camelineae; Arabidopsis
TRINITY_DN70687_C0_G2	1	0	-2.94	-1.56	-2.69	-2.94	-3.08	RecName: Full=Laccase-12;^Eukaryota; Viridiplantae; Streptophyta; Embryophyta; Tracheophyta; Spermatophyta; Magnoliophyta; eudicotyledons; Gunneridae; Pentapetalae; rosids; malvids; Brassicales; Brassicaceae; Camelineae; Arabidopsis
TRINITY_DN82498_C2_G3	0	0	-4.97	-1.83	0.43	1.18	-1.4	RecName: Full=Elongation factor 3;^Eukaryota; Fungi; Dikarya; Ascomycota; Taphrinomycotina; Schizosaccharomycetes; Schizosaccharomycetales; Schizosaccharomycetaceae; Schizosaccharomyces
TRINITY_DN79320_C1_G1	1	0	-2.07	-1.39	-2.43	-2.56	-2.33	RecName: Full=Steroid 5-alpha-reductase DET2;^Eukaryota; Viridiplantae; Streptophyta; Embryophyta; Tracheophyta; Spermatophyta; Magnoliophyta; eudicotyledons; Gunneridae; Pentapetalae; rosids; malvids; Brassicales; Brassicaceae; Camelineae; Arabidopsis
TRINITY_DN77391_C3_G5	5	0	0.34	-2.89	2.08	1.39	1.29	.
TRINITY_DN57060_C0_G2	2	0	-2.76	-3.6	-6.28	-3.65	-2.37	RecName: Full=LRR receptor-like serine/threonine-protein kinase ERECTA {ECO:0000303|PubMed:8624444};^Eukaryota; Viridiplantae; Streptophyta; Embryophyta; Tracheophyta; Spermatophyta; Magnoliophyta; eudicotyledons; Gunneridae; Pentapetalae; rosids; malvids; Brassicales; Brassicaceae; Camelineae; Arabidopsis
TRINITY_DN82311_C1_G4	1	0	-2.36	-1.62	-2.35	-2.64	-2.31	#N/A
TRINITY_DN62647_C0_G2	0	0	-4.16	-1.68	1.12	1.65	-0.99	RecName: Full=Fructose-1,6-bisphosphatase, cytosolic {ECO:0000305};^Eukaryota; Viridiplantae; Streptophyta; Embryophyta; Tracheophyta; Spermatophyta; Magnoliophyta; eudicotyledons; Gunneridae; Pentapetalae; rosids; malvids; Brassicales; Brassicaceae; Camelineae; Arabidopsis
TRINITY_DN66410_C0_G1	0	0	-2.92	-0.06	1.39	2.31	0.35	RecName: Full=Putative diacyglycerol O-acyltransferase Mb3154c;^Bacteria; Actinobacteria; Corynebacteriales; Mycobacteriaceae; Mycobacterium; Mycobacterium tuberculosis complex
TRINITY_DN80191_C0_G2	1	0	-2.36	-1.79	-2.35	-2.27	-2.11	.
TRINITY_DN82221_C3_G1	5	0	1.53	2.05	2.6	4.06	2.54	.
TRINITY_DN61410_C0_G1	1	0	-3.54	-1.96	-3.45	-3.52	-4.11	.
TRINITY_DN71872_C3_G4	2	0	-1.84	-1.25	-2.28	-1.22	-1.2	.
TRINITY_DN71872_C3_G2	0	0	-1.04	-1.4	-0.33	-0.25	-1.13	RecName: Full=Apoptosis inhibitor 5-like protein API5;^Eukaryota; Viridiplantae; Streptophyta; Embryophyta; Tracheophyta; Spermatophyta; Magnoliophyta; Liliopsida; Poales; Poaceae; BOP clade; Oryzoideae; Oryzeae; Oryzinae; Oryza
TRINITY_DN79290_C3_G1	0	0	-1.85	-2.15	0.09	-0.55	-0.64	.
TRINITY_DN72213_C2_G7	2	0	-1.07	-1.64	-0.34	-0.38	-0.06	.
TRINITY_DN72213_C2_G5	1	0	-3.18	-2.65	-3.33	-3.84	-4.14	RecName: Full=Rubredoxin;^Archaea; Euryarchaeota; Thermococci; Thermococcales; Thermococcaceae; Pyrococcus
TRINITY_DN72213_C2_G3	1	0	-1.53	-1.52	-2.24	-1.86	-1.69	RecName: Full=Caffeoylshikimate esterase;^Eukaryota; Viridiplantae; Streptophyta; Embryophyta; Tracheophyta; Spermatophyta; Magnoliophyta; eudicotyledons; Gunneridae; Pentapetalae; rosids; malvids; Brassicales; Brassicaceae; Camelineae; Arabidopsis
TRINITY_DN72213_C2_G1	2	0	-2.14	-1.65	-2.29	-2.26	-1.55	.
TRINITY_DN71884_C1_G1	2	0	-1.2	-1.26	-0.72	-1.11	-0.47	#N/A
TRINITY_DN78119_C2_G1	2	0	-2.3	-2.14	-2.37	-1.63	-1.94	.
TRINITY_DN78119_C2_G2	1	0	-2.14	-1.79	-2.22	-2.24	-2.4	.
TRINITY_DN80987_C0_G10	1	0	-4.64	-3.39	-3.59	-3.67	-3.65	.
TRINITY_DN79625_C1_G2	0	0	-4	-0.46	2.64	2.7	-0.39	RecName: Full=Cationic amino acid transporter 3, mitochondrial;^Eukaryota; Viridiplantae; Streptophyta; Embryophyta; Tracheophyta; Spermatophyta; Magnoliophyta; eudicotyledons; Gunneridae; Pentapetalae; rosids; malvids; Brassicales; Brassicaceae; Camelineae; Arabidopsis
TRINITY_DN79340_C1_G2	0	0	-0.14	-1.06	0.7	0.21	-1.13	RecName: Full=Callose synthase 2;^Eukaryota; Viridiplantae; Streptophyta; Embryophyta; Tracheophyta; Spermatophyta; Magnoliophyta; eudicotyledons; Gunneridae; Pentapetalae; rosids; malvids; Brassicales; Brassicaceae; Camelineae; Arabidopsis
TRINITY_DN79340_C1_G1	0	0	-0.33	-1.1	0.62	0.26	-0.94	RecName: Full=Callose synthase 3;^Eukaryota; Viridiplantae; Streptophyta; Embryophyta; Tracheophyta; Spermatophyta; Magnoliophyta; eudicotyledons; Gunneridae; Pentapetalae; rosids; malvids; Brassicales; Brassicaceae; Camelineae; Arabidopsis
TRINITY_DN74447_C0_G1	0	0	-1.48	-1.12	-0.03	-0.27	-0.42	.
TRINITY_DN62874_C0_G1	5	0	-0.77	-0.13	2.2	3.45	3.38	RecName: Full=Vacuolar protease A;^Eukaryota; Fungi; Dikarya; Ascomycota; Pezizomycotina; Sordariomycetes; Sordariomycetidae; Sordariales; Sordariaceae; Neurospora
TRINITY_DN80237_C1_G1	1	0	-1.17	-1.92	-2.33	-2.1	-1.96	.
TRINITY_DN71937_C0_G4	0	0	-5.73	-6.21	-1.55	-2.89	-1.41	#N/A
TRINITY_DN71937_C0_G2	0	0	-5.47	-2.51	-3.16	-5.38	-3.52	#N/A
TRINITY_DN79254_C1_G1	1	0	-2.79	-2.23	-1.96	-2.25	-2.61	RecName: Full=Thioredoxin-like 4, chloroplastic;^Eukaryota; Viridiplantae; Streptophyta; Embryophyta; Tracheophyta; Spermatophyta; Magnoliophyta; eudicotyledons; Gunneridae; Pentapetalae; rosids; malvids; Brassicales; Brassicaceae; Camelineae; Arabidopsis
TRINITY_DN72832_C0_G1	2	0	-0.56	-0.79	-1.43	-1.01	0.87	RecName: Full=Ethylene-responsive transcription factor ERF114 {ECO:0000303|PubMed:16407444};^Eukaryota; Viridiplantae; Streptophyta; Embryophyta; Tracheophyta; Spermatophyta; Magnoliophyta; eudicotyledons; Gunneridae; Pentapetalae; rosids; malvids; Brassicales; Brassicaceae; Camelineae; Arabidopsis
TRINITY_DN70049_C2_G5	0	0	-5.62	-2.39	-1.38	-1.68	-4.73	RecName: Full=60S ribosomal protein L15;^Eukaryota; Fungi; Dikarya; Ascomycota; Pezizomycotina; Sordariomycetes; Sordariomycetidae; Sordariales; Sordariaceae; Neurospora
TRINITY_DN11884_C0_G1	1	0	-3.38	-2.18	-3.75	-3.44	-2.65	RecName: Full=Peroxidase 5 {ECO:0000250|UniProtKB:P22195};^Eukaryota; Viridiplantae; Streptophyta; Embryophyta; Tracheophyta; Spermatophyta; Magnoliophyta; eudicotyledons; Gunneridae; Pentapetalae; rosids; Vitales; Vitaceae; Vitis
TRINITY_DN69692_C6_G1	0	0	-0.68	-1.23	2.5	1.42	-1.52	#N/A
TRINITY_DN78414_C1_G1	5	0	0.67	-1.48	1.61	1.11	0.79	.
TRINITY_DN70568_C1_G4	0	0	-1.36	-2.75	-0.33	-0.27	-0.91	.
TRINITY_DN71102_C2_G3	2	0	-1.18	-0.46	-2.24	-1.34	-0.91	.
TRINITY_DN70568_C1_G2	1	0	-3.08	-2.56	-2.72	-2.71	-2.9	RecName: Full=Serine hydroxymethyltransferase 1, mitochondrial;^Eukaryota; Viridiplantae; Streptophyta; Embryophyta; Tracheophyta; Spermatophyta; Magnoliophyta; eudicotyledons; Gunneridae; Pentapetalae; asterids; campanulids; Asterales; Asteraceae; Asteroideae; Heliantheae alliance; Tageteae; Flaveria
TRINITY_DN71102_C2_G1	1	0	-0.91	-0.68	-0.61	-0.71	-1.7	.
TRINITY_DN82670_C1_G1	0	0	-3.91	-2.88	-2.65	-3.34	-3.07	.
TRINITY_DN72620_C0_G3	0	0	0.07	-2.5	1.84	0.7	0.38	.
TRINITY_DN72620_C0_G8	1	0	-2.12	-2.2	-2.33	-2.52	-2.4	RecName: Full=Rubisco accumulation factor 1.2, chloroplastic {ECO:0000303|PubMed:22942379};^Eukaryota; Viridiplantae; Streptophyta; Embryophyta; Tracheophyta; Spermatophyta; Magnoliophyta; eudicotyledons; Gunneridae; Pentapetalae; rosids; malvids; Brassicales; Brassicaceae; Camelineae; Arabidopsis
TRINITY_DN78212_C0_G6	0	0	0.87	-1.51	2.63	1.86	-0.08	#N/A
TRINITY_DN78212_C0_G5	0	0	-0.58	-4.63	1.86	0.28	-1.15	#N/A
TRINITY_DN78212_C0_G1	2	0	-0.51	-2.42	-4.16	-3.29	-1	#N/A
TRINITY_DN76775_C2_G2	2	0	-0.07	-0.81	-1.11	-0.75	0.76	RecName: Full=Scarecrow-like protein 11;^Eukaryota; Viridiplantae; Streptophyta; Embryophyta; Tracheophyta; Spermatophyta; Magnoliophyta; eudicotyledons; Gunneridae; Pentapetalae; rosids; malvids; Brassicales; Brassicaceae; Camelineae; Arabidopsis
TRINITY_DN76437_C1_G1	2	0	-2.57	-2.28	-2.86	-2.01	-2.09	.
TRINITY_DN70499_C0_G1	2	0	-0.63	-0.84	-1.16	-0.8	-0.56	RecName: Full=Delta(12)-fatty-acid desaturase {ECO:0000303|PubMed:7907506};^Eukaryota; Viridiplantae; Streptophyta; Embryophyta; Tracheophyta; Spermatophyta; Magnoliophyta; eudicotyledons; Gunneridae; Pentapetalae; rosids; malvids; Brassicales; Brassicaceae; Camelineae; Arabidopsis
TRINITY_DN72064_C0_G1	2	0	-0.76	-0.89	-1.29	-0.71	-0.63	RecName: Full=Bifunctional desaturase/conjugase FADX {ECO:0000303|PubMed:12481086};^Eukaryota; Viridiplantae; Streptophyta; Embryophyta; Tracheophyta; Spermatophyta; Magnoliophyta; eudicotyledons; Gunneridae; Pentapetalae; rosids; fabids; Malpighiales; Euphorbiaceae; Crotonoideae; Aleuritideae; Vernicia
TRINITY_DN79648_C2_G7	2	0	-0.85	-0.77	-0.68	-0.19	0.31	.
TRINITY_DN79648_C2_G4	0	0	-0.66	-1.89	0.2	-0.02	-0.12	.
TRINITY_DN79136_C2_G1	2	0	-1.15	-1.57	-1.1	-1.23	-0.54	RecName: Full=NADPH--cytochrome P450 reductase {ECO:0000255|HAMAP-Rule:MF_03212};^Eukaryota; Viridiplantae; Streptophyta; Embryophyta; Tracheophyta; Spermatophyta; Magnoliophyta; eudicotyledons; Gunneridae; Pentapetalae; asterids; lamiids; Gentianales; Apocynaceae; Rauvolfioideae; Vinceae; Catharanthinae; Catharanthus
TRINITY_DN71655_C4_G1	5	0	1.02	-1.72	1.9	0.88	0.97	#N/A
TRINITY_DN83035_C12_G4	0	0	-1.22	-2.56	0.63	0	-1.5	#N/A
TRINITY_DN83035_C12_G2	0	0	-1.18	-2.9	1.11	0.54	-0.31	.
TRINITY_DN81993_C3_G3	1	0	-2.29	-2.44	-2.35	-2.52	-2.2	RecName: Full=DNA replication complex GINS protein SLD5;^Eukaryota; Metazoa; Chordata; Craniata; Vertebrata; Euteleostomi; Mammalia; Eutheria; Laurasiatheria; Cetartiodactyla; Ruminantia; Pecora; Bovidae; Bovinae; Bos
TRINITY_DN76423_C8_G1	5	0	-0.15	-1.28	1.89	2.26	0.72	.
TRINITY_DN74518_C1_G1	5	0	1.6	-1.58	2.7	2.36	1.2	.
TRINITY_DN77093_C3_G1	0	0	-1.63	-2.58	3.29	3.27	-2.06	RecName: Full=ATP synthase subunit beta, mitochondrial;^Eukaryota; Viridiplantae; Streptophyta; Embryophyta; Tracheophyta; Spermatophyta; Magnoliophyta; eudicotyledons; Gunneridae; Pentapetalae; asterids; Ericales; Actinidiaceae; Actinidia
TRINITY_DN77093_C3_G3	0	0	-6.03	-2.38	-1.5	-1.35	-4.6	RecName: Full=ATP synthase subunit beta, mitochondrial;^Eukaryota; Metazoa; Chordata; Craniata; Vertebrata; Euteleostomi; Mammalia; Eutheria; Euarchontoglires; Primates; Haplorrhini; Catarrhini; Hominidae; Homo
TRINITY_DN15604_C0_G1	3	0	1.14	1.13	0.27	1.07	-0.39	.
TRINITY_DN79820_C0_G5	1	0	-2.27	-1.81	-2.71	-2.85	-2.09	#N/A
TRINITY_DN79820_C0_G9	2	0	-0.52	-1.3	-0.97	-0.03	-0.31	.
TRINITY_DN74794_C4_G1	1	0	-2.79	-2.19	-2.89	-2.1	-3.05	#N/A
TRINITY_DN71383_C1_G1	0	0	-4.68	-1.33	0.26	0.19	-1.68	RecName: Full=40S ribosomal protein S15;^Eukaryota; Viridiplantae; Streptophyta; Embryophyta; Tracheophyta; Spermatophyta; Magnoliophyta; Liliopsida; Arecaceae; Arecoideae; Cocoseae; Elaeidinae; Elaeis
TRINITY_DN82133_C2_G3	5	0	1.2	-1.77	2.22	1.6	1.03	#N/A
TRINITY_DN79934_C0_G1	5	0	1.62	2.85	5.89	6.14	3.34	#N/A
TRINITY_DN73663_C1_G1	1	0	-2.43	-1.99	-2.33	-2.44	-2.69	RecName: Full=Cation/H(+) antiporter 18;^Eukaryota; Viridiplantae; Streptophyta; Embryophyta; Tracheophyta; Spermatophyta; Magnoliophyta; eudicotyledons; Gunneridae; Pentapetalae; rosids; malvids; Brassicales; Brassicaceae; Camelineae; Arabidopsis
TRINITY_DN73663_C1_G2	1	0	-4	-2.46	-2.5	-4.5	-4.21	RecName: Full=Cation/H(+) antiporter 18;^Eukaryota; Viridiplantae; Streptophyta; Embryophyta; Tracheophyta; Spermatophyta; Magnoliophyta; eudicotyledons; Gunneridae; Pentapetalae; rosids; malvids; Brassicales; Brassicaceae; Camelineae; Arabidopsis
TRINITY_DN77137_C0_G3	0	0	-1.94	-1.96	0.31	-0.56	-0.57	#N/A
TRINITY_DN77137_C0_G8	2	0	1.13	-1.1	0.52	-0.05	1.31	.
TRINITY_DN79658_C0_G2	0	0	0.44	-3.48	1.62	0.55	-0.17	.
TRINITY_DN83016_C3_G2	5	0	2.71	-1.27	4.21	3.51	2.05	RecName: Full=Retrovirus-related Pol polyprotein from transposon TNT 1-94;^Eukaryota; Viridiplantae; Streptophyta; Embryophyta; Tracheophyta; Spermatophyta; Magnoliophyta; eudicotyledons; Gunneridae; Pentapetalae; asterids; lamiids; Solanales; Solanaceae; Nicotianoideae; Nicotianeae; Nicotiana
TRINITY_DN79721_C1_G2	1	0	-0.79	-1.63	-1.34	-1.01	-1.71	RecName: Full=Probable receptor-like protein kinase At1g11050;^Eukaryota; Viridiplantae; Streptophyta; Embryophyta; Tracheophyta; Spermatophyta; Magnoliophyta; eudicotyledons; Gunneridae; Pentapetalae; rosids; malvids; Brassicales; Brassicaceae; Camelineae; Arabidopsis
TRINITY_DN76215_C0_G1	5	0	0.3	-0.61	1.05	1.22	1.11	.
TRINITY_DN76795_C6_G5	1	0	-2.97	-1.99	-2.82	-3.29	-3	.
TRINITY_DN76795_C6_G4	1	0	-2.08	-1.85	-2.36	-2.01	-1.91	.
TRINITY_DN76795_C6_G7	1	0	-2.96	-1.88	-2.39	-2.97	-2.8	.
TRINITY_DN76795_C6_G1	1	0	-2.25	-2.25	-2.92	-2.69	-2.22	RecName: Full=Transcription activator GLK1;^Eukaryota; Viridiplantae; Streptophyta; Embryophyta; Tracheophyta; Spermatophyta; Magnoliophyta; eudicotyledons; Gunneridae; Pentapetalae; rosids; malvids; Brassicales; Brassicaceae; Camelineae; Arabidopsis
TRINITY_DN76795_C6_G3	1	0	-2.98	-1.84	-2.56	-3.01	-2.85	RecName: Full=Transcription activator GLK1;^Eukaryota; Viridiplantae; Streptophyta; Embryophyta; Tracheophyta; Spermatophyta; Magnoliophyta; eudicotyledons; Gunneridae; Pentapetalae; rosids; malvids; Brassicales; Brassicaceae; Camelineae; Arabidopsis
TRINITY_DN74472_C1_G2	1	0	-0.69	-1.1	-0.8	-1.1	-1.03	RecName: Full=Protein GRAVITROPIC IN THE LIGHT 1 {ECO:0000303|PubMed:16640600};^Eukaryota; Viridiplantae; Streptophyta; Embryophyta; Tracheophyta; Spermatophyta; Magnoliophyta; eudicotyledons; Gunneridae; Pentapetalae; rosids; malvids; Brassicales; Brassicaceae; Camelineae; Arabidopsis
TRINITY_DN73651_C1_G1	0	0	-1.23	-2.36	0.87	-0.24	-0.89	#N/A
TRINITY_DN72882_C1_G4	1	0	-2.07	-1.87	-2.23	-2.23	-2.13	RecName: Full=40S ribosomal protein S26-1;^Eukaryota; Viridiplantae; Streptophyta; Embryophyta; Tracheophyta; Spermatophyta; Magnoliophyta; eudicotyledons; Gunneridae; Pentapetalae; rosids; malvids; Brassicales; Brassicaceae; Camelineae; Arabidopsis
TRINITY_DN82876_C3_G1	0	0	-0.72	-1.64	0.22	-0.04	-0.44	RecName: Full=Protein transport protein Sec24-like At3g07100;^Eukaryota; Viridiplantae; Streptophyta; Embryophyta; Tracheophyta; Spermatophyta; Magnoliophyta; eudicotyledons; Gunneridae; Pentapetalae; rosids; malvids; Brassicales; Brassicaceae; Camelineae; Arabidopsis
TRINITY_DN71626_C0_G5	1	0	-3.05	-2.6	-2.81	-3.05	-3.05	RecName: Full=Receptor-like serine/threonine-protein kinase ALE2;^Eukaryota; Viridiplantae; Streptophyta; Embryophyta; Tracheophyta; Spermatophyta; Magnoliophyta; eudicotyledons; Gunneridae; Pentapetalae; rosids; malvids; Brassicales; Brassicaceae; Camelineae; Arabidopsis
TRINITY_DN76760_C2_G3	1	0	-2.04	-1.42	-2.24	-2.04	-2.04	RecName: Full=Protein usf;^Bacteria; Aquificae; Aquificales; Aquificaceae; Aquifex
TRINITY_DN70521_C0_G5	0	0	-0.86	-2.64	0.69	-0.04	-1.32	#N/A
TRINITY_DN73166_C0_G1	0	0	-0.77	-1.86	0.53	-0.26	-0.32	.
TRINITY_DN78589_C0_G5	0	0	0.58	-2.44	2.07	0.64	-0.74	.
TRINITY_DN77037_C3_G2	1	0	-2.19	-1.6	-2.47	-2.5	-2.34	RecName: Full=Prohibitin-4, mitochondrial;^Eukaryota; Viridiplantae; Streptophyta; Embryophyta; Tracheophyta; Spermatophyta; Magnoliophyta; eudicotyledons; Gunneridae; Pentapetalae; rosids; malvids; Brassicales; Brassicaceae; Camelineae; Arabidopsis
TRINITY_DN72806_C0_G1	0	0	-7.06	-5.41	-4.69	-4.32	-5.5	#N/A
TRINITY_DN73797_C3_G2	1	0	-4.34	-2.67	-4.18	-4.75	-6.79	#N/A
TRINITY_DN73797_C3_G1	1	0	-3.28	-1.78	-2.49	-2.62	-3.31	RecName: Full=Glycerol-3-phosphate acyltransferase 1;^Eukaryota; Viridiplantae; Streptophyta; Embryophyta; Tracheophyta; Spermatophyta; Magnoliophyta; eudicotyledons; Gunneridae; Pentapetalae; rosids; malvids; Brassicales; Brassicaceae; Camelineae; Arabidopsis
TRINITY_DN77892_C7_G1	0	0	0.47	-2.97	1.12	1.07	-1.06	#N/A
TRINITY_DN77562_C3_G2	2	0	-0.06	-0.77	-0.08	0.16	0.41	#N/A
TRINITY_DN79832_C3_G1	0	0	0.61	-2.16	1.73	1.15	0.28	RecName: Full=Zinc finger CCHC domain-containing protein 3;^Eukaryota; Metazoa; Chordata; Craniata; Vertebrata; Euteleostomi; Mammalia; Eutheria; Euarchontoglires; Primates; Haplorrhini; Catarrhini; Hominidae; Homo
TRINITY_DN77781_C0_G3	0	0	-1.31	-1.99	0.49	-0.99	-1.18	#N/A
TRINITY_DN73899_C1_G1	0	0	-1.2	1.1	2.63	1.84	0.07	.
TRINITY_DN73899_C1_G3	5	0	-0.48	-0.74	1.85	1.88	0.52	.
TRINITY_DN69947_C2_G1	5	0	-2.82	-4.52	0.64	3.65	-0.17	RecName: Full=Uncharacterized transporter C36.03c;^Eukaryota; Fungi; Dikarya; Ascomycota; Taphrinomycotina; Schizosaccharomycetes; Schizosaccharomycetales; Schizosaccharomycetaceae; Schizosaccharomyces
TRINITY_DN81920_C1_G1	0	0	-1.06	-2.37	0.48	-0.35	-1.52	RecName: Full=ATP-dependent DNA helicase Q-like 4A;^Eukaryota; Viridiplantae; Streptophyta; Embryophyta; Tracheophyta; Spermatophyta; Magnoliophyta; eudicotyledons; Gunneridae; Pentapetalae; rosids; malvids; Brassicales; Brassicaceae; Camelineae; Arabidopsis
TRINITY_DN80032_C0_G6	1	0	-2.45	-1.37	-2.4	-2.87	-3.31	RecName: Full=Leucine-rich repeat receptor-like serine/threonine-protein kinase BAM1;^Eukaryota; Viridiplantae; Streptophyta; Embryophyta; Tracheophyta; Spermatophyta; Magnoliophyta; eudicotyledons; Gunneridae; Pentapetalae; rosids; malvids; Brassicales; Brassicaceae; Camelineae; Arabidopsis
TRINITY_DN72296_C5_G2	0	0	0.02	-1.9	2.41	1.01	-1.07	#N/A
TRINITY_DN72296_C5_G1	0	0	-0.73	-1.04	-0.01	-0.33	-0.89	RecName: Full=ABSCISIC ACID-INSENSITIVE 5-like protein 6;^Eukaryota; Viridiplantae; Streptophyta; Embryophyta; Tracheophyta; Spermatophyta; Magnoliophyta; eudicotyledons; Gunneridae; Pentapetalae; rosids; malvids; Brassicales; Brassicaceae; Camelineae; Arabidopsis
TRINITY_DN70143_C2_G3	0	0	-0.48	-0.93	0.7	0.26	-0.27	.
TRINITY_DN70143_C2_G4	0	0	1.1	-3.76	2.02	1.61	0.08	.
TRINITY_DN74257_C7_G1	0	0	-1.08	-1.38	-0.19	-0.48	-0.76	RecName: Full=Nardilysin-like {ECO:0000305};^Eukaryota; Viridiplantae; Streptophyta; Embryophyta; Tracheophyta; Spermatophyta; Magnoliophyta; eudicotyledons; Gunneridae; Pentapetalae; rosids; malvids; Brassicales; Brassicaceae; Camelineae; Arabidopsis
TRINITY_DN74872_C2_G1	2	0	-0.79	-1.66	-0.99	-0.75	-0.89	.
TRINITY_DN97866_C0_G1	0	0	-5.2	-3.24	-0.88	-1.28	-6.13	.
TRINITY_DN68233_C0_G1	0	0	-0.29	-1.09	1.16	0.58	0.17	.
TRINITY_DN80665_C2_G1	0	0	-0.53	-2.09	0.82	0.51	-0.93	#N/A
TRINITY_DN82419_C0_G2	5	0	-0.46	-1.91	0.82	0.5	0.82	.
TRINITY_DN72113_C0_G1	0	0	-1.73	-2.41	2.67	2.68	-5.86	.
TRINITY_DN78617_C0_G6	1	0	-2.13	-1.52	-2.29	-2.45	-1.87	RecName: Full=Exocyst complex component EXO70H1 {ECO:0000303|PubMed:16942608};^Eukaryota; Viridiplantae; Streptophyta; Embryophyta; Tracheophyta; Spermatophyta; Magnoliophyta; eudicotyledons; Gunneridae; Pentapetalae; rosids; malvids; Brassicales; Brassicaceae; Camelineae; Arabidopsis
TRINITY_DN78617_C0_G4	0	0	0.22	-1.2	0.95	0.65	-0.75	.
TRINITY_DN78617_C0_G5	1	0	-2.2	-2.02	-2.3	-2.44	-2.13	RecName: Full=ACT domain-containing protein ACR10 {ECO:0000305};^Eukaryota; Viridiplantae; Streptophyta; Embryophyta; Tracheophyta; Spermatophyta; Magnoliophyta; eudicotyledons; Gunneridae; Pentapetalae; rosids; malvids; Brassicales; Brassicaceae; Camelineae; Arabidopsis
TRINITY_DN78617_C0_G3	1	0	-1.93	-1.28	-2.26	-2.39	-1.56	RecName: Full=Exocyst complex component EXO70H1 {ECO:0000303|PubMed:16942608};^Eukaryota; Viridiplantae; Streptophyta; Embryophyta; Tracheophyta; Spermatophyta; Magnoliophyta; eudicotyledons; Gunneridae; Pentapetalae; rosids; malvids; Brassicales; Brassicaceae; Camelineae; Arabidopsis
TRINITY_DN79666_C1_G2	1	0	-2.38	-1.89	-2.15	-2.54	-2.3	RecName: Full=tRNA (guanine(10)-N2)-methyltransferase homolog;^Eukaryota; Metazoa; Chordata; Craniata; Vertebrata; Euteleostomi; Mammalia; Eutheria; Euarchontoglires; Primates; Haplorrhini; Catarrhini; Hominidae; Homo
TRINITY_DN83076_C14_G3	0	0	-1.14	-2.13	0.08	-0.94	-1.03	#N/A
TRINITY_DN81302_C0_G1	0	0	-1.05	-1.81	-0.09	-0.17	-0.57	RecName: Full=Myosin-3;^Eukaryota; Viridiplantae; Streptophyta; Embryophyta; Tracheophyta; Spermatophyta; Magnoliophyta; eudicotyledons; Gunneridae; Pentapetalae; rosids; malvids; Brassicales; Brassicaceae; Camelineae; Arabidopsis
TRINITY_DN77159_C0_G1	0	0	-1.6	-0.09	0.09	0.34	-0.31	RecName: Full=Berberine bridge enzyme-like 8 {ECO:0000303|PubMed:26037923};^Eukaryota; Viridiplantae; Streptophyta; Embryophyta; Tracheophyta; Spermatophyta; Magnoliophyta; eudicotyledons; Gunneridae; Pentapetalae; rosids; malvids; Brassicales; Brassicaceae; Camelineae; Arabidopsis
TRINITY_DN75951_C0_G1	5	0	0.36	-0.61	1.66	1.81	1.87	.
TRINITY_DN75951_C0_G2	0	0	-1	-1.79	-0.21	-0.47	-0.83	.
TRINITY_DN70329_C0_G1	3	0	-1.85	-0.27	-1.24	0.6	0.29	.
TRINITY_DN80541_C2_G1	0	0	0.25	-2.77	1.43	0.78	-0.46	#N/A
TRINITY_DN67987_C0_G1	0	0	-5.9	-2.17	-1.13	-0.84	-3.22	.
TRINITY_DN75437_C1_G1	5	0	1.17	-3.84	4.11	2.77	1.64	#N/A
TRINITY_DN79472_C1_G3	0	0	1.08	-1.61	2.2	0.93	0.72	#N/A
TRINITY_DN76086_C0_G1	0	0	-3.22	-2.3	-2.01	-1.84	-2.27	RecName: Full=Transcription factor bHLH155;^Eukaryota; Viridiplantae; Streptophyta; Embryophyta; Tracheophyta; Spermatophyta; Magnoliophyta; eudicotyledons; Gunneridae; Pentapetalae; rosids; malvids; Brassicales; Brassicaceae; Camelineae; Arabidopsis
TRINITY_DN76383_C5_G1	0	0	-3.48	-1.47	0.55	1.11	-0.54	RecName: Full=Tryparedoxin;^Eukaryota; Euglenozoa; Kinetoplastida; Trypanosomatidae; Trypanosoma
TRINITY_DN70904_C1_G1	0	0	0.85	-1.83	1.42	0.81	-0.09	#N/A
TRINITY_DN77932_C0_G2	2	0	-0.71	-1.06	-0.72	-0.68	-0.79	RecName: Full=TBC1 domain family member 5;^Eukaryota; Metazoa; Chordata; Craniata; Vertebrata; Euteleostomi; Mammalia; Eutheria; Euarchontoglires; Primates; Haplorrhini; Catarrhini; Hominidae; Homo
TRINITY_DN78559_C2_G1	0	0	-4.58	-1.81	0.45	1.05	-1.52	RecName: Full=Cellulose synthase catalytic subunit A [UDP-forming];^Eukaryota; Amoebozoa; Mycetozoa; Dictyosteliida; Dictyostelium
TRINITY_DN77932_C0_G1	0	0	-0.71	-1.47	0.13	-0.13	-1.01	RecName: Full=DNA polymerase zeta catalytic subunit;^Eukaryota; Viridiplantae; Streptophyta; Embryophyta; Tracheophyta; Spermatophyta; Magnoliophyta; eudicotyledons; Gunneridae; Pentapetalae; rosids; malvids; Brassicales; Brassicaceae; Camelineae; Arabidopsis
TRINITY_DN65553_C0_G3	2	0	-3.94	-3.17	-3.05	-2.91	-3.06	RecName: Full=Protein JINGUBANG {ECO:0000303|PubMed:27468890};^Eukaryota; Viridiplantae; Streptophyta; Embryophyta; Tracheophyta; Spermatophyta; Magnoliophyta; eudicotyledons; Gunneridae; Pentapetalae; rosids; malvids; Brassicales; Brassicaceae; Camelineae; Arabidopsis
TRINITY_DN72536_C5_G1	3	0	-7.29	-3.48	-2.93	-1.91	-5.57	.
TRINITY_DN70644_C3_G1	1	0	-1.83	-1.37	-1.97	-2.44	-2.9	.
TRINITY_DN77570_C0_G7	1	0	-2.29	-2.09	-2.23	-2.54	-3.16	RecName: Full=Auxin response factor 18;^Eukaryota; Viridiplantae; Streptophyta; Embryophyta; Tracheophyta; Spermatophyta; Magnoliophyta; Liliopsida; Poales; Poaceae; BOP clade; Oryzoideae; Oryzeae; Oryzinae; Oryza
TRINITY_DN77570_C0_G2	1	0	-2.56	-2.07	-2.4	-2.57	-2.38	RecName: Full=Auxin response factor 18;^Eukaryota; Viridiplantae; Streptophyta; Embryophyta; Tracheophyta; Spermatophyta; Magnoliophyta; Liliopsida; Poales; Poaceae; BOP clade; Oryzoideae; Oryzeae; Oryzinae; Oryza
TRINITY_DN74350_C2_G1	0	0	-3.86	-0.78	1.85	1.23	-0.23	.
TRINITY_DN79513_C0_G1	0	0	-1.19	-0.95	-0.38	-0.23	-0.53	RecName: Full=Lysosomal Pro-X carboxypeptidase;^Eukaryota; Metazoa; Chordata; Craniata; Vertebrata; Euteleostomi; Mammalia; Eutheria; Euarchontoglires; Primates; Haplorrhini; Catarrhini; Hominidae; Pongo
TRINITY_DN80698_C0_G1	0	0	-0.79	-1.53	0.13	-0.15	-0.8	.
TRINITY_DN76915_C1_G2	0	0	-2.65	-2.43	1.85	1.47	-3.2	RecName: Full=60S ribosomal protein L10a-2;^Eukaryota; Metazoa; Ecdysozoa; Arthropoda; Hexapoda; Insecta; Pterygota; Neoptera; Holometabola; Diptera; Brachycera; Muscomorpha; Ephydroidea; Drosophilidae; Drosophila; Sophophora
TRINITY_DN80798_C6_G3	5	0	-1.26	1.04	4.61	4.92	1.08	RecName: Full=Cysteine proteinase;^Eukaryota; Euglenozoa; Kinetoplastida; Trypanosomatidae; Trypanosoma
TRINITY_DN82912_C3_G1	5	0	0.88	-1.6	1.74	1.37	0.49	RecName: Full=DELLA protein RGL2;^Eukaryota; Viridiplantae; Streptophyta; Embryophyta; Tracheophyta; Spermatophyta; Magnoliophyta; eudicotyledons; Gunneridae; Pentapetalae; rosids; malvids; Brassicales; Brassicaceae; Camelineae; Arabidopsis
TRINITY_DN77392_C4_G1	0	0	-0.32	-2	1.04	0.54	-1.15	.
TRINITY_DN75115_C3_G2	0	0	-0.8	-1.86	0.16	-0.51	-0.65	.
TRINITY_DN80768_C1_G1	0	0	-1.48	-2.39	0.22	-0.5	-1.67	.
TRINITY_DN70481_C2_G3	5	0	0.35	-0.96	3.01	1.59	1.32	.
TRINITY_DN82255_C0_G4	5	0	2.85	-0.95	3.86	3.7	0.46	RecName: Full=Transposon TX1 uncharacterized 149 kDa protein;^Eukaryota; Metazoa; Chordata; Craniata; Vertebrata; Euteleostomi; Amphibia; Batrachia; Anura; Pipoidea; Pipidae; Xenopodinae; Xenopus; Xenopus
TRINITY_DN96574_C0_G1	0	0	-2.85	-0.16	1.99	1.04	-2.76	#N/A
TRINITY_DN73210_C7_G3	5	0	3.23	0.46	5.14	4.51	3.17	#N/A
TRINITY_DN81853_C0_G1	0	0	-1.48	-2.28	-0.1	-0.82	-0.92	#N/A
TRINITY_DN73668_C3_G4	1	0	-1.76	-2.86	-2.13	-4.15	-2.69	#N/A
TRINITY_DN69773_C1_G1	1	0	-2.65	-2.25	-2.21	-2.45	-2.5	RecName: Full=Phosphoprotein ECPP44;^Eukaryota; Viridiplantae; Streptophyta; Embryophyta; Tracheophyta; Spermatophyta; Magnoliophyta; eudicotyledons; Gunneridae; Pentapetalae; asterids; campanulids; Apiales; Apiaceae; Apioideae; Scandiceae; Daucinae; Daucus; Daucus sect. Daucus
TRINITY_DN77655_C2_G1	1	0	-1.39	-2.3	-2.28	-2.37	-2.57	.
TRINITY_DN82357_C1_G1	0	0	1.34	-1.06	2.41	1.19	-0.15	.
TRINITY_DN82357_C1_G3	0	0	-5.88	-3.63	-2.44	-3.47	-5.51	RecName: Full=Probable pectinesterase 53;^Eukaryota; Viridiplantae; Streptophyta; Embryophyta; Tracheophyta; Spermatophyta; Magnoliophyta; eudicotyledons; Gunneridae; Pentapetalae; rosids; malvids; Brassicales; Brassicaceae; Camelineae; Arabidopsis
TRINITY_DN82357_C1_G4	0	0	-5.9	-5.05	-3.72	-3.87	-4.74	.
TRINITY_DN79979_C2_G2	0	0	-4.13	-2.51	0.22	0.99	-2.18	.
TRINITY_DN66793_C1_G1	1	0	-2.27	-1.68	-2.3	-2.44	-2.44	.
TRINITY_DN80730_C1_G1	5	0	0.59	-1.41	1.76	1.47	0.34	RecName: Full=Zinc finger CCCH domain-containing protein 7;^Eukaryota; Viridiplantae; Streptophyta; Embryophyta; Tracheophyta; Spermatophyta; Magnoliophyta; eudicotyledons; Gunneridae; Pentapetalae; rosids; malvids; Brassicales; Brassicaceae; Camelineae; Arabidopsis
TRINITY_DN80730_C1_G6	1	0	-3.12	-2.27	-2.85	-2.99	-2.87	.
TRINITY_DN77220_C0_G4	0	0	0.99	-2.48	2.17	1.47	0.43	.
TRINITY_DN73952_C3_G2	0	0	-0.48	-2.01	0.72	-0.53	-0.3	#N/A
TRINITY_DN77220_C0_G1	2	0	-3.28	-2.44	-3.37	-2.93	-2.51	RecName: Full=Peroxidase 63;^Eukaryota; Viridiplantae; Streptophyta; Embryophyta; Tracheophyta; Spermatophyta; Magnoliophyta; eudicotyledons; Gunneridae; Pentapetalae; rosids; malvids; Brassicales; Brassicaceae; Camelineae; Arabidopsis
TRINITY_DN72415_C1_G1	3	0	-4.02	-0.76	-2.66	-0.54	-2.74	.
TRINITY_DN66562_C0_G2	2	0	-0.47	-1.14	-0.08	0.18	0.59	.
TRINITY_DN75018_C1_G9	1	0	-1.84	-1.65	-2.47	-2.26	-3.4	.
TRINITY_DN75018_C1_G4	1	0	-2.37	-1.81	-2.38	-2.56	-2.61	RecName: Full=Oxygen-evolving enhancer protein 2-1, chloroplastic;^Eukaryota; Viridiplantae; Streptophyta; Embryophyta; Tracheophyta; Spermatophyta; Magnoliophyta; eudicotyledons; Gunneridae; Pentapetalae; rosids; malvids; Brassicales; Brassicaceae; Camelineae; Arabidopsis
TRINITY_DN75018_C1_G3	5	0	0.54	-1.28	1.4	0.71	0.87	RecName: Full=Kinesin-like protein KIN-1 {ECO:0000305};^Eukaryota; Viridiplantae; Streptophyta; Embryophyta; Tracheophyta; Spermatophyta; Magnoliophyta; Liliopsida; Poales; Poaceae; BOP clade; Oryzoideae; Oryzeae; Oryzinae; Oryza
TRINITY_DN75018_C1_G1	1	0	-2.46	-1.85	-2.37	-2.36	-2.43	RecName: Full=Oxygen-evolving enhancer protein 2-2, chloroplastic;^Eukaryota; Viridiplantae; Streptophyta; Embryophyta; Tracheophyta; Spermatophyta; Magnoliophyta; eudicotyledons; Gunneridae; Pentapetalae; asterids; lamiids; Solanales; Solanaceae; Nicotianoideae; Nicotianeae; Nicotiana
TRINITY_DN67479_C0_G2	0	0	-3.42	-0.65	0.97	1.89	-0.62	RecName: Full=Rabankyrin-5 {ECO:0000303|PubMed:15328530};^Eukaryota; Metazoa; Chordata; Craniata; Vertebrata; Euteleostomi; Mammalia; Eutheria; Euarchontoglires; Primates; Haplorrhini; Catarrhini; Hominidae; Homo
TRINITY_DN79594_C1_G2	0	0	-1.38	-2.46	0.28	-0.22	-0.48	RecName: Full=Transcription factor MYB105 {ECO:0000305};^Eukaryota; Viridiplantae; Streptophyta; Embryophyta; Tracheophyta; Spermatophyta; Magnoliophyta; eudicotyledons; Gunneridae; Pentapetalae; rosids; malvids; Brassicales; Brassicaceae; Camelineae; Arabidopsis
TRINITY_DN79594_C1_G3	0	0	-0.92	-2.36	0.39	-0.24	-1.09	RecName: Full=Kinesin-like protein KIN-12D {ECO:0000305};^Eukaryota; Viridiplantae; Streptophyta; Embryophyta; Tracheophyta; Spermatophyta; Magnoliophyta; eudicotyledons; Gunneridae; Pentapetalae; rosids; malvids; Brassicales; Brassicaceae; Camelineae; Arabidopsis
TRINITY_DN70946_C1_G1	0	0	1.59	-1.37	2.97	1.26	1.01	#N/A
TRINITY_DN80972_C0_G2	2	0	-0.74	-1.21	-0.66	-0.59	-0.8	RecName: Full=Pleiotropic drug resistance protein 1;^Eukaryota; Viridiplantae; Streptophyta; Embryophyta; Tracheophyta; Spermatophyta; Magnoliophyta; eudicotyledons; Gunneridae; Pentapetalae; asterids; lamiids; Solanales; Solanaceae; Nicotianoideae; Nicotianeae; Nicotiana
TRINITY_DN69044_C0_G1	0	0	-3.32	-2.77	0.61	0.73	-1.93	RecName: Full=GTPase-activating protein gyp3;^Eukaryota; Fungi; Dikarya; Ascomycota; Taphrinomycotina; Schizosaccharomycetes; Schizosaccharomycetales; Schizosaccharomycetaceae; Schizosaccharomyces
TRINITY_DN75907_C5_G3	2	0	1.06	-2.95	1.37	1.4	0.46	#N/A
TRINITY_DN73663_C2_G1	1	0	-3.4	-2.66	-2.9	-3.34	-3.15	#N/A
TRINITY_DN69079_C3_G1	0	0	-2.58	0.35	2.32	2.26	-2.42	RecName: Full=Glycerol-3-phosphate dehydrogenase [NAD(+)];^Eukaryota; Fungi; Dikarya; Ascomycota; Pezizomycotina; Sordariomycetes; Hypocreomycetidae; Glomerellales; Glomerellaceae; Colletotrichum
TRINITY_DN77731_C0_G2	1	0	-3.25	-2.51	-2.53	-3.16	-3.42	.
TRINITY_DN82755_C0_G2	0	0	-0.4	-1.83	0.63	0.03	-0.09	.
TRINITY_DN76046_C0_G4	0	0	-0.29	-4.31	1.15	0.71	-0.91	.
TRINITY_DN68953_C0_G2	0	0	-2	-0.96	0.64	0.27	-1.92	RecName: Full=15-hydroxyprostaglandin dehydrogenase [NAD(+)];^Eukaryota; Metazoa; Chordata; Craniata; Vertebrata; Euteleostomi; Mammalia; Eutheria; Euarchontoglires; Glires; Rodentia; Hystricomorpha; Caviidae; Cavia
TRINITY_DN74341_C2_G7	0	0	0.05	-1.18	0.77	0.29	0.22	.
TRINITY_DN74341_C2_G1	3	0	-1.03	-1.2	-0.68	0.05	-0.58	.
TRINITY_DN65660_C0_G3	1	0	-2.47	-1.75	-2.54	-2.51	-2.47	.
TRINITY_DN71953_C3_G3	5	0	2.47	-0.54	4.27	3.64	0.9	#N/A
TRINITY_DN77003_C0_G2	0	0	-1.25	-2.2	-0.21	-0.58	-1.15	RecName: Full=THO complex subunit 2;^Eukaryota; Viridiplantae; Streptophyta; Embryophyta; Tracheophyta; Spermatophyta; Magnoliophyta; eudicotyledons; Gunneridae; Pentapetalae; rosids; malvids; Brassicales; Brassicaceae; Camelineae; Arabidopsis
TRINITY_DN77384_C3_G5	5	0	1.59	0.46	3.32	3.74	3.25	#N/A
TRINITY_DN77003_C0_G4	0	0	-0.73	-1.67	0.25	-0.23	-0.68	.
TRINITY_DN77584_C3_G4	0	0	0.23	-2.82	1.39	0.95	-1.01	#N/A
TRINITY_DN81131_C1_G1	0	0	-0.95	-1.2	0	-0.36	-0.13	.
TRINITY_DN80153_C0_G4	0	0	-0.23	-2.08	0.51	0.28	-0.9	.
TRINITY_DN70630_C3_G2	0	0	-2.4	-2.86	2.52	2.02	-3.25	.
TRINITY_DN70630_C3_G7	0	0	-2.61	-2.39	0.8	0.87	-2.97	.
TRINITY_DN80333_C3_G1	0	0	-0.26	-1.4	0.96	0.46	-0.68	.
TRINITY_DN74556_C1_G2	0	0	-0.45	-1.76	1.13	0.45	0.23	#N/A
TRINITY_DN74556_C1_G1	1	0	-2.76	-2.48	-2.71	-3.12	-3.53	RecName: Full=Pheophytinase, chloroplastic;^Eukaryota; Viridiplantae; Streptophyta; Embryophyta; Tracheophyta; Spermatophyta; Magnoliophyta; eudicotyledons; Gunneridae; Pentapetalae; rosids; malvids; Brassicales; Brassicaceae; Camelineae; Arabidopsis
TRINITY_DN77241_C1_G2	1	0	-4.22	-2.87	-3.06	-3.58	-3.06	RecName: Full=Tubulin alpha chain;^Eukaryota; Viridiplantae; Streptophyta; Embryophyta; Tracheophyta; Spermatophyta; Magnoliophyta; eudicotyledons; Gunneridae; Pentapetalae; rosids; fabids; Rosales; Rosaceae; Maloideae; Amygdaleae; Prunus
TRINITY_DN72670_C0_G1	2	0	-0.75	-1.04	-0.32	-0.29	0.04	RecName: Full=Chorismate mutase 1, chloroplastic;^Eukaryota; Viridiplantae; Streptophyta; Embryophyta; Tracheophyta; Spermatophyta; Magnoliophyta; eudicotyledons; Gunneridae; Pentapetalae; rosids; malvids; Brassicales; Brassicaceae; Camelineae; Arabidopsis
TRINITY_DN77227_C0_G1	0	0	-1.56	-2.22	0.5	0.17	0.04	#N/A
TRINITY_DN72456_C4_G1	1	0	-2.32	-2.06	-2.56	-2.52	-2.21	#N/A
TRINITY_DN70611_C3_G1	0	0	-1.82	-2.82	0.4	-0.36	-1.35	#N/A
TRINITY_DN79737_C1_G3	2	0	-3.42	-1.87	-3.34	-2.89	-2.17	#N/A
TRINITY_DN69653_C0_G1	0	0	-0.4	-1.6	1.4	0.93	0.55	#N/A
TRINITY_DN74459_C1_G2	5	0	2.61	0.8	4.6	4.09	3.11	#N/A
TRINITY_DN73528_C0_G5	2	0	-2.77	-2.36	-2.7	-2.8	-1.88	#N/A
TRINITY_DN69687_C1_G1	0	0	-1.46	-1.78	0.78	-0.13	-1.55	RecName: Full=Retrovirus-related Pol polyprotein from transposon 17.6;^Eukaryota; Metazoa; Ecdysozoa; Arthropoda; Hexapoda; Insecta; Pterygota; Neoptera; Holometabola; Diptera; Brachycera; Muscomorpha; Ephydroidea; Drosophilidae; Drosophila; Sophophora
TRINITY_DN82681_C1_G1	0	0	-0.24	-3.44	1.41	0.51	-1.41	#N/A
TRINITY_DN70680_C2_G2	0	0	-1.37	-2.1	0.21	-0.14	-0.94	#N/A
TRINITY_DN70663_C7_G1	0	0	-1.05	2.21	3.95	4.14	0.49	RecName: Full=Histone H4;^Eukaryota; Fungi; Dikarya; Ascomycota; Pezizomycotina; Eurotiomycetes; Eurotiomycetidae; Eurotiales; Aspergillaceae; Aspergillus
TRINITY_DN77347_C0_G3	2	0	-3.46	-2.97	-4.62	-3.21	-2.87	#N/A
TRINITY_DN78328_C1_G2	5	0	-1.34	0.11	2.57	0.95	1.93	#N/A
TRINITY_DN68110_C0_G1	0	0	-5.78	-0.94	1.08	0.87	-1.21	.
TRINITY_DN72871_C0_G3	1	0	-1.71	-1.6	-2.39	-2.12	-2.02	.
TRINITY_DN81906_C3_G2	5	0	0.51	-0.43	0.39	0.74	0.42	#N/A
TRINITY_DN78246_C1_G1	1	0	-2.36	-1.86	-2.42	-2.17	-2.18	.
TRINITY_DN82215_C0_G1	1	0	-3.06	-2.02	-2.7	-3.01	-2.8	#N/A
TRINITY_DN78960_C0_G2	1	0	0.22	-1.51	-1.77	-2.12	-1.98	RecName: Full=40S ribosomal protein S4-3;^Eukaryota; Viridiplantae; Streptophyta; Embryophyta; Tracheophyta; Spermatophyta; Magnoliophyta; eudicotyledons; Gunneridae; Pentapetalae; rosids; malvids; Brassicales; Brassicaceae; Camelineae; Arabidopsis
TRINITY_DN81606_C0_G2	5	0	2.17	0.03	3.46	2.96	1.28	#N/A
TRINITY_DN81606_C0_G3	0	0	-1.11	-1.85	-0.2	-0.49	-0.97	RecName: Full=General transcription factor IIE subunit 1;^Eukaryota; Amoebozoa; Mycetozoa; Dictyosteliida; Dictyostelium
TRINITY_DN70875_C1_G7	5	0	0.06	-0.32	2.17	2.03	0.42	#N/A
TRINITY_DN69470_C2_G2	0	0	-4.77	-1.32	-0.31	-0.11	-1.8	RecName: Full=60S acidic ribosomal protein P2;^Eukaryota; Fungi; Dikarya; Ascomycota; Pezizomycotina; Sordariomycetes; Sordariomycetidae; Sordariales; Lasiosphaeriaceae; Podospora
TRINITY_DN70315_C4_G8	5	0	0.73	0.29	2.77	1.56	1.52	.
TRINITY_DN82443_C2_G1	0	0	1.03	-1.59	2.78	1.82	-0.26	#N/A
TRINITY_DN81263_C1_G3	1	0	-2.05	-1.38	-2.57	-2.95	-2.99	.
TRINITY_DN76877_C3_G2	0	0	-2.72	-1.84	0.71	1.2	-1.86	.
TRINITY_DN71091_C2_G9	0	0	-0.42	-0.97	0.41	-0.27	-0.2	.
TRINITY_DN71091_C2_G8	0	0	-0.46	-1.21	0.45	-0.37	-0.37	.
TRINITY_DN71091_C2_G7	1	0	-2.52	-2.26	-2.27	-2.59	-2.11	RecName: Full=E3 ubiquitin-protein ligase ORTHRUS 2;^Eukaryota; Viridiplantae; Streptophyta; Embryophyta; Tracheophyta; Spermatophyta; Magnoliophyta; eudicotyledons; Gunneridae; Pentapetalae; rosids; malvids; Brassicales; Brassicaceae; Camelineae; Arabidopsis
TRINITY_DN71091_C2_G4	0	0	-4.29	-2.58	-2.85	-3.03	-2.57	RecName: Full=E3 ubiquitin-protein ligase ORTHRUS 2;^Eukaryota; Viridiplantae; Streptophyta; Embryophyta; Tracheophyta; Spermatophyta; Magnoliophyta; eudicotyledons; Gunneridae; Pentapetalae; rosids; malvids; Brassicales; Brassicaceae; Camelineae; Arabidopsis
TRINITY_DN71636_C2_G2	1	0	-2.27	-2.43	-1.93	-2.45	-2.7	.
TRINITY_DN81113_C0_G8	0	0	-3.26	-2.12	-1.66	-2.62	-1.97	RecName: Full=SUPPRESSOR OF GAMMA RESPONSE 1 {ECO:0000303|PubMed:19549833};^Eukaryota; Viridiplantae; Streptophyta; Embryophyta; Tracheophyta; Spermatophyta; Magnoliophyta; eudicotyledons; Gunneridae; Pentapetalae; rosids; malvids; Brassicales; Brassicaceae; Camelineae; Arabidopsis
TRINITY_DN81113_C0_G5	0	0	-0.56	-2.08	1.37	0.27	-0.44	RecName: Full=Protein COBRA;^Eukaryota; Viridiplantae; Streptophyta; Embryophyta; Tracheophyta; Spermatophyta; Magnoliophyta; eudicotyledons; Gunneridae; Pentapetalae; rosids; malvids; Brassicales; Brassicaceae; Camelineae; Arabidopsis
TRINITY_DN73909_C0_G1	5	0	2.15	-0.59	2.78	1.89	0.75	#N/A
TRINITY_DN105323_C0_G1	1	0	-1.14	-1.74	-2.29	-3.01	-2.31	.
TRINITY_DN72094_C1_G2	0	0	-1.27	-1.78	0.24	-0.52	-1.17	RecName: Full=FIP1[V]-like protein {ECO:0000303|PubMed:16282318};^Eukaryota; Viridiplantae; Streptophyta; Embryophyta; Tracheophyta; Spermatophyta; Magnoliophyta; eudicotyledons; Gunneridae; Pentapetalae; rosids; malvids; Brassicales; Brassicaceae; Camelineae; Arabidopsis
TRINITY_DN76954_C1_G4	0	0	-1.57	-2.68	-0.07	-0.8	-1.03	.
TRINITY_DN63386_C0_G1	0	0	-2.99	-0.89	0.73	1.35	-0.43	.
TRINITY_DN79982_C1_G1	1	0	-1.73	-1.94	-2.71	-2.35	-1.96	#N/A
TRINITY_DN72812_C0_G1	0	0	0.58	-2.33	2.05	1.2	0.11	#N/A
TRINITY_DN77110_C3_G3	5	0	-0.04	-1.31	1.65	1.65	0.73	#N/A
TRINITY_DN72237_C3_G1	0	0	-4.29	-0.69	0.18	0.24	-1.62	RecName: Full=60S ribosomal protein L26-1;^Eukaryota; Viridiplantae; Streptophyta; Embryophyta; Tracheophyta; Spermatophyta; Magnoliophyta; eudicotyledons; Gunneridae; Pentapetalae; rosids; malvids; Brassicales; Brassicaceae; Camelineae; Arabidopsis
TRINITY_DN82524_C1_G1	1	0	-0.07	-0.32	-1.07	-0.55	-0.58	#N/A
TRINITY_DN73953_C1_G3	5	0	0.08	-2.01	1.94	1.85	1.07	#N/A
TRINITY_DN80401_C0_G1	0	0	-0.69	-2.13	0.91	0.03	-1.08	.
TRINITY_DN68782_C2_G4	0	0	-2.56	-3.76	1.3	1.09	-4.21	RecName: Full=40S ribosomal protein S20;^Eukaryota; Viridiplantae; Streptophyta; Embryophyta; Tracheophyta; Spermatophyta; Magnoliophyta; Liliopsida; Poales; Poaceae; BOP clade; Oryzoideae; Oryzeae; Oryzinae; Oryza
TRINITY_DN83006_C1_G1	0	0	-1.28	-2.04	-0.18	-0.56	-0.94	RecName: Full=Calcium-transporting ATPase 9, plasma membrane-type;^Eukaryota; Viridiplantae; Streptophyta; Embryophyta; Tracheophyta; Spermatophyta; Magnoliophyta; eudicotyledons; Gunneridae; Pentapetalae; rosids; malvids; Brassicales; Brassicaceae; Camelineae; Arabidopsis
TRINITY_DN76946_C1_G1	0	0	-1.69	-2.7	-0.16	-0.88	-0.82	.
TRINITY_DN78144_C0_G1	5	0	-0.29	0.6	-0.56	0.42	1.12	#N/A
TRINITY_DN64066_C0_G1	0	0	-4.26	-1.01	0.81	1.24	-0.81	RecName: Full=28 kDa heat- and acid-stable phosphoprotein;^Eukaryota; Metazoa; Chordata; Craniata; Vertebrata; Euteleostomi; Mammalia; Eutheria; Euarchontoglires; Primates; Haplorrhini; Catarrhini; Hominidae; Homo
TRINITY_DN75618_C1_G4	0	0	-3.65	-1.11	0.72	0.81	-0.64	RecName: Full=Sulfate transporter 4.1, chloroplastic;^Eukaryota; Viridiplantae; Streptophyta; Embryophyta; Tracheophyta; Spermatophyta; Magnoliophyta; eudicotyledons; Gunneridae; Pentapetalae; rosids; malvids; Brassicales; Brassicaceae; Camelineae; Arabidopsis
TRINITY_DN72385_C7_G1	0	0	-4.76	-4.37	0.61	0.16	-3.17	RecName: Full=Bifunctional riboflavin biosynthesis protein RIBA 1, chloroplastic;^Eukaryota; Viridiplantae; Streptophyta; Embryophyta; Tracheophyta; Spermatophyta; Magnoliophyta; eudicotyledons; Gunneridae; Pentapetalae; rosids; malvids; Brassicales; Brassicaceae; Camelineae; Arabidopsis
TRINITY_DN75746_C1_G1	1	0	-3.08	-2.17	-3.18	-3.06	-3.06	.
TRINITY_DN75746_C1_G2	1	0	-2.65	-2.09	-3.05	-2.92	-2.88	RecName: Full=Peroxiredoxin-2B;^Eukaryota; Viridiplantae; Streptophyta; Embryophyta; Tracheophyta; Spermatophyta; Magnoliophyta; eudicotyledons; Gunneridae; Pentapetalae; rosids; malvids; Brassicales; Brassicaceae; Camelineae; Arabidopsis
TRINITY_DN81904_C2_G1	0	0	-0.33	-2.29	0.66	0	-1.92	.
TRINITY_DN71663_C1_G1	5	0	1.44	-1.83	2.29	1.98	1.39	.
TRINITY_DN81360_C1_G6	5	0	4.15	0.46	4.22	3.11	3.45	.
TRINITY_DN76227_C0_G2	1	0	-1.07	-0.6	-1.49	-1.41	-1.39	RecName: Full=Cytochrome P450 CYP82D47;^Eukaryota; Viridiplantae; Streptophyta; Embryophyta; Tracheophyta; Spermatophyta; Magnoliophyta; eudicotyledons; Gunneridae; Pentapetalae; asterids; campanulids; Apiales; Araliaceae; Panax
TRINITY_DN25219_C0_G1	0	0	-4.13	-0.55	1.18	1.23	-0.78	RecName: Full=Alpha-elicitin DRE-alpha;^Eukaryota; Stramenopiles; Oomycetes; Peronosporales; Phytophthora
TRINITY_DN63921_C0_G1	1	0	-2.85	-2.13	-2.28	-2.54	-2.33	RecName: Full=Uncharacterized protein At1g32220, chloroplastic;^Eukaryota; Viridiplantae; Streptophyta; Embryophyta; Tracheophyta; Spermatophyta; Magnoliophyta; eudicotyledons; Gunneridae; Pentapetalae; rosids; malvids; Brassicales; Brassicaceae; Camelineae; Arabidopsis
TRINITY_DN66921_C0_G1	5	0	1.49	0.21	1.34	1.77	0.93	RecName: Full=(3S,6E)-nerolidol synthase 1, chloroplastic;^Eukaryota; Viridiplantae; Streptophyta; Embryophyta; Tracheophyta; Spermatophyta; Magnoliophyta; eudicotyledons; Gunneridae; Pentapetalae; rosids; fabids; Rosales; Rosaceae; Rosoideae; Potentilleae; Fragariinae; Fragaria
TRINITY_DN71080_C0_G1	0	0	-4.14	0.19	0.19	0.5	-1.57	.
TRINITY_DN74154_C0_G2	0	0	0.79	-1.66	1.64	0.5	-1.07	RecName: Full=Retrovirus-related Pol polyprotein from transposon opus;^Eukaryota; Metazoa; Ecdysozoa; Arthropoda; Hexapoda; Insecta; Pterygota; Neoptera; Holometabola; Diptera; Brachycera; Muscomorpha; Ephydroidea; Drosophilidae; Drosophila; Sophophora
TRINITY_DN81631_C1_G1	0	0	-4.61	-1.92	0.74	1.13	-2.71	.
TRINITY_DN77420_C0_G1	1	0	-2.32	-1.71	-2.35	-2.28	-1.92	.
TRINITY_DN71657_C2_G1	0	0	-4.8	-0.64	0.85	1.4	0.06	RecName: Full=Ras-related protein Rab-5C;^Eukaryota; Metazoa; Chordata; Craniata; Vertebrata; Euteleostomi; Mammalia; Eutheria; Laurasiatheria; Cetartiodactyla; Ruminantia; Pecora; Bovidae; Bovinae; Bos
TRINITY_DN74090_C1_G1	0	0	-5.39	-2.79	0.43	-0.38	-4.57	RecName: Full=40S ribosomal protein S5;^Eukaryota; Viridiplantae; Streptophyta; Embryophyta; Tracheophyta; Spermatophyta; Magnoliophyta; eudicotyledons; Gunneridae; Pentapetalae; rosids; fabids; Fabales; Fabaceae; Papilionoideae; Cicereae; Cicer
TRINITY_DN81150_C0_G1	0	0	-0.46	-0.05	1.83	0.98	0.05	#N/A
TRINITY_DN70426_C1_G1	0	0	-3.39	-2.12	-2.37	-2.31	-2.2	#N/A
TRINITY_DN75672_C1_G5	1	0	-1.92	-1.66	-2.34	-2.33	-2.01	RecName: Full=N-terminal acetyltransferase A complex catalytic subunit NAA10 {ECO:0000303|PubMed:25966763};^Eukaryota; Viridiplantae; Streptophyta; Embryophyta; Tracheophyta; Spermatophyta; Magnoliophyta; eudicotyledons; Gunneridae; Pentapetalae; rosids; malvids; Brassicales; Brassicaceae; Camelineae; Arabidopsis
TRINITY_DN64352_C0_G1	0	0	-4.99	-0.7	0.9	1.43	-1.17	RecName: Full=CBL-interacting serine/threonine-protein kinase 26;^Eukaryota; Viridiplantae; Streptophyta; Embryophyta; Tracheophyta; Spermatophyta; Magnoliophyta; eudicotyledons; Gunneridae; Pentapetalae; rosids; malvids; Brassicales; Brassicaceae; Camelineae; Arabidopsis
TRINITY_DN80271_C0_G1	5	0	1.99	-2.07	2.55	2.61	0.19	#N/A
TRINITY_DN80271_C0_G2	1	0	-1.68	-1.9	-3.12	-2.71	-2.31	.
TRINITY_DN80049_C0_G1	2	0	-0.73	-1.23	-0.62	-0.42	-0.71	RecName: Full=Beta-glucosidase-like SFR2, chloroplastic {ECO:0000303|PubMed:15258268};^Eukaryota; Viridiplantae; Streptophyta; Embryophyta; Tracheophyta; Spermatophyta; Magnoliophyta; Liliopsida; Poales; Poaceae; BOP clade; Oryzoideae; Oryzeae; Oryzinae; Oryza
TRINITY_DN81589_C1_G2	2	0	-0.67	-1.83	-0.5	-0.5	0.03	.
TRINITY_DN81589_C1_G1	2	0	-1.37	-1.73	-0.28	-0.17	-0.17	.
TRINITY_DN73747_C0_G1	1	0	-2.81	-2.7	-2.38	-3.06	-3.18	#N/A
TRINITY_DN68607_C0_G1	1	0	-1.65	-1.93	-2.24	-2.87	-2.9	RecName: Full=Protein NRT1/ PTR FAMILY 3.1;^Eukaryota; Viridiplantae; Streptophyta; Embryophyta; Tracheophyta; Spermatophyta; Magnoliophyta; eudicotyledons; Gunneridae; Pentapetalae; rosids; malvids; Brassicales; Brassicaceae; Camelineae; Arabidopsis
TRINITY_DN76256_C0_G4	0	0	-6.86	-6.86	-0.9	0.3	-2.93	.
TRINITY_DN81748_C1_G5	0	0	-1.04	-1.69	0.87	-0.11	-0.49	#N/A
TRINITY_DN80718_C1_G2	0	0	-0.62	-1.71	0.43	-0.1	-1.4	RecName: Full=Pre-mRNA-processing protein 40A;^Eukaryota; Viridiplantae; Streptophyta; Embryophyta; Tracheophyta; Spermatophyta; Magnoliophyta; eudicotyledons; Gunneridae; Pentapetalae; rosids; malvids; Brassicales; Brassicaceae; Camelineae; Arabidopsis
TRINITY_DN71862_C1_G1	0	0	-0.89	-1.38	-0.01	-0.12	-0.43	RecName: Full=Phospholipase SGR2;^Eukaryota; Viridiplantae; Streptophyta; Embryophyta; Tracheophyta; Spermatophyta; Magnoliophyta; eudicotyledons; Gunneridae; Pentapetalae; rosids; malvids; Brassicales; Brassicaceae; Camelineae; Arabidopsis
TRINITY_DN71862_C1_G6	0	0	-1	-2.38	1.11	0.1	0.02	#N/A
TRINITY_DN69793_C1_G3	0	0	-1.47	-2.18	0.11	0.08	-0.73	#N/A
TRINITY_DN80745_C0_G1	0	0	-1.33	-1.77	-0.06	-0.3	-0.41	.
TRINITY_DN58942_C0_G1	1	0	-1.95	-1.86	-2	-2.6	-2.54	RecName: Full=Probable carboxylesterase 6;^Eukaryota; Viridiplantae; Streptophyta; Embryophyta; Tracheophyta; Spermatophyta; Magnoliophyta; eudicotyledons; Gunneridae; Pentapetalae; rosids; malvids; Brassicales; Brassicaceae; Camelineae; Arabidopsis
TRINITY_DN78554_C0_G8	1	0	-3.03	-2.43	-2.2	-2.7	-2.5	#N/A
TRINITY_DN78554_C0_G6	1	0	-2.22	-2.14	-2.33	-2.38	-2.29	#N/A
TRINITY_DN74607_C0_G1	1	0	-3.44	-2.58	-3.1	-3.28	-3.23	.
TRINITY_DN68770_C0_G5	3	0	0.13	1.18	0.23	1.04	-0.9	RecName: Full=Inorganic phosphate transporter 1-4;^Eukaryota; Viridiplantae; Streptophyta; Embryophyta; Tracheophyta; Spermatophyta; Magnoliophyta; eudicotyledons; Gunneridae; Pentapetalae; rosids; malvids; Brassicales; Brassicaceae; Camelineae; Arabidopsis
TRINITY_DN82940_C6_G1	1	0	-2.39	-2.01	-2.12	-2.35	-2.53	RecName: Full=UDP-rhamnose/UDP-galactose transporter 2 {ECO:0000312|EMBL:AKA88220.1};^Eukaryota; Viridiplantae; Streptophyta; Embryophyta; Tracheophyta; Spermatophyta; Magnoliophyta; eudicotyledons; Gunneridae; Pentapetalae; rosids; malvids; Brassicales; Brassicaceae; Camelineae; Arabidopsis
TRINITY_DN79499_C0_G1	0	0	-1.6	-2.63	0.07	0.14	-0.1	.
TRINITY_DN69677_C0_G1	1	0	-2.54	-2.07	-2.27	-2.54	-2.63	.
TRINITY_DN73447_C1_G1	0	0	-0.46	-1.06	-0.14	-0.15	-1.1	RecName: Full=Protein LURP-one-related 6;^Eukaryota; Viridiplantae; Streptophyta; Embryophyta; Tracheophyta; Spermatophyta; Magnoliophyta; eudicotyledons; Gunneridae; Pentapetalae; rosids; malvids; Brassicales; Brassicaceae; Camelineae; Arabidopsis
TRINITY_DN80851_C3_G2	1	0	-2.67	-2.4	-2.76	-2.91	-2.99	RecName: Full=GTP cyclohydrolase 1 {ECO:0000305};^Eukaryota; Viridiplantae; Streptophyta; Embryophyta; Tracheophyta; Spermatophyta; Magnoliophyta; eudicotyledons; Gunneridae; Pentapetalae; asterids; lamiids; Solanales; Solanaceae; Solanoideae; Solaneae; Solanum; Lycopersicon
TRINITY_DN80851_C3_G5	5	0	1.06	0.31	2.54	2.07	1.94	.
TRINITY_DN66818_C0_G1	2	0	-2.65	-3.68	-2.6	-1.74	-2.37	#N/A
TRINITY_DN66818_C0_G2	2	0	-1.57	-2.81	-3.45	-1.24	-1.36	#N/A
TRINITY_DN71457_C0_G3	0	0	-3.73	-1.64	0.49	1.17	-1.51	.
TRINITY_DN81578_C0_G1	0	0	-0.55	-1.88	1.2	0.78	0.15	.
TRINITY_DN74313_C5_G3	1	0	0.33	-1.35	-0.13	-0.05	-0.87	RecName: Full=Short-chain dehydrogenase TIC 32, chloroplastic;^Eukaryota; Viridiplantae; Streptophyta; Embryophyta; Tracheophyta; Spermatophyta; Magnoliophyta; eudicotyledons; Gunneridae; Pentapetalae; rosids; malvids; Brassicales; Brassicaceae; Camelineae; Arabidopsis
TRINITY_DN68935_C0_G1	0	0	-2.94	-2.43	-1.62	-2.54	-2.43	RecName: Full=Pentatricopeptide repeat-containing protein At3g46870;^Eukaryota; Viridiplantae; Streptophyta; Embryophyta; Tracheophyta; Spermatophyta; Magnoliophyta; eudicotyledons; Gunneridae; Pentapetalae; rosids; malvids; Brassicales; Brassicaceae; Camelineae; Arabidopsis
TRINITY_DN73433_C3_G1	1	0	-4.4	-3.85	-5.57	-5.76	-6.58	RecName: Full=3-hydroxy-3-methylglutaryl-coenzyme A reductase 2;^Eukaryota; Viridiplantae; Streptophyta; Embryophyta; Tracheophyta; Spermatophyta; Magnoliophyta; eudicotyledons; Gunneridae; Pentapetalae; rosids; fabids; Malpighiales; Euphorbiaceae; Crotonoideae; Micrandreae; Hevea
TRINITY_DN82308_C0_G1	0	0	-0.24	-1.72	1.41	0.83	0.14	#N/A
TRINITY_DN61891_C0_G1	5	0	-1.56	0.47	2.3	4.32	3.35	.
TRINITY_DN69829_C1_G1	1	0	-0.72	-0.81	-1.48	-1.27	-1.04	.
TRINITY_DN81709_C1_G1	5	0	5.5	-0.69	6.43	6.08	3.06	.
TRINITY_DN80969_C3_G4	2	0	-2.55	-1.97	-2.7	-2.55	-1.82	.
TRINITY_DN76727_C3_G2	5	0	1.64	-0.87	2.19	2.68	0.13	RecName: Full=Protein FAR1-RELATED SEQUENCE 5;^Eukaryota; Viridiplantae; Streptophyta; Embryophyta; Tracheophyta; Spermatophyta; Magnoliophyta; eudicotyledons; Gunneridae; Pentapetalae; rosids; malvids; Brassicales; Brassicaceae; Camelineae; Arabidopsis
TRINITY_DN70624_C4_G2	1	0	-3.04	-2.75	-2.27	-2.5	-2.73	RecName: Full=Ras-related protein RABA3;^Eukaryota; Viridiplantae; Streptophyta; Embryophyta; Tracheophyta; Spermatophyta; Magnoliophyta; eudicotyledons; Gunneridae; Pentapetalae; rosids; malvids; Brassicales; Brassicaceae; Camelineae; Arabidopsis
TRINITY_DN70624_C4_G3	1	0	-2.24	-1.67	-2.18	-2.43	-2.27	#N/A
TRINITY_DN81183_C0_G10	1	0	-1.78	-1.75	-2.31	-2.08	-1.84	.
TRINITY_DN74383_C1_G2	5	0	0.53	-1.6	1.55	1.07	0.86	.
TRINITY_DN74383_C1_G1	2	0	-2.59	-2.38	-6.03	-2.25	-1.81	#N/A
TRINITY_DN74169_C0_G6	5	0	1.15	0.72	1.72	1.37	2.23	#N/A
TRINITY_DN74169_C0_G4	1	0	2.11	-2.62	2.78	1.91	-3.5	.
TRINITY_DN74169_C0_G5	0	0	1.04	-2.92	2.3	2.12	-1.45	.
TRINITY_DN74169_C0_G1	5	0	1.34	0.49	1.35	1.17	1.88	#N/A
TRINITY_DN73909_C2_G1	0	0	-0.72	-3.43	0.9	0.11	-0.69	#N/A
TRINITY_DN78054_C3_G5	5	0	1.6	-1.1	3.67	2.9	2.11	RecName: Full=Wall-associated receptor kinase 5;^Eukaryota; Viridiplantae; Streptophyta; Embryophyta; Tracheophyta; Spermatophyta; Magnoliophyta; eudicotyledons; Gunneridae; Pentapetalae; rosids; malvids; Brassicales; Brassicaceae; Camelineae; Arabidopsis
TRINITY_DN78054_C3_G2	1	0	-3.02	-2.12	-2.58	-3.29	-2.56	RecName: Full=Histone H4;^Eukaryota; Viridiplantae; Streptophyta; Embryophyta; Tracheophyta; Spermatophyta; Magnoliophyta; eudicotyledons; Gunneridae; Pentapetalae; rosids; fabids; Fabales; Fabaceae; Papilionoideae; Phaseoleae; Glycine; Soja
TRINITY_DN71595_C0_G1	0	0	-2.03	-2.75	-0.18	-0.9	-1.73	#N/A
TRINITY_DN81421_C0_G1	0	0	-0.03	-1.17	0.56	0.39	-0.26	RecName: Full=Protein TRM32;^Eukaryota; Viridiplantae; Streptophyta; Embryophyta; Tracheophyta; Spermatophyta; Magnoliophyta; eudicotyledons; Gunneridae; Pentapetalae; rosids; malvids; Brassicales; Brassicaceae; Camelineae; Arabidopsis
TRINITY_DN81992_C4_G2	1	0	-1.9	-1.51	-2.41	-2.24	-1.93	RecName: Full=Receptor-like kinase TMK4 {ECO:0000303|PubMed:23613767};^Eukaryota; Viridiplantae; Streptophyta; Embryophyta; Tracheophyta; Spermatophyta; Magnoliophyta; eudicotyledons; Gunneridae; Pentapetalae; rosids; malvids; Brassicales; Brassicaceae; Camelineae; Arabidopsis
TRINITY_DN75059_C5_G1	0	0	-0.25	-2.38	0.64	0.71	-0.07	.
TRINITY_DN81779_C1_G6	0	0	-0.6	-3.07	1.73	0.88	0.33	.
TRINITY_DN81779_C1_G2	0	0	-1.56	-1.58	0.44	-0.35	-1.22	#N/A
TRINITY_DN81779_C1_G3	1	0	-2.36	-2.19	-2.33	-2.42	-2.35	RecName: Full=Pyrophosphate--fructose 6-phosphate 1-phosphotransferase subunit beta 1 {ECO:0000255|HAMAP-Rule:MF_03185};^Eukaryota; Viridiplantae; Streptophyta; Embryophyta; Tracheophyta; Spermatophyta; Magnoliophyta; eudicotyledons; Gunneridae; Pentapetalae; rosids; malvids; Brassicales; Brassicaceae; Camelineae; Arabidopsis
TRINITY_DN73754_C1_G1	0	0	-0.95	-1.42	-0.21	-0.13	-0.76	RecName: Full=FRIGIDA-like protein 5;^Eukaryota; Viridiplantae; Streptophyta; Embryophyta; Tracheophyta; Spermatophyta; Magnoliophyta; eudicotyledons; Gunneridae; Pentapetalae; rosids; malvids; Brassicales; Brassicaceae; Camelineae; Arabidopsis
TRINITY_DN76044_C0_G2	5	0	0.59	0.47	3.44	4.22	3.42	RecName: Full=Mitochondrial-processing peptidase subunit beta;^Eukaryota; Fungi; Dikarya; Ascomycota; Pezizomycotina; Sordariomycetes; Sordariomycetidae; Sordariales; Sordariaceae; Neurospora
TRINITY_DN76044_C0_G3	5	0	-0.58	0.52	3	4.52	1.17	RecName: Full=Mitochondrial-processing peptidase subunit beta;^Eukaryota; Fungi; Dikarya; Ascomycota; Pezizomycotina; Sordariomycetes; Sordariomycetidae; Sordariales; Sordariaceae; Neurospora
TRINITY_DN76044_C0_G1	0	0	-5.55	-2.05	-0.65	0	-1.89	RecName: Full=Probable mitochondrial-processing peptidase subunit beta, mitochondrial;^Eukaryota; Viridiplantae; Streptophyta; Embryophyta; Tracheophyta; Spermatophyta; Magnoliophyta; eudicotyledons; Gunneridae; Pentapetalae; rosids; malvids; Brassicales; Brassicaceae; Camelineae; Arabidopsis
TRINITY_DN82756_C0_G1	2	0	-0.58	-1.12	-0.65	-0.47	-0.53	RecName: Full=UV-B-induced protein At3g17800, chloroplastic {ECO:0000305};^Eukaryota; Viridiplantae; Streptophyta; Embryophyta; Tracheophyta; Spermatophyta; Magnoliophyta; eudicotyledons; Gunneridae; Pentapetalae; rosids; malvids; Brassicales; Brassicaceae; Camelineae; Arabidopsis
TRINITY_DN69738_C4_G2	0	0	-5.11	-2.25	-1.29	-1.02	-3.91	RecName: Full=40S ribosomal protein S9 {ECO:0000250|UniProtKB:P55935};^Eukaryota; Metazoa; Ecdysozoa; Arthropoda; Hexapoda; Insecta; Pterygota; Neoptera; Holometabola; Diptera; Brachycera; Muscomorpha; Ephydroidea; Drosophilidae; Drosophila; Sophophora
TRINITY_DN106350_C0_G1	5	0	0.86	1.97	2.1	4.22	3.71	RecName: Full=Acetolactate synthase small subunit, mitochondrial;^Eukaryota; Fungi; Dikarya; Ascomycota; Saccharomycotina; Saccharomycetes; Saccharomycetales; Saccharomycetaceae; Saccharomyces
TRINITY_DN73552_C0_G1	5	0	2.58	0.01	4.57	3.33	1.3	.
TRINITY_DN81829_C0_G1	0	0	-1.02	-1.72	0.03	-0.2	-0.8	#N/A
TRINITY_DN71275_C2_G1	1	0	-2.96	-1.53	-1.71	-3.12	-3.42	RecName: Full=Alcohol dehydrogenase-like 3;^Eukaryota; Viridiplantae; Streptophyta; Embryophyta; Tracheophyta; Spermatophyta; Magnoliophyta; eudicotyledons; Gunneridae; Pentapetalae; rosids; malvids; Brassicales; Brassicaceae; Camelineae; Arabidopsis
TRINITY_DN69731_C4_G3	0	0	-0.57	-2.29	0.88	0.12	-0.48	.
TRINITY_DN69731_C4_G2	1	0	-2.17	-1.96	-2.21	-2.3	-2.38	.
TRINITY_DN69731_C4_G5	1	0	-2.09	-1.65	-2.18	-2.44	-2.29	RecName: Full=Dual specificity protein kinase splA;^Eukaryota; Amoebozoa; Mycetozoa; Dictyosteliida; Dictyostelium
TRINITY_DN74704_C3_G2	1	0	-2.6	-1.97	-2.26	-2.54	-2.13	RecName: Full=Thymidine kinase b {ECO:0000303|PubMed:22897443};^Eukaryota; Viridiplantae; Streptophyta; Embryophyta; Tracheophyta; Spermatophyta; Magnoliophyta; eudicotyledons; Gunneridae; Pentapetalae; rosids; malvids; Brassicales; Brassicaceae; Camelineae; Arabidopsis
TRINITY_DN67449_C0_G1	1	0	-3.56	-2.29	-3.29	-3.65	-3.86	RecName: Full=Protein LIGHT-DEPENDENT SHORT HYPOCOTYLS 4;^Eukaryota; Viridiplantae; Streptophyta; Embryophyta; Tracheophyta; Spermatophyta; Magnoliophyta; eudicotyledons; Gunneridae; Pentapetalae; rosids; malvids; Brassicales; Brassicaceae; Camelineae; Arabidopsis
TRINITY_DN74046_C4_G1	5	0	0.84	-0.92	2.35	1.56	1.2	RecName: Full=Protein FAR1-RELATED SEQUENCE 7;^Eukaryota; Viridiplantae; Streptophyta; Embryophyta; Tracheophyta; Spermatophyta; Magnoliophyta; eudicotyledons; Gunneridae; Pentapetalae; rosids; malvids; Brassicales; Brassicaceae; Camelineae; Arabidopsis
TRINITY_DN74082_C0_G1	1	0	-2.47	-2.3	-2.26	-2.72	-2.73	#N/A
TRINITY_DN75873_C1_G1	0	0	1.39	-1.61	3.02	1.69	0.78	#N/A
TRINITY_DN79116_C1_G3	0	0	-0.63	-1.79	0.38	0.02	-0.45	.
TRINITY_DN74596_C0_G1	1	0	-1.9	-1.83	-2.21	-2.12	-2.4	RecName: Full=Beta-glucuronosyltransferase GlcAT14B {ECO:0000305};^Eukaryota; Viridiplantae; Streptophyta; Embryophyta; Tracheophyta; Spermatophyta; Magnoliophyta; eudicotyledons; Gunneridae; Pentapetalae; rosids; malvids; Brassicales; Brassicaceae; Camelineae; Arabidopsis
TRINITY_DN70412_C1_G2	0	0	-0.86	-1.88	0.48	-0.09	-0.37	.
TRINITY_DN80464_C0_G1	0	0	-2.93	-2.64	-2.03	-2.13	-2.38	RecName: Full=Probable copper-transporting ATPase HMA5;^Eukaryota; Viridiplantae; Streptophyta; Embryophyta; Tracheophyta; Spermatophyta; Magnoliophyta; eudicotyledons; Gunneridae; Pentapetalae; rosids; malvids; Brassicales; Brassicaceae; Camelineae; Arabidopsis
TRINITY_DN70419_C0_G1	0	0	-1.07	-0.62	1.91	1.06	0.46	#N/A
TRINITY_DN78597_C1_G3	0	0	-0.59	-1.54	1.57	0.26	0.06	#N/A
TRINITY_DN82436_C1_G1	0	0	-0.41	-2.15	0.92	0.26	-0.49	RecName: Full=Pentatricopeptide repeat-containing protein At4g02750;^Eukaryota; Viridiplantae; Streptophyta; Embryophyta; Tracheophyta; Spermatophyta; Magnoliophyta; eudicotyledons; Gunneridae; Pentapetalae; rosids; malvids; Brassicales; Brassicaceae; Camelineae; Arabidopsis
TRINITY_DN82436_C1_G2	0	0	0.7	-1.26	1.32	0.74	-0.31	RecName: Full=Pentatricopeptide repeat-containing protein At2g35030, mitochondrial;^Eukaryota; Viridiplantae; Streptophyta; Embryophyta; Tracheophyta; Spermatophyta; Magnoliophyta; eudicotyledons; Gunneridae; Pentapetalae; rosids; malvids; Brassicales; Brassicaceae; Camelineae; Arabidopsis
TRINITY_DN72848_C0_G2	1	0	-2.66	-2.08	-2.72	-3.89	-2.64	.
TRINITY_DN72848_C0_G3	1	0	-4.42	-1.54	-7.5	-4.41	-3.87	.
TRINITY_DN72463_C3_G1	5	0	2.8	0.19	4.31	3.62	2	.
TRINITY_DN77819_C6_G1	5	0	1.03	-1.69	2.9	3.11	1.4	#N/A
TRINITY_DN70062_C3_G5	0	0	0.16	-1.01	1.29	0.54	0.5	.
TRINITY_DN52626_C0_G1	1	0	-3.48	-2.26	-2.66	-3.56	-3.97	RecName: Full=Nuclear transcription factor Y subunit C-2;^Eukaryota; Viridiplantae; Streptophyta; Embryophyta; Tracheophyta; Spermatophyta; Magnoliophyta; eudicotyledons; Gunneridae; Pentapetalae; rosids; malvids; Brassicales; Brassicaceae; Camelineae; Arabidopsis
TRINITY_DN77566_C0_G2	0	0	-1.58	-2.5	0.42	-0.75	-1.39	.
TRINITY_DN70958_C3_G2	0	0	-3.7	-3.22	0.58	0.59	-3.56	RecName: Full=Protein BTG1;^Eukaryota; Metazoa; Chordata; Craniata; Vertebrata; Euteleostomi; Archelosauria; Archosauria; Dinosauria; Saurischia; Theropoda; Coelurosauria; Aves; Neognathae; Galloanserae; Galliformes; Phasianidae; Phasianinae; Gallus
TRINITY_DN83080_C6_G1	5	0	3.01	0.49	5.3	4.16	2.68	#N/A
TRINITY_DN83078_C6_G1	0	0	0.34	-2.3	2.44	2.1	-0.91	.
TRINITY_DN83078_C6_G3	0	0	-0.06	-0.91	1.41	0.88	-1.71	RecName: Full=Retrovirus-related Pol polyprotein from transposon opus;^Eukaryota; Metazoa; Ecdysozoa; Arthropoda; Hexapoda; Insecta; Pterygota; Neoptera; Holometabola; Diptera; Brachycera; Muscomorpha; Ephydroidea; Drosophilidae; Drosophila; Sophophora
TRINITY_DN83078_C6_G2	0	0	1.28	-1.15	2.1	1.91	-0.47	RecName: Full=Transposon Tf2-6 polyprotein;^Eukaryota; Fungi; Dikarya; Ascomycota; Taphrinomycotina; Schizosaccharomycetes; Schizosaccharomycetales; Schizosaccharomycetaceae; Schizosaccharomyces
TRINITY_DN74101_C1_G2	0	0	-1.48	-2.2	-0.04	-0.37	-0.7	.
TRINITY_DN74101_C1_G1	5	0	0.15	-1.13	0.87	0.76	0.3	.
TRINITY_DN79314_C4_G3	5	0	1.98	0.29	3.7	2.08	2.97	#N/A
TRINITY_DN79314_C4_G2	0	0	-0.59	-1.94	0.66	0.33	0.04	RecName: Full=Protein GRIP;^Eukaryota; Viridiplantae; Streptophyta; Embryophyta; Tracheophyta; Spermatophyta; Magnoliophyta; eudicotyledons; Gunneridae; Pentapetalae; rosids; malvids; Brassicales; Brassicaceae; Camelineae; Arabidopsis
TRINITY_DN79314_C4_G4	0	0	-1.04	-1.82	0.52	-0.03	-1.1	#N/A
TRINITY_DN66765_C0_G1	0	0	-3.25	-0.63	1.52	2.37	0.04	RecName: Full=Protein NBR1 homolog {ECO:0000305};^Eukaryota; Viridiplantae; Streptophyta; Embryophyta; Tracheophyta; Spermatophyta; Magnoliophyta; eudicotyledons; Gunneridae; Pentapetalae; rosids; malvids; Brassicales; Brassicaceae; Camelineae; Arabidopsis
TRINITY_DN77558_C2_G1	5	0	2.51	0.47	2.09	2.45	0.09	#N/A
TRINITY_DN78963_C1_G1	0	0	-0.79	-0.44	0.66	-0.18	0.31	#N/A
TRINITY_DN72169_C0_G1	5	0	1.26	-3.35	1.97	1.44	1.13	.
TRINITY_DN76326_C0_G1	1	0	-1.83	-1.53	-2.1	-2.6	-2.21	#N/A
TRINITY_DN76326_C0_G3	5	0	-0.46	-1.89	1.36	1.11	0.6	.
TRINITY_DN77709_C2_G1	1	0	-2.54	-1.32	-2.1	-1.96	-2.89	RecName: Full=SPX domain-containing protein 1 {ECO:0000303|PubMed:18315545};^Eukaryota; Viridiplantae; Streptophyta; Embryophyta; Tracheophyta; Spermatophyta; Magnoliophyta; eudicotyledons; Gunneridae; Pentapetalae; rosids; malvids; Brassicales; Brassicaceae; Camelineae; Arabidopsis
TRINITY_DN77288_C0_G1	0	0	-3.58	-1.01	1.22	1.61	-1.71	RecName: Full=Kinetoplastid membrane protein 11;^Eukaryota; Euglenozoa; Kinetoplastida; Trypanosomatidae; Trypanosoma; Schizotrypanum
TRINITY_DN72796_C0_G2	2	0	-1.28	-2.33	0.09	-0.01	0.1	#N/A
TRINITY_DN74093_C0_G2	0	0	-0.49	-2.57	0.91	0.39	-0.51	.
TRINITY_DN68754_C0_G1	0	0	-2.95	-0.72	0.74	0.85	-1.68	RecName: Full=Calcium uniporter protein, mitochondrial;^Eukaryota; Amoebozoa; Mycetozoa; Dictyosteliida; Dictyostelium
TRINITY_DN73102_C3_G1	0	0	1.44	-1.92	2	1.12	0.48	.
TRINITY_DN80482_C0_G1	0	0	-1.4	-1.78	0.13	-0.42	-0.8	.
TRINITY_DN80482_C0_G3	2	0	-2.73	-3.22	-2.44	-1.91	-1.9	#N/A
TRINITY_DN74388_C5_G2	0	0	-0.48	-2.31	0.62	-0.02	-0.36	#N/A
TRINITY_DN74388_C5_G4	2	0	-0.24	-2.98	1.17	0.51	0.92	#N/A
TRINITY_DN77861_C0_G1	5	0	0.93	-0.82	1.2	1.18	0.74	#N/A
TRINITY_DN69014_C0_G1	0	0	0.15	-1.85	1.6	1.5	-0.83	#N/A
TRINITY_DN60578_C0_G1	3	0	-1.88	-2.13	-1.05	1.5	-2.43	#N/A
TRINITY_DN67207_C0_G1	1	0	-3.25	-2.48	-2.71	-2.97	-2.64	RecName: Full=30S ribosomal protein S13, chloroplastic {ECO:0000303|PubMed:10874039};^Eukaryota; Viridiplantae; Streptophyta; Embryophyta; Tracheophyta; Spermatophyta; Magnoliophyta; eudicotyledons; Gunneridae; Pentapetalae; Caryophyllales; Chenopodiaceae; Chenopodioideae; Anserineae; Spinacia
TRINITY_DN67207_C0_G3	1	0	-2.7	-2.31	-2.61	-2.87	-2.69	RecName: Full=30S ribosomal protein S13, chloroplastic {ECO:0000303|PubMed:10874039};^Eukaryota; Viridiplantae; Streptophyta; Embryophyta; Tracheophyta; Spermatophyta; Magnoliophyta; eudicotyledons; Gunneridae; Pentapetalae; Caryophyllales; Chenopodiaceae; Chenopodioideae; Anserineae; Spinacia
TRINITY_DN71701_C2_G1	0	0	-4.64	-2.31	-1.38	-1.24	-4.46	RecName: Full=60S ribosomal protein L4-2;^Eukaryota; Viridiplantae; Streptophyta; Embryophyta; Tracheophyta; Spermatophyta; Magnoliophyta; eudicotyledons; Gunneridae; Pentapetalae; rosids; malvids; Brassicales; Brassicaceae; Camelineae; Arabidopsis
TRINITY_DN82826_C2_G1	5	0	1.64	-2	3.34	2.27	1.32	.
TRINITY_DN75590_C1_G3	0	0	-2.23	-1.62	2.87	2.4	-2.37	RecName: Full=60S ribosomal protein L4-1;^Eukaryota; Viridiplantae; Streptophyta; Embryophyta; Tracheophyta; Spermatophyta; Magnoliophyta; eudicotyledons; Gunneridae; Pentapetalae; rosids; malvids; Brassicales; Brassicaceae; Camelineae; Arabidopsis
TRINITY_DN75590_C1_G8	5	0	-2.99	1	4.26	4.45	1.47	RecName: Full=60S ribosomal protein L4;^Eukaryota; Euglenozoa; Kinetoplastida; Trypanosomatidae; Trypanosoma
TRINITY_DN63189_C0_G1	1	0	-5.72	-2.59	-3.62	-4.86	-4.37	RecName: Full=Subtilisin-like protease SBT1.1 {ECO:0000303|PubMed:16193095};^Eukaryota; Viridiplantae; Streptophyta; Embryophyta; Tracheophyta; Spermatophyta; Magnoliophyta; eudicotyledons; Gunneridae; Pentapetalae; rosids; malvids; Brassicales; Brassicaceae; Camelineae; Arabidopsis
TRINITY_DN76401_C0_G4	1	0	-3.72	-2.17	-1.86	-2.7	-4.7	.
TRINITY_DN80558_C6_G1	5	0	-0.43	0.44	2.43	1.21	2.63	#N/A
TRINITY_DN70278_C2_G1	0	0	-0.6	-1.17	1.33	0.5	0.54	#N/A
TRINITY_DN78163_C0_G1	5	0	0.19	-2.28	1.59	0.86	0.86	#N/A
TRINITY_DN78163_C0_G3	0	0	-3.54	-2.7	0.55	0.35	-1.39	.
TRINITY_DN78163_C0_G7	0	0	-1.96	-2	0.32	-0.99	-0.53	#N/A
TRINITY_DN71390_C2_G1	0	0	-5.84	-1.89	-0.96	-0.31	-3.17	RecName: Full=Elongation factor 1-alpha;^Eukaryota; Euglenozoa; Kinetoplastida; Trypanosomatidae; Trypanosoma
TRINITY_DN71390_C2_G2	3	0	-0.85	-1.11	0.73	2.17	-0.7	RecName: Full=Elongation factor 1-alpha;^Eukaryota; Fungi; Dikarya; Ascomycota; Pezizomycotina; Dothideomycetes; Dothideomycetidae; Dothideales; Aureobasidiaceae; Aureobasidium
TRINITY_DN71864_C0_G1	1	0	-2.52	-2.28	-2.24	-2.19	-2.41	RecName: Full=Probable protein phosphatase 2C 47;^Eukaryota; Viridiplantae; Streptophyta; Embryophyta; Tracheophyta; Spermatophyta; Magnoliophyta; eudicotyledons; Gunneridae; Pentapetalae; rosids; malvids; Brassicales; Brassicaceae; Camelineae; Arabidopsis
TRINITY_DN71056_C4_G1	0	0	-3.94	-1.71	-0.07	0.71	-2.12	RecName: Full=Protein transport protein sec9;^Eukaryota; Fungi; Dikarya; Ascomycota; Taphrinomycotina; Schizosaccharomycetes; Schizosaccharomycetales; Schizosaccharomycetaceae; Schizosaccharomyces
TRINITY_DN68628_C0_G2	0	0	-6.34	-3.98	-3.86	-4.41	-3.45	RecName: Full=Beta-carotene isomerase D27, chloroplastic;^Eukaryota; Viridiplantae; Streptophyta; Embryophyta; Tracheophyta; Spermatophyta; Magnoliophyta; Liliopsida; Poales; Poaceae; BOP clade; Oryzoideae; Oryzeae; Oryzinae; Oryza
TRINITY_DN72850_C0_G2	5	0	1.26	-1.3	2.67	1.65	1.26	.
TRINITY_DN81524_C0_G1	5	0	1.85	-0.96	3.6	2.71	0.84	#N/A
TRINITY_DN81529_C0_G4	0	0	-1.37	-0.53	0.27	0.16	0.06	.
TRINITY_DN81529_C0_G2	5	0	3.6	-1.83	5.01	4.1	2.24	#N/A
TRINITY_DN81529_C0_G1	2	0	-0.72	-0.85	-1.03	-0.9	-0.68	RecName: Full=Myb-related protein 330;^Eukaryota; Viridiplantae; Streptophyta; Embryophyta; Tracheophyta; Spermatophyta; Magnoliophyta; eudicotyledons; Gunneridae; Pentapetalae; asterids; lamiids; Lamiales; Plantaginaceae; Antirrhineae; Antirrhinum
TRINITY_DN82993_C0_G2	5	0	1.3	-0.17	2.84	2.18	1.21	#N/A
TRINITY_DN82993_C0_G3	0	0	0.14	-1.75	1.85	1.53	-0.42	#N/A
TRINITY_DN82993_C0_G4	0	0	0.15	-1.55	2.01	1.28	0.06	#N/A
TRINITY_DN82510_C1_G1	0	0	0.3	-2	2.04	1.17	0.55	.
TRINITY_DN74970_C2_G3	0	0	-1.77	-3.08	0.63	-0.13	-0.68	.
TRINITY_DN73761_C0_G2	0	0	-1.32	-2.55	0.61	-0.06	-1.96	RecName: Full=Probable inactive leucine-rich repeat receptor kinase XIAO {ECO:0000305};^Eukaryota; Viridiplantae; Streptophyta; Embryophyta; Tracheophyta; Spermatophyta; Magnoliophyta; Liliopsida; Poales; Poaceae; BOP clade; Oryzoideae; Oryzeae; Oryzinae; Oryza
TRINITY_DN80991_C4_G3	0	0	-1.26	-2.62	0.57	-0.41	-0.45	#N/A
TRINITY_DN73863_C3_G4	0	0	-5.43	-1.55	0.4	0.79	-2.57	RecName: Full=Glutamate receptor-interacting protein 2;^Eukaryota; Metazoa; Chordata; Craniata; Vertebrata; Euteleostomi; Mammalia; Eutheria; Euarchontoglires; Glires; Rodentia; Myomorpha; Muroidea; Muridae; Murinae; Rattus
TRINITY_DN71114_C0_G5	0	0	0.59	-0.87	1.85	1.31	-0.15	.
TRINITY_DN81396_C1_G6	1	0	-2.2	-2.09	-2.34	-2.24	-2.48	RecName: Full=CASP-like protein 5B2;^Eukaryota; Viridiplantae; Streptophyta; Embryophyta; Tracheophyta; Spermatophyta; Magnoliophyta; eudicotyledons; Gunneridae; Pentapetalae; rosids; malvids; Brassicales; Brassicaceae; Camelineae; Arabidopsis
TRINITY_DN75752_C0_G1	0	0	-1.12	-2.14	0.21	-0.05	-0.94	RecName: Full=ABC transporter C family member 2;^Eukaryota; Viridiplantae; Streptophyta; Embryophyta; Tracheophyta; Spermatophyta; Magnoliophyta; eudicotyledons; Gunneridae; Pentapetalae; rosids; malvids; Brassicales; Brassicaceae; Camelineae; Arabidopsis
TRINITY_DN77561_C0_G6	5	0	2.18	-1.69	3.24	2.12	1.52	#N/A
TRINITY_DN77561_C0_G8	5	0	-0.35	-1.91	1.28	1.09	1.34	#N/A
TRINITY_DN72108_C2_G3	0	0	-0.98	-1.46	0.43	-0.4	-1.57	RecName: Full=Probable folate-biopterin transporter 3;^Eukaryota; Viridiplantae; Streptophyta; Embryophyta; Tracheophyta; Spermatophyta; Magnoliophyta; eudicotyledons; Gunneridae; Pentapetalae; rosids; malvids; Brassicales; Brassicaceae; Camelineae; Arabidopsis
TRINITY_DN72108_C2_G6	1	0	-4.37	-2.98	-3.22	-3.4	-3.55	RecName: Full=Protein trichome birefringence-like 19;^Eukaryota; Viridiplantae; Streptophyta; Embryophyta; Tracheophyta; Spermatophyta; Magnoliophyta; eudicotyledons; Gunneridae; Pentapetalae; rosids; malvids; Brassicales; Brassicaceae; Camelineae; Arabidopsis
TRINITY_DN49299_C0_G1	3	0	-1.9	-0.74	0.2	1.72	-0.8	#N/A
TRINITY_DN71472_C2_G5	0	0	-4.01	-1.24	-0.02	-0.02	-1.93	RecName: Full=60S ribosomal protein L21-A;^Eukaryota; Fungi; Dikarya; Ascomycota; Taphrinomycotina; Schizosaccharomycetes; Schizosaccharomycetales; Schizosaccharomycetaceae; Schizosaccharomyces
TRINITY_DN72488_C3_G4	5	0	1.63	0.3	2.7	2.08	1.38	.
TRINITY_DN69540_C3_G2	3	0	-2.36	-0.12	0.31	1.48	-0.17	RecName: Full=ABC transporter G family member 36 {ECO:0000303|PubMed:18299247};^Eukaryota; Viridiplantae; Streptophyta; Embryophyta; Tracheophyta; Spermatophyta; Magnoliophyta; Liliopsida; Poales; Poaceae; BOP clade; Oryzoideae; Oryzeae; Oryzinae; Oryza
TRINITY_DN70209_C1_G3	1	0	-0.71	-1.24	-1.18	-0.91	-1.08	RecName: Full=Receptor-like protein kinase HAIKU2;^Eukaryota; Viridiplantae; Streptophyta; Embryophyta; Tracheophyta; Spermatophyta; Magnoliophyta; eudicotyledons; Gunneridae; Pentapetalae; rosids; malvids; Brassicales; Brassicaceae; Camelineae; Arabidopsis
TRINITY_DN70209_C1_G4	2	0	-0.1	-1.24	-0.36	-0.22	-0.3	RecName: Full=Receptor-like protein kinase HAIKU2;^Eukaryota; Viridiplantae; Streptophyta; Embryophyta; Tracheophyta; Spermatophyta; Magnoliophyta; eudicotyledons; Gunneridae; Pentapetalae; rosids; malvids; Brassicales; Brassicaceae; Camelineae; Arabidopsis
TRINITY_DN82895_C2_G1	0	0	-0.19	-2.42	1.66	0.67	-0.31	.
TRINITY_DN70568_C1_G3	0	0	-1.08	-1.84	0.8	-0.02	-0.73	#N/A
TRINITY_DN71746_C1_G2	1	0	-2.47	-2.24	-2.63	-2.48	-2.28	.
TRINITY_DN78373_C0_G3	0	0	-0.41	-2.29	1.3	0.58	0.39	.
TRINITY_DN73883_C3_G1	1	0	-2.8	-1.89	-2.6	-3.39	-4.01	RecName: Full=Protein NUCLEAR FUSION DEFECTIVE 4 {ECO:0000303|PubMed:16698901};^Eukaryota; Viridiplantae; Streptophyta; Embryophyta; Tracheophyta; Spermatophyta; Magnoliophyta; eudicotyledons; Gunneridae; Pentapetalae; rosids; malvids; Brassicales; Brassicaceae; Camelineae; Arabidopsis
TRINITY_DN71573_C3_G9	1	0	-0.23	-0.58	-1.44	-0.8	-1.18	#N/A
TRINITY_DN71573_C3_G1	1	0	-0.4	-0.7	-1.27	-0.84	-1.18	RecName: Full=Oryzain alpha chain;^Eukaryota; Viridiplantae; Streptophyta; Embryophyta; Tracheophyta; Spermatophyta; Magnoliophyta; Liliopsida; Poales; Poaceae; BOP clade; Oryzoideae; Oryzeae; Oryzinae; Oryza
TRINITY_DN71573_C3_G3	1	0	-0.36	-0.71	-1.35	-0.91	-1.26	.
TRINITY_DN71573_C3_G5	0	0	-1.65	-1.84	0.57	0.25	-1.07	.
TRINITY_DN71573_C3_G4	0	0	0.23	-2.37	2.39	1.6	0.3	.
TRINITY_DN71573_C3_G7	1	0	-0.32	-0.63	-1.27	-0.83	-1.19	.
TRINITY_DN71573_C3_G6	1	0	-0.51	-0.77	-1.32	-0.92	-1.22	#N/A
TRINITY_DN73972_C2_G1	0	0	0.64	-0.75	1.46	1.22	-0.55	.
TRINITY_DN73972_C2_G3	0	0	0.69	-0.69	1.62	0.92	-1.05	.
TRINITY_DN80448_C1_G3	0	0	-0.14	-1.84	1.57	0.64	-0.41	#N/A
TRINITY_DN70058_C1_G1	0	0	-1.4	-2.91	1.46	2.27	-0.42	.
TRINITY_DN72647_C0_G1	2	0	-0.88	-1.02	-1.38	-0.63	-0.3	RecName: Full=RING-H2 finger protein ATL54;^Eukaryota; Viridiplantae; Streptophyta; Embryophyta; Tracheophyta; Spermatophyta; Magnoliophyta; eudicotyledons; Gunneridae; Pentapetalae; rosids; malvids; Brassicales; Brassicaceae; Camelineae; Arabidopsis
TRINITY_DN21980_C0_G1	0	0	-0.62	-0.18	3.29	3.47	-2.5	RecName: Full=Hippocalcin-like protein 1;^Eukaryota; Metazoa; Chordata; Craniata; Vertebrata; Euteleostomi; Mammalia; Eutheria; Euarchontoglires; Primates; Haplorrhini; Catarrhini; Hominidae; Homo
TRINITY_DN77340_C0_G1	0	0	1.13	-1.84	1.91	1.38	0.09	#N/A
TRINITY_DN80599_C0_G1	5	0	0.44	-0.53	2.45	2.24	2.22	#N/A
TRINITY_DN73328_C0_G1	0	0	-0.19	-1.67	0.71	-0.05	0.01	#N/A
TRINITY_DN69780_C0_G2	0	0	-1.4	-2.31	-0.12	-0.6	-0.8	RecName: Full=Putative AC transposase;^Eukaryota; Viridiplantae; Streptophyta; Embryophyta; Tracheophyta; Spermatophyta; Magnoliophyta; Liliopsida; Poales; Poaceae; PACMAD clade; Panicoideae; Andropogonodae; Andropogoneae; Tripsacinae; Zea
TRINITY_DN82565_C4_G3	0	0	1.59	-0.64	2.43	1.91	-0.12	.
TRINITY_DN69501_C0_G1	0	0	-0.62	-1.67	1.29	0.79	-0.49	#N/A
TRINITY_DN81227_C2_G6	5	0	1.04	-2.84	1.82	1.55	0.24	.
TRINITY_DN74767_C2_G3	5	0	1.82	-2.62	3.43	2.66	1.51	#N/A
TRINITY_DN67974_C4_G1	3	0	-6.06	-1.91	-2.29	-1.07	-3.41	RecName: Full=40S ribosomal protein S4;^Eukaryota; Metazoa; Ecdysozoa; Arthropoda; Hexapoda; Insecta; Pterygota; Neoptera; Holometabola; Hymenoptera; Apocrita; Terebrantes; Ichneumonoidea; Braconidae; Aphidiinae; Lysiphlebus
TRINITY_DN82857_C4_G1	0	0	0.47	-2.16	2.38	1.42	-0.25	.
TRINITY_DN72606_C3_G2	1	0	-0.78	-0.94	-1.25	-1.32	-1.51	RecName: Full=Tetraketide alpha-pyrone reductase 1;^Eukaryota; Viridiplantae; Streptophyta; Embryophyta; Tracheophyta; Spermatophyta; Magnoliophyta; eudicotyledons; Gunneridae; Pentapetalae; rosids; malvids; Brassicales; Brassicaceae; Camelineae; Arabidopsis
TRINITY_DN77052_C1_G3	0	0	0.44	-1.93	1.42	0.63	-0.44	#N/A
TRINITY_DN67037_C1_G1	0	0	-3.02	-1.89	0.62	1.12	-0.77	.
TRINITY_DN67037_C1_G2	0	0	-2.52	-2.01	1.19	1.68	-1.95	#N/A
TRINITY_DN68587_C0_G1	0	0	-8.85	-2.94	-2.39	-2.23	-5.22	.
TRINITY_DN80340_C2_G1	5	0	0.92	-3.15	1.55	2.21	0.39	.
TRINITY_DN82909_C3_G2	0	0	-0.54	-2.58	1.12	0.35	-0.55	.
TRINITY_DN74757_C1_G1	5	0	0.59	-0.59	1.81	1.88	1.58	RecName: Full=G-type lectin S-receptor-like serine/threonine-protein kinase At1g67520;^Eukaryota; Viridiplantae; Streptophyta; Embryophyta; Tracheophyta; Spermatophyta; Magnoliophyta; eudicotyledons; Gunneridae; Pentapetalae; rosids; malvids; Brassicales; Brassicaceae; Camelineae; Arabidopsis
TRINITY_DN74757_C1_G4	5	0	-0.16	-1.04	0.77	0.95	0.59	RecName: Full=G-type lectin S-receptor-like serine/threonine-protein kinase CES101;^Eukaryota; Viridiplantae; Streptophyta; Embryophyta; Tracheophyta; Spermatophyta; Magnoliophyta; eudicotyledons; Gunneridae; Pentapetalae; rosids; malvids; Brassicales; Brassicaceae; Camelineae; Arabidopsis
TRINITY_DN74757_C1_G6	5	0	0.23	-0.81	1.32	1.58	1.69	RecName: Full=Receptor-like serine/threonine-protein kinase SD1-7;^Eukaryota; Viridiplantae; Streptophyta; Embryophyta; Tracheophyta; Spermatophyta; Magnoliophyta; eudicotyledons; Gunneridae; Pentapetalae; rosids; malvids; Brassicales; Brassicaceae; Camelineae; Arabidopsis
TRINITY_DN77021_C1_G2	5	0	0.26	-0.82	0.45	0.29	1	#N/A
TRINITY_DN77021_C1_G6	0	0	-0.29	-0.71	1.43	0.17	-0.44	.
TRINITY_DN77621_C0_G1	0	0	-3.14	-1.86	2.3	2.46	-0.22	RecName: Full=Protein transport protein Sec23A;^Eukaryota; Metazoa; Chordata; Craniata; Vertebrata; Euteleostomi; Actinopterygii; Neopterygii; Teleostei; Ostariophysi; Cypriniformes; Cyprinidae; Danio
TRINITY_DN71720_C0_G2	1	0	-3.04	-2.61	-2.72	-3.11	-2.86	.
TRINITY_DN71720_C0_G3	1	0	-3.03	-2.57	-2.75	-3.22	-3.09	#N/A
TRINITY_DN71720_C0_G1	1	0	-3.69	-2.45	-2.93	-3.24	-2.7	#N/A
TRINITY_DN78585_C1_G2	2	0	-0.71	-1.11	-0.4	-0.2	0.03	RecName: Full=Acyl-coenzyme A oxidase 3, peroxisomal;^Eukaryota; Viridiplantae; Streptophyta; Embryophyta; Tracheophyta; Spermatophyta; Magnoliophyta; eudicotyledons; Gunneridae; Pentapetalae; rosids; malvids; Brassicales; Brassicaceae; Camelineae; Arabidopsis
TRINITY_DN78585_C1_G1	0	0	-0.88	-1.62	0.43	0.09	-1	.
TRINITY_DN80278_C2_G5	1	0	-2.28	-1.81	-2.47	-2.2	-2.01	.
TRINITY_DN75742_C0_G1	0	0	0.03	-2.86	0.98	0.66	-0.82	#N/A
TRINITY_DN79802_C0_G1	1	0	-3.04	-2.71	-3.76	-6.43	-7.1	#N/A
TRINITY_DN75662_C0_G1	0	0	-1.07	-2.41	0.22	-0.43	-0.71	RecName: Full=Kinesin-like protein KIN-14J {ECO:0000305};^Eukaryota; Viridiplantae; Streptophyta; Embryophyta; Tracheophyta; Spermatophyta; Magnoliophyta; eudicotyledons; Gunneridae; Pentapetalae; rosids; malvids; Brassicales; Brassicaceae; Camelineae; Arabidopsis
TRINITY_DN75662_C0_G4	1	0	-2.74	-2.48	-2.12	-2.83	-2.98	RecName: Full=Kinesin-like protein KIN-14J {ECO:0000305};^Eukaryota; Viridiplantae; Streptophyta; Embryophyta; Tracheophyta; Spermatophyta; Magnoliophyta; eudicotyledons; Gunneridae; Pentapetalae; rosids; malvids; Brassicales; Brassicaceae; Camelineae; Arabidopsis
TRINITY_DN70211_C1_G2	1	0	-2.32	-2.07	-2.73	-2.71	-2.71	#N/A
TRINITY_DN71403_C2_G4	1	0	-3.05	-2.29	-2.04	-2.59	-2.73	RecName: Full=Uncharacterized protein At1g04910;^Eukaryota; Viridiplantae; Streptophyta; Embryophyta; Tracheophyta; Spermatophyta; Magnoliophyta; eudicotyledons; Gunneridae; Pentapetalae; rosids; malvids; Brassicales; Brassicaceae; Camelineae; Arabidopsis
TRINITY_DN70081_C4_G2	1	0	-3.19	-2.2	-3.03	-2.96	-3.61	.
TRINITY_DN72843_C0_G1	0	0	-6.04	-4.4	-0.33	1.32	-2.41	.
TRINITY_DN74236_C0_G1	0	0	-1.39	-2.17	-0.18	-0.76	-0.78	#N/A
TRINITY_DN74236_C0_G2	0	0	-1.1	-1.12	0.86	-0.06	0.28	#N/A
TRINITY_DN74236_C0_G4	2	0	-1.24	-3.98	0.57	0.11	-0.02	#N/A
TRINITY_DN61140_C0_G1	0	0	-4.26	-2.57	2.45	2.02	-2.1	RecName: Full=Long-chain-fatty-acid--CoA ligase ACSBG2;^Eukaryota; Metazoa; Chordata; Craniata; Vertebrata; Euteleostomi; Archelosauria; Archosauria; Dinosauria; Saurischia; Theropoda; Coelurosauria; Aves; Neognathae; Galloanserae; Galliformes; Phasianidae; Phasianinae; Gallus
TRINITY_DN82870_C4_G1	0	0	-0.99	-2.39	1.02	0.04	-0.7	#N/A
TRINITY_DN75961_C0_G1	2	0	-0.09	-1.29	-0.3	-0.15	-0.69	RecName: Full=AUGMIN subunit 8 {ECO:0000303|PubMed:22505726};^Eukaryota; Viridiplantae; Streptophyta; Embryophyta; Tracheophyta; Spermatophyta; Magnoliophyta; eudicotyledons; Gunneridae; Pentapetalae; rosids; malvids; Brassicales; Brassicaceae; Camelineae; Arabidopsis
TRINITY_DN75961_C0_G4	0	0	-0.8	-2.25	0.38	-0.01	-0.05	.
TRINITY_DN78561_C0_G2	0	0	-1.39	-2.13	0.26	-0.46	-1.25	RecName: Full=Kinesin-like protein KIN-5D {ECO:0000305};^Eukaryota; Viridiplantae; Streptophyta; Embryophyta; Tracheophyta; Spermatophyta; Magnoliophyta; eudicotyledons; Gunneridae; Pentapetalae; rosids; malvids; Brassicales; Brassicaceae; Camelineae; Arabidopsis
TRINITY_DN67375_C0_G1	1	0	-2.28	-1.81	-2.47	-2.58	-2.15	.
TRINITY_DN67020_C0_G1	3	0	-4.22	0.62	1.37	2.31	-1.42	.
TRINITY_DN74740_C1_G3	2	0	-2.26	-3.96	-1.11	-5.48	-0.86	#N/A
TRINITY_DN70086_C2_G8	1	0	-2.15	-2.51	-2.96	-2.64	-2.63	.
TRINITY_DN72454_C2_G1	5	0	3.31	1.22	3.65	3.52	0.41	#N/A
TRINITY_DN76748_C3_G1	1	0	0.12	-0.88	-0.38	-0.65	-0.94	RecName: Full=Ethylene-responsive transcription factor 1B;^Eukaryota; Viridiplantae; Streptophyta; Embryophyta; Tracheophyta; Spermatophyta; Magnoliophyta; eudicotyledons; Gunneridae; Pentapetalae; rosids; malvids; Brassicales; Brassicaceae; Camelineae; Arabidopsis
TRINITY_DN76099_C1_G1	5	0	0.35	-1.72	1.56	1.21	1.22	#N/A
TRINITY_DN76739_C0_G1	1	0	-3.11	-2.59	-2.14	-3.2	-3.99	#N/A
TRINITY_DN68916_C0_G1	2	0	0.23	-2.26	0.23	0.57	0.6	#N/A
TRINITY_DN81136_C1_G2	0	0	-0.89	-1.51	-0.08	-0.26	-0.79	RecName: Full=Serine/threonine protein phosphatase 2A 55 kDa regulatory subunit B alpha isoform;^Eukaryota; Viridiplantae; Streptophyta; Embryophyta; Tracheophyta; Spermatophyta; Magnoliophyta; eudicotyledons; Gunneridae; Pentapetalae; rosids; malvids; Brassicales; Brassicaceae; Camelineae; Arabidopsis
TRINITY_DN64017_C0_G1	0	0	-1.89	-0.5	1.55	1.89	-2.05	RecName: Full=Hydroxysteroid dehydrogenase-like protein 2;^Eukaryota; Metazoa; Chordata; Craniata; Vertebrata; Euteleostomi; Mammalia; Eutheria; Laurasiatheria; Cetartiodactyla; Ruminantia; Pecora; Bovidae; Bovinae; Bos
TRINITY_DN73978_C0_G1	5	0	0.68	-2.04	2.12	1.77	1	#N/A
TRINITY_DN73826_C0_G1	5	0	-0.34	-1.03	0.45	1.02	0.3	#N/A
TRINITY_DN68689_C0_G2	2	0	-0.77	-0.87	-1.13	-0.37	-0.6	#N/A
TRINITY_DN70651_C2_G1	5	0	2.36	-2.43	3.34	2.96	0.56	.
TRINITY_DN74932_C1_G5	5	0	1.74	-1.73	4.38	3.41	2.4	#N/A
TRINITY_DN74932_C1_G1	5	0	1.01	-3.53	2.43	1.67	1.44	#N/A
TRINITY_DN74932_C1_G3	1	0	-1.23	-1.45	-3.64	-3.87	-1.93	RecName: Full=Non-specific lipid transfer protein GPI-anchored 1;^Eukaryota; Viridiplantae; Streptophyta; Embryophyta; Tracheophyta; Spermatophyta; Magnoliophyta; eudicotyledons; Gunneridae; Pentapetalae; rosids; malvids; Brassicales; Brassicaceae; Camelineae; Arabidopsis
TRINITY_DN75936_C1_G4	0	0	-0.37	-0.8	0.14	0.21	-0.31	.
TRINITY_DN77170_C5_G4	5	0	1.76	-0.65	2.16	2.29	1.63	#N/A
TRINITY_DN71717_C0_G4	0	0	-6.82	-5.31	1.05	1.05	-4.39	.
TRINITY_DN80811_C4_G2	2	0	-1.53	-1.92	-1.46	-1.32	-0.48	RecName: Full=Two-component response regulator ORR4 {ECO:0000305};^Eukaryota; Viridiplantae; Streptophyta; Embryophyta; Tracheophyta; Spermatophyta; Magnoliophyta; Liliopsida; Poales; Poaceae; BOP clade; Oryzoideae; Oryzeae; Oryzinae; Oryza
TRINITY_DN79845_C2_G5	2	0	-0.75	-1.49	-1.03	-0.58	-0.45	.
TRINITY_DN81528_C1_G1	1	0	-2.14	-1.53	-2.27	-2.52	-2.28	.
TRINITY_DN78692_C0_G1	2	0	0.07	-1.59	0.54	0.17	0.29	.
TRINITY_DN79845_C2_G2	2	0	-0.32	-1.52	-0.96	-0.35	-0.02	RecName: Full=12-oxophytodienoate reductase 1;^Eukaryota; Viridiplantae; Streptophyta; Embryophyta; Tracheophyta; Spermatophyta; Magnoliophyta; eudicotyledons; Gunneridae; Pentapetalae; asterids; lamiids; Solanales; Solanaceae; Solanoideae; Solaneae; Solanum; Lycopersicon
TRINITY_DN69866_C0_G1	0	0	-4.16	-1.18	1.14	1.3	-1.79	.
TRINITY_DN74788_C0_G2	0	0	-4.61	-3.06	-0.42	-1.21	-4.65	RecName: Full=Glutathione S-transferase P;^Eukaryota; Metazoa; Ecdysozoa; Nematoda; Chromadorea; Rhabditida; Rhabditoidea; Rhabditidae; Peloderinae; Caenorhabditis
TRINITY_DN82626_C1_G1	1	0	-3.9	-2.05	-2.9	-4.32	-4.69	RecName: Full=Protein RICE SALT SENSITIVE 3 {ECO:0000303|PubMed:23715469};^Eukaryota; Viridiplantae; Streptophyta; Embryophyta; Tracheophyta; Spermatophyta; Magnoliophyta; Liliopsida; Poales; Poaceae; BOP clade; Oryzoideae; Oryzeae; Oryzinae; Oryza
TRINITY_DN64098_C0_G2	1	0	-2.38	-2.33	-2.33	-2.41	-2.36	RecName: Full=DNA oxidative demethylase ALKBH2;^Eukaryota; Viridiplantae; Streptophyta; Embryophyta; Tracheophyta; Spermatophyta; Magnoliophyta; eudicotyledons; Gunneridae; Pentapetalae; rosids; malvids; Brassicales; Brassicaceae; Camelineae; Arabidopsis
TRINITY_DN80067_C1_G3	0	0	-0.3	-1.38	0.73	0.21	-0.57	.
TRINITY_DN56900_C0_G1	2	0	-3.16	-2.65	-6.03	-3.83	-2.57	RecName: Full=Cell wall / vacuolar inhibitor of fructosidase 2;^Eukaryota; Viridiplantae; Streptophyta; Embryophyta; Tracheophyta; Spermatophyta; Magnoliophyta; eudicotyledons; Gunneridae; Pentapetalae; rosids; malvids; Brassicales; Brassicaceae; Camelineae; Arabidopsis
TRINITY_DN73203_C0_G1	2	0	-3.25	-1.98	-2.33	-2.58	-1.74	RecName: Full=Beta-bisabolene synthase;^Eukaryota; Viridiplantae; Streptophyta; Embryophyta; Tracheophyta; Spermatophyta; Magnoliophyta; eudicotyledons; Gunneridae; Pentapetalae; Santalales; Santalaceae; Santalum
TRINITY_DN76316_C1_G1	1	0	-2.86	-1.99	-2.85	-2.43	-2.4	#N/A
TRINITY_DN68188_C2_G1	5	0	-1.52	-0.95	0.82	3.1	2.06	RecName: Full=Fumarate reductase;^Eukaryota; Fungi; Dikarya; Ascomycota; Taphrinomycotina; Schizosaccharomycetes; Schizosaccharomycetales; Schizosaccharomycetaceae; Schizosaccharomyces
TRINITY_DN73825_C0_G1	0	0	-0.84	-1.36	0.97	-0.26	-0.37	.
TRINITY_DN74044_C0_G1	0	0	-3.1	-0.3	3.12	2.84	-0.38	RecName: Full=60S ribosomal protein L18a;^Eukaryota; Metazoa; Ecdysozoa; Arthropoda; Hexapoda; Insecta; Pterygota; Neoptera; Holometabola; Lepidoptera; Glossata; Ditrysia; Noctuoidea; Noctuidae; Amphipyrinae; Spodoptera
TRINITY_DN74044_C0_G2	1	0	-5.05	-3.79	-2.43	-4.06	-6.6	RecName: Full=60S ribosomal protein L18a;^Eukaryota; Metazoa; Ecdysozoa; Arthropoda; Hexapoda; Insecta; Pterygota; Neoptera; Holometabola; Diptera; Brachycera; Muscomorpha; Ephydroidea; Drosophilidae; Drosophila; Sophophora
TRINITY_DN81557_C6_G1	2	0	1.54	-2.91	1.52	1.58	1.12	.
TRINITY_DN86949_C0_G1	2	0	-1.79	-0.88	-2.2	-1.12	0.02	#N/A
TRINITY_DN70436_C0_G3	5	0	1.4	-0.24	2.66	2.39	0.78	#N/A
TRINITY_DN78934_C0_G1	2	0	-1.95	-1.74	-2.26	-2.18	-1.39	.
TRINITY_DN78934_C0_G4	0	0	-1.26	-2.96	0.16	-0.43	-0.98	.
TRINITY_DN82133_C2_G1	0	0	0.08	-1.11	0.96	0.65	-0.15	RecName: Full=Methyl-CpG-binding domain-containing protein 13;^Eukaryota; Viridiplantae; Streptophyta; Embryophyta; Tracheophyta; Spermatophyta; Magnoliophyta; eudicotyledons; Gunneridae; Pentapetalae; rosids; malvids; Brassicales; Brassicaceae; Camelineae; Arabidopsis
TRINITY_DN82025_C2_G1	5	0	0.18	-2.09	1.43	0.78	1.03	#N/A
TRINITY_DN73991_C1_G1	0	0	2.81	-0.54	3.93	3.17	-0.42	.
TRINITY_DN76933_C4_G1	0	0	-4.96	-1.44	-0.32	-0.27	-1.33	RecName: Full=Heat shock 70 kDa protein 3;^Eukaryota; Viridiplantae; Streptophyta; Embryophyta; Tracheophyta; Spermatophyta; Magnoliophyta; eudicotyledons; Gunneridae; Pentapetalae; rosids; malvids; Brassicales; Brassicaceae; Camelineae; Arabidopsis
TRINITY_DN74180_C1_G1	0	0	-1.09	-1.79	-0.22	-0.34	-0.85	RecName: Full=ATP-dependent RNA helicase DEAH13;^Eukaryota; Viridiplantae; Streptophyta; Embryophyta; Tracheophyta; Spermatophyta; Magnoliophyta; eudicotyledons; Gunneridae; Pentapetalae; rosids; malvids; Brassicales; Brassicaceae; Camelineae; Arabidopsis
TRINITY_DN62776_C0_G1	5	0	1.6	-0.13	3.54	2.62	0.79	#N/A
TRINITY_DN71374_C1_G7	1	0	-1.99	-2.27	-2.04	-2.41	-2.21	RecName: Full=Choline/ethanolaminephosphotransferase 1;^Eukaryota; Viridiplantae; Streptophyta; Embryophyta; Tracheophyta; Spermatophyta; Magnoliophyta; eudicotyledons; Gunneridae; Pentapetalae; rosids; malvids; Brassicales; Brassicaceae; Camelineae; Arabidopsis
TRINITY_DN76417_C2_G10	0	0	0.17	-1.67	2.34	1.48	0.15	#N/A
TRINITY_DN71660_C4_G1	5	0	-0.42	-2.4	1.5	1.51	0.78	#N/A
TRINITY_DN77196_C2_G1	0	0	0.48	-2.5	2.23	1.23	0.15	#N/A
TRINITY_DN77307_C1_G2	1	0	-4.65	-1.75	-4.63	-3.98	-5.45	#N/A
TRINITY_DN78105_C0_G2	0	0	-1.25	-2.53	0.42	-0.22	-0.63	.
TRINITY_DN74019_C1_G9	0	0	-3.99	-3.32	-2.03	-2.42	-2.32	.
TRINITY_DN77188_C2_G2	1	0	-2.01	-1.66	-2.31	-2.34	-2.28	RecName: Full=Mitotic checkpoint serine/threonine-protein kinase BUB1;^Eukaryota; Viridiplantae; Streptophyta; Embryophyta; Tracheophyta; Spermatophyta; Magnoliophyta; eudicotyledons; Gunneridae; Pentapetalae; rosids; malvids; Brassicales; Brassicaceae; Camelineae; Arabidopsis
TRINITY_DN77188_C2_G1	1	0	-2.49	-2.01	-2.1	-2.41	-2.49	.
TRINITY_DN73702_C5_G1	0	0	-6.71	-3.44	-1.32	-1.92	-5.88	RecName: Full=40S ribosomal protein S25;^Eukaryota; Amoebozoa; Mycetozoa; Dictyosteliida; Dictyostelium
TRINITY_DN67513_C1_G2	1	0	-1.73	-1.41	-2.35	-2.32	-2.14	RecName: Full=Probable sarcosine oxidase;^Eukaryota; Viridiplantae; Streptophyta; Embryophyta; Tracheophyta; Spermatophyta; Magnoliophyta; eudicotyledons; Gunneridae; Pentapetalae; rosids; malvids; Brassicales; Brassicaceae; Camelineae; Arabidopsis
TRINITY_DN80009_C0_G2	1	0	-3.35	-3.19	-2.44	-2.76	-3.02	RecName: Full=Probable receptor-like protein kinase At1g30570;^Eukaryota; Viridiplantae; Streptophyta; Embryophyta; Tracheophyta; Spermatophyta; Magnoliophyta; eudicotyledons; Gunneridae; Pentapetalae; rosids; malvids; Brassicales; Brassicaceae; Camelineae; Arabidopsis
TRINITY_DN64470_C0_G2	1	0	-1.91	-1.7	-2.66	-2.76	-3.17	RecName: Full=Cytidine deaminase 1;^Eukaryota; Viridiplantae; Streptophyta; Embryophyta; Tracheophyta; Spermatophyta; Magnoliophyta; eudicotyledons; Gunneridae; Pentapetalae; rosids; malvids; Brassicales; Brassicaceae; Camelineae; Arabidopsis
TRINITY_DN81767_C0_G2	1	0	-1.71	-1.44	-2.31	-2.38	-2.75	RecName: Full=Heat shock cognate 70 kDa protein 2;^Eukaryota; Viridiplantae; Streptophyta; Embryophyta; Tracheophyta; Spermatophyta; Magnoliophyta; eudicotyledons; Gunneridae; Pentapetalae; asterids; lamiids; Solanales; Solanaceae; Solanoideae; Solaneae; Solanum; Lycopersicon
TRINITY_DN81767_C0_G1	0	0	-3.1	-2.12	1.15	1.93	-2.04	RecName: Full=Heat shock protein HSS1;^Eukaryota; Fungi; Dikarya; Basidiomycota; Pucciniomycotina; Pucciniomycetes; Pucciniales; Pucciniaceae; Puccinia
TRINITY_DN80680_C1_G1	0	0	-0.96	-2.54	0.23	-0.09	-1.09	#N/A
TRINITY_DN70960_C0_G1	0	0	-4.37	-1.21	0.46	1.42	-1.51	.
TRINITY_DN76210_C3_G1	0	0	1.32	-1.08	2.79	0.77	0.08	#N/A
TRINITY_DN73428_C0_G3	0	0	-3.53	-1.38	-2.36	-2.49	-2.24	#N/A
TRINITY_DN79414_C0_G1	2	0	-2.59	-2.14	-2.35	-2.25	-1.88	.
TRINITY_DN79721_C1_G3	0	0	-7.96	-2.55	-3.4	-3.83	-4.8	RecName: Full=Metal transporter Nramp5;^Eukaryota; Viridiplantae; Streptophyta; Embryophyta; Tracheophyta; Spermatophyta; Magnoliophyta; Liliopsida; Poales; Poaceae; BOP clade; Oryzoideae; Oryzeae; Oryzinae; Oryza
TRINITY_DN67220_C1_G3	0	0	-0.75	0.23	2.52	2.58	-0.85	RecName: Full=Probable nitronate monooxygenase;^Bacteria; Firmicutes; Bacilli; Bacillales; Staphylococcaceae; Staphylococcus
TRINITY_DN81539_C1_G1	0	0	-4.56	-2.04	0.26	0.97	-1.68	RecName: Full=Callose synthase 9;^Eukaryota; Viridiplantae; Streptophyta; Embryophyta; Tracheophyta; Spermatophyta; Magnoliophyta; eudicotyledons; Gunneridae; Pentapetalae; rosids; malvids; Brassicales; Brassicaceae; Camelineae; Arabidopsis
TRINITY_DN81728_C1_G2	0	0	-1.23	-2.48	0.45	-0.41	-0.9	.
TRINITY_DN82924_C1_G3	5	0	0.31	0.07	3.45	2.71	1.06	#N/A
TRINITY_DN70632_C0_G1	2	0	-4.31	-3.7	-3.62	-3.32	-3.43	RecName: Full=36.4 kDa proline-rich protein;^Eukaryota; Viridiplantae; Streptophyta; Embryophyta; Tracheophyta; Spermatophyta; Magnoliophyta; eudicotyledons; Gunneridae; Pentapetalae; asterids; lamiids; Solanales; Solanaceae; Solanoideae; Solaneae; Solanum; Lycopersicon
TRINITY_DN70632_C0_G3	0	0	-5.08	-3.49	-2.39	-4.13	-3.05	#N/A
TRINITY_DN70632_C0_G2	1	0	-4.24	-3.58	-3.57	-3.39	-3.54	#N/A
TRINITY_DN70074_C2_G6	0	0	1.66	-1.66	2.27	1.93	-1.52	.
TRINITY_DN79170_C0_G4	5	0	0.93	-0.46	1.96	1.61	1.24	.
TRINITY_DN79170_C0_G3	2	0	-0.73	-1.22	-0.96	-0.8	-0.92	RecName: Full=TOM1-like protein 6 {ECO:0000305};^Eukaryota; Viridiplantae; Streptophyta; Embryophyta; Tracheophyta; Spermatophyta; Magnoliophyta; eudicotyledons; Gunneridae; Pentapetalae; rosids; malvids; Brassicales; Brassicaceae; Camelineae; Arabidopsis
TRINITY_DN70074_C2_G1	5	0	1.5	-2.29	2.21	1.97	0.29	RecName: Full=Retrovirus-related Pol polyprotein from transposon 297;^Eukaryota; Metazoa; Ecdysozoa; Arthropoda; Hexapoda; Insecta; Pterygota; Neoptera; Holometabola; Diptera; Brachycera; Muscomorpha; Ephydroidea; Drosophilidae; Drosophila; Sophophora
TRINITY_DN82636_C2_G1	0	0	-0.53	-2.19	1.24	0.5	-0.41	RecName: Full=Kinesin-like protein KIN-7I {ECO:0000305};^Eukaryota; Viridiplantae; Streptophyta; Embryophyta; Tracheophyta; Spermatophyta; Magnoliophyta; eudicotyledons; Gunneridae; Pentapetalae; rosids; malvids; Brassicales; Brassicaceae; Camelineae; Arabidopsis
TRINITY_DN71991_C0_G1	0	0	1.42	0.04	3.26	1.7	-0.1	#N/A
TRINITY_DN83045_C2_G1	0	0	0.27	-2.41	0.76	0.42	-0.4	.
TRINITY_DN79477_C3_G1	1	0	-2.06	-1.98	-2.58	-2.45	-2.59	RecName: Full=Lysine-specific histone demethylase 1 homolog 1 {ECO:0000303|PubMed:17921315};^Eukaryota; Viridiplantae; Streptophyta; Embryophyta; Tracheophyta; Spermatophyta; Magnoliophyta; eudicotyledons; Gunneridae; Pentapetalae; rosids; malvids; Brassicales; Brassicaceae; Camelineae; Arabidopsis
TRINITY_DN83045_C2_G2	0	0	1.27	-4.11	2.75	2.3	0.43	.
TRINITY_DN82641_C1_G1	1	0	-0.51	-0.77	-1.96	-1.39	-1.42	RecName: Full=Cationic amino acid transporter 1;^Eukaryota; Viridiplantae; Streptophyta; Embryophyta; Tracheophyta; Spermatophyta; Magnoliophyta; eudicotyledons; Gunneridae; Pentapetalae; rosids; malvids; Brassicales; Brassicaceae; Camelineae; Arabidopsis
TRINITY_DN73336_C7_G4	0	0	-5.62	-3.85	-2.72	-2.11	-2.81	.
TRINITY_DN76388_C1_G1	0	0	1.46	-0.83	3.12	3.02	0.05	#N/A
TRINITY_DN72765_C0_G2	2	0	0.47	-3.56	1.21	1.61	0.98	#N/A
TRINITY_DN72403_C1_G1	0	0	-1.95	-1.87	1.59	-0.43	-0.49	RecName: Full=Probable disease resistance protein RPP1 {ECO:0000305};^Eukaryota; Viridiplantae; Streptophyta; Embryophyta; Tracheophyta; Spermatophyta; Magnoliophyta; eudicotyledons; Gunneridae; Pentapetalae; rosids; malvids; Brassicales; Brassicaceae; Camelineae; Arabidopsis
TRINITY_DN79999_C2_G2	1	0	-2.13	-1.81	-2.47	-2.48	-2.65	RecName: Full=Tubulin beta-3 chain;^Eukaryota; Viridiplantae; Streptophyta; Embryophyta; Tracheophyta; Spermatophyta; Magnoliophyta; Liliopsida; Poales; Poaceae; BOP clade; Oryzoideae; Oryzeae; Oryzinae; Oryza
TRINITY_DN79999_C2_G1	0	0	-4.78	-2.74	-2.5	-3.17	-3	RecName: Full=Tubulin beta-9 chain;^Eukaryota; Viridiplantae; Streptophyta; Embryophyta; Tracheophyta; Spermatophyta; Magnoliophyta; eudicotyledons; Gunneridae; Pentapetalae; rosids; malvids; Malvales; Malvaceae; Malvoideae; Gossypium
TRINITY_DN76276_C1_G2	1	0	-0.23	-0.74	-1.19	-1.14	-0.89	RecName: Full=Ethylene-responsive transcription factor 1B;^Eukaryota; Viridiplantae; Streptophyta; Embryophyta; Tracheophyta; Spermatophyta; Magnoliophyta; eudicotyledons; Gunneridae; Pentapetalae; rosids; malvids; Brassicales; Brassicaceae; Camelineae; Arabidopsis
TRINITY_DN72471_C0_G1	0	0	-3.55	-0.48	2.88	3.4	-1.42	RecName: Full=Coactosin;^Eukaryota; Amoebozoa; Mycetozoa; Dictyosteliida; Dictyostelium
TRINITY_DN66122_C0_G1	1	0	-1.77	-1.46	-2.19	-2.14	-1.92	RecName: Full=Protein DETOXIFICATION 40 {ECO:0000303|PubMed:11739388};^Eukaryota; Viridiplantae; Streptophyta; Embryophyta; Tracheophyta; Spermatophyta; Magnoliophyta; eudicotyledons; Gunneridae; Pentapetalae; rosids; malvids; Brassicales; Brassicaceae; Camelineae; Arabidopsis
TRINITY_DN82856_C2_G1	0	0	-1.36	-2.7	0.28	-0.29	-1.08	.
TRINITY_DN66712_C0_G1	5	0	-0.65	-0.98	0.18	1.93	0.4	.
TRINITY_DN74476_C2_G1	2	0	-0.98	-0.85	-1.06	-0.65	-0.47	RecName: Full=1-acylglycerol-3-phosphate O-acyltransferase;^Eukaryota; Viridiplantae; Streptophyta; Embryophyta; Tracheophyta; Spermatophyta; Magnoliophyta; eudicotyledons; Gunneridae; Pentapetalae; rosids; malvids; Brassicales; Brassicaceae; Camelineae; Arabidopsis
TRINITY_DN74476_C2_G3	2	0	-0.93	-0.82	-0.69	-0.38	0.15	.
TRINITY_DN78221_C0_G1	0	0	-0.65	-1.82	0.37	0.01	-0.37	RecName: Full=RNA-binding protein 25;^Eukaryota; Metazoa; Chordata; Craniata; Vertebrata; Euteleostomi; Mammalia; Eutheria; Euarchontoglires; Glires; Rodentia; Myomorpha; Muroidea; Muridae; Murinae; Mus; Mus
TRINITY_DN78595_C5_G2	1	0	-2.15	-2.08	-2.21	-2.57	-2.28	RecName: Full=Protein TRIGALACTOSYLDIACYLGLYCEROL 4, chloroplastic {ECO:0000303|PubMed:18689504};^Eukaryota; Viridiplantae; Streptophyta; Embryophyta; Tracheophyta; Spermatophyta; Magnoliophyta; eudicotyledons; Gunneridae; Pentapetalae; rosids; malvids; Brassicales; Brassicaceae; Camelineae; Arabidopsis
TRINITY_DN73128_C1_G1	0	0	-0.64	-3.5	1.23	0.79	0.41	#N/A
TRINITY_DN73128_C1_G2	5	0	2.18	-0.06	4.24	3.43	3.29	#N/A
TRINITY_DN79853_C5_G1	5	0	0.7	-0.12	2.2	0.72	1.64	#N/A
TRINITY_DN79853_C5_G2	2	0	1.04	-3.64	1.02	0.9	0.89	#N/A
TRINITY_DN77213_C1_G1	1	0	-2.61	-3.25	-2.2	-3.39	-4.13	#N/A
TRINITY_DN73124_C2_G1	0	0	-0.75	-1.63	-0.02	-0.28	-0.68	RecName: Full=Protein ALWAYS EARLY 3;^Eukaryota; Viridiplantae; Streptophyta; Embryophyta; Tracheophyta; Spermatophyta; Magnoliophyta; eudicotyledons; Gunneridae; Pentapetalae; rosids; malvids; Brassicales; Brassicaceae; Camelineae; Arabidopsis
TRINITY_DN68013_C1_G2	0	0	-4.3	-1.05	0.56	0.58	-1.18	.
TRINITY_DN78368_C2_G8	1	0	-2.77	-2.02	-2.25	-2.44	-2.58	.
TRINITY_DN78368_C2_G3	1	0	-2.94	-2.27	-2.76	-2.81	-2.99	.
TRINITY_DN78368_C2_G7	2	0	-2.94	-3.49	-3.46	-2.61	-3.07	.
TRINITY_DN76348_C5_G3	0	0	-0.26	-1.13	1.71	0.43	0.13	#N/A
TRINITY_DN76348_C5_G1	0	0	1.43	-1.54	3.29	2.06	-1.42	#N/A
TRINITY_DN75297_C2_G2	5	0	-0.14	0.87	3.48	2.69	1.02	.
TRINITY_DN81697_C0_G3	2	0	-0.55	-2.27	-0.16	-0.5	0.66	.
TRINITY_DN81697_C0_G1	1	0	-1.72	-1.62	-1.88	-2.14	-2.7	.
TRINITY_DN71170_C0_G3	2	0	-0.7	-1.12	-0.79	-0.53	-0.72	RecName: Full=D-glycerate 3-kinase, chloroplastic;^Eukaryota; Viridiplantae; Streptophyta; Embryophyta; Tracheophyta; Spermatophyta; Magnoliophyta; eudicotyledons; Gunneridae; Pentapetalae; rosids; malvids; Brassicales; Brassicaceae; Camelineae; Arabidopsis
TRINITY_DN77318_C4_G1	2	0	-0.43	-0.98	-1.37	-0.77	-0.64	.
TRINITY_DN77318_C4_G3	1	0	-0.35	-0.83	-1.33	-0.82	-0.91	.
TRINITY_DN77318_C4_G2	1	0	-0.33	-0.75	-1.27	-0.78	-0.8	.
TRINITY_DN77318_C4_G4	2	0	-0.5	-0.7	-1.18	-0.58	-0.39	#N/A
TRINITY_DN81969_C1_G1	5	0	-0.18	-1.04	2.43	1.43	1.56	#N/A
TRINITY_DN80664_C2_G1	0	0	-1.5	-2.74	0.33	-0.69	-0.73	#N/A
TRINITY_DN71453_C4_G1	1	0	-3.02	-2.31	-3.09	-3.2	-3.27	RecName: Full=Uncharacterized protein sll0103;^Bacteria; Cyanobacteria; Synechococcales; Merismopediaceae; Synechocystis
TRINITY_DN80664_C2_G2	0	0	0.16	-1.21	1.13	0.03	-0.22	#N/A
TRINITY_DN68173_C0_G1	1	0	-0.44	-0.48	-0.79	-1.65	-1.13	RecName: Full=Anthocyanin 3'-O-beta-glucosyltransferase;^Eukaryota; Viridiplantae; Streptophyta; Embryophyta; Tracheophyta; Spermatophyta; Magnoliophyta; eudicotyledons; Gunneridae; Pentapetalae; asterids; lamiids; Gentianales; Gentianaceae; Gentianeae; Gentiana
TRINITY_DN68063_C0_G2	5	0	1.01	-0.54	3.7	4.2	0.17	RecName: Full=Serine/threonine-protein kinase STY17 {ECO:0000305};^Eukaryota; Viridiplantae; Streptophyta; Embryophyta; Tracheophyta; Spermatophyta; Magnoliophyta; eudicotyledons; Gunneridae; Pentapetalae; rosids; malvids; Brassicales; Brassicaceae; Camelineae; Arabidopsis
TRINITY_DN82284_C0_G1	0	0	-0.53	-1.13	-0.07	-0.18	-1.25	RecName: Full=Putative disease resistance protein At4g19050;^Eukaryota; Viridiplantae; Streptophyta; Embryophyta; Tracheophyta; Spermatophyta; Magnoliophyta; eudicotyledons; Gunneridae; Pentapetalae; rosids; malvids; Brassicales; Brassicaceae; Camelineae; Arabidopsis
TRINITY_DN79526_C2_G2	1	0	-2.45	-2.09	-2.04	-2.49	-2.36	RecName: Full=Protein kinase PINOID;^Eukaryota; Viridiplantae; Streptophyta; Embryophyta; Tracheophyta; Spermatophyta; Magnoliophyta; eudicotyledons; Gunneridae; Pentapetalae; rosids; malvids; Brassicales; Brassicaceae; Camelineae; Arabidopsis
TRINITY_DN72846_C0_G2	0	0	0.07	-2.02	1.17	0.74	-0.16	.
TRINITY_DN72819_C0_G4	1	0	-2.31	-2.02	-2.24	-2.1	-2.24	RecName: Full=N-acetyl-D-glucosamine kinase;^Eukaryota; Amoebozoa; Mycetozoa; Dictyosteliida; Dictyostelium
TRINITY_DN72819_C0_G8	1	0	-4.45	-2.69	-3.86	-4.05	-3.69	RecName: Full=Caffeoylshikimate esterase;^Eukaryota; Viridiplantae; Streptophyta; Embryophyta; Tracheophyta; Spermatophyta; Magnoliophyta; eudicotyledons; Gunneridae; Pentapetalae; rosids; malvids; Brassicales; Brassicaceae; Camelineae; Arabidopsis
TRINITY_DN68668_C0_G1	1	0	-3.06	-2.61	-2.53	-2.35	-2.7	.
TRINITY_DN83042_C9_G4	5	0	2.48	0.83	4.11	3.14	1.52	.
TRINITY_DN76300_C0_G2	1	0	-1.41	-1.57	-2.13	-2.4	-2	RecName: Full=Homeobox-leucine zipper protein ANTHOCYANINLESS 2;^Eukaryota; Viridiplantae; Streptophyta; Embryophyta; Tracheophyta; Spermatophyta; Magnoliophyta; eudicotyledons; Gunneridae; Pentapetalae; rosids; malvids; Brassicales; Brassicaceae; Camelineae; Arabidopsis
TRINITY_DN72630_C2_G2	0	0	-4.47	-1.52	0.16	0.34	-1.09	.
TRINITY_DN80431_C2_G2	0	0	0.92	-4.05	1.95	1.31	-0.74	#N/A
TRINITY_DN81402_C2_G1	1	0	-0.71	-1.1	-1.64	-1.41	-1.5	.
TRINITY_DN81402_C2_G2	1	0	-0.79	-1	-1.77	-1.29	-1.57	.
TRINITY_DN81402_C2_G3	1	0	-0.78	-1.28	-1.74	-1.52	-1.56	RecName: Full=5-methyltetrahydropteroyltriglutamate--homocysteine methyltransferase;^Eukaryota; Viridiplantae; Streptophyta; Embryophyta; Tracheophyta; Spermatophyta; Magnoliophyta; eudicotyledons; Gunneridae; Pentapetalae; Caryophyllales; Aizoaceae; Mesembryanthemum; Cryophytum
TRINITY_DN66949_C0_G1	0	0	-5.83	-3.19	0.63	1.68	-1.06	.
TRINITY_DN66584_C0_G2	0	0	-2.58	0.33	2.8	3.1	0.4	.
TRINITY_DN66584_C0_G1	0	0	-3.39	-1.58	1.2	1.3	-1.41	#N/A
TRINITY_DN74777_C1_G5	5	0	-0.12	-2.39	1.51	1.07	0.73	.
TRINITY_DN75614_C4_G1	0	0	-1.41	-2.54	0.75	-0.27	-0.18	#N/A
TRINITY_DN81953_C1_G2	1	0	-2.58	-1.95	-2.25	-2.55	-2.88	RecName: Full=Homeobox-leucine zipper protein ATHB-14;^Eukaryota; Viridiplantae; Streptophyta; Embryophyta; Tracheophyta; Spermatophyta; Magnoliophyta; eudicotyledons; Gunneridae; Pentapetalae; rosids; malvids; Brassicales; Brassicaceae; Camelineae; Arabidopsis
TRINITY_DN81953_C1_G4	0	0	-1.07	-2.14	0.53	-0.16	-0.96	#N/A
TRINITY_DN69356_C5_G2	2	0	-0.84	-1.26	-2	-1.52	-1.09	RecName: Full=S-adenosylmethionine synthase;^Eukaryota; Viridiplantae; Streptophyta; Embryophyta; Tracheophyta; Spermatophyta; Magnoliophyta; eudicotyledons; Gunneridae; Pentapetalae; rosids; malvids; Malvales; Malvaceae; Malvoideae; Gossypium
TRINITY_DN69356_C5_G1	2	0	-0.9	-0.81	-1.57	-1.31	-0.45	#N/A
TRINITY_DN73417_C4_G2	0	0	-3.05	-2.1	-1.9	-2.19	-1.91	RecName: Full=Protein ABHD17B {ECO:0000305};^Eukaryota; Metazoa; Chordata; Craniata; Vertebrata; Euteleostomi; Amphibia; Batrachia; Anura; Pipoidea; Pipidae; Xenopodinae; Xenopus; Xenopus
TRINITY_DN69482_C3_G1	5	0	-1.5	-0.17	2.1	2.51	0.89	.
TRINITY_DN71294_C1_G1	0	0	-0.88	-1.81	0.2	-0.06	-0.4	RecName: Full=G patch domain-containing protein 8;^Eukaryota; Metazoa; Chordata; Craniata; Vertebrata; Euteleostomi; Mammalia; Eutheria; Euarchontoglires; Glires; Rodentia; Myomorpha; Muroidea; Muridae; Murinae; Mus; Mus
TRINITY_DN72327_C0_G1	2	0	-0.73	-0.88	-1.43	-0.78	-0.67	.
TRINITY_DN72327_C0_G3	2	0	-0.64	-0.67	-1.19	-0.7	-0.23	.
TRINITY_DN72327_C0_G4	2	0	-0.46	-0.53	-1.07	-0.35	0.09	.
TRINITY_DN72327_C0_G5	2	0	-0.57	-0.83	-1.4	-0.8	-0.74	.
TRINITY_DN81291_C2_G5	0	0	-2.35	-1.82	-0.21	-1.15	-0.68	.
TRINITY_DN81291_C2_G2	0	0	-5.86	-4.79	-2.21	-3.98	-4.95	.
TRINITY_DN72637_C0_G1	3	0	-5.57	-2.96	-3.63	-2.31	-4.4	RecName: Full=40S ribosomal protein S4;^Eukaryota; Metazoa; Chordata; Craniata; Vertebrata; Euteleostomi; Mammalia; Eutheria; Laurasiatheria; Cetartiodactyla; Ruminantia; Pecora; Bovidae; Bovinae; Bos
TRINITY_DN82878_C3_G1	0	0	-0.41	-1.31	0.91	0.37	-0.61	.
TRINITY_DN78516_C1_G1	1	0	-2.33	-2.01	-2.23	-2.17	-2.12	#N/A
TRINITY_DN82768_C5_G1	0	0	0.6	-1.57	3.16	1.19	1.6	#N/A
TRINITY_DN71952_C3_G5	0	0	-0.47	-1.72	1.48	0.01	0.71	#N/A
TRINITY_DN72695_C2_G1	0	0	-0.16	-2.18	0.51	-0.21	-1.36	#N/A
TRINITY_DN72695_C2_G3	0	0	0.44	-1.87	1.45	0.99	-0.74	#N/A
TRINITY_DN58665_C0_G1	1	0	-2.86	-1.83	-2.6	-3.19	-2.15	.
TRINITY_DN82921_C1_G2	0	0	-0.53	-1.82	1.27	0.92	0.23	#N/A
TRINITY_DN76423_C6_G2	1	0	-3.52	-2.1	-2.79	-3.51	-3.53	.
TRINITY_DN76760_C2_G1	0	0	0.09	-2.84	2.15	0.82	0.62	#N/A
TRINITY_DN70521_C0_G3	0	0	1.06	-2.23	2.82	2.37	0.07	#N/A
TRINITY_DN60414_C0_G1	1	0	-3.08	-2.55	-4.01	-2.42	-3.38	RecName: Full=GDSL esterase/lipase At1g71250;^Eukaryota; Viridiplantae; Streptophyta; Embryophyta; Tracheophyta; Spermatophyta; Magnoliophyta; eudicotyledons; Gunneridae; Pentapetalae; rosids; malvids; Brassicales; Brassicaceae; Camelineae; Arabidopsis
TRINITY_DN76760_C2_G7	0	0	0.25	-2.32	2.03	1.34	-0.31	#N/A
TRINITY_DN69192_C0_G12	0	0	-1.49	-2.7	1.6	1.13	-0.57	#N/A
TRINITY_DN77734_C1_G1	1	0	-0.88	-1.61	-2.88	-1.63	-2.08	#N/A
TRINITY_DN77734_C1_G2	2	0	-1.92	-2.54	-2.3	-2.06	-1.7	.
TRINITY_DN82467_C3_G1	0	0	0.02	-2.11	1.9	1.28	0.56	#N/A
TRINITY_DN66547_C0_G1	1	0	-2.87	-1.88	-2.05	-2.68	-2.89	RecName: Full=Protein DETOXIFICATION 21 {ECO:0000303|PubMed:11739388};^Eukaryota; Viridiplantae; Streptophyta; Embryophyta; Tracheophyta; Spermatophyta; Magnoliophyta; eudicotyledons; Gunneridae; Pentapetalae; rosids; malvids; Brassicales; Brassicaceae; Camelineae; Arabidopsis
TRINITY_DN73005_C0_G2	2	0	0.75	-2.46	0.95	0.39	1.23	#N/A
TRINITY_DN76731_C1_G2	0	0	-0.92	-1.93	1.15	0.08	-0.23	#N/A
TRINITY_DN76731_C1_G3	1	0	-1.01	-0.7	-1.37	-1.39	-0.75	RecName: Full=Probable WRKY transcription factor 41;^Eukaryota; Viridiplantae; Streptophyta; Embryophyta; Tracheophyta; Spermatophyta; Magnoliophyta; eudicotyledons; Gunneridae; Pentapetalae; rosids; malvids; Brassicales; Brassicaceae; Camelineae; Arabidopsis
TRINITY_DN76731_C1_G6	1	0	-2.63	-1.9	-2.63	-2.35	-2.58	RecName: Full=Protein SPA, chloroplastic {ECO:0000303|PubMed:24372694};^Eukaryota; Viridiplantae; Streptophyta; Embryophyta; Tracheophyta; Spermatophyta; Magnoliophyta; eudicotyledons; Gunneridae; Pentapetalae; asterids; lamiids; Solanales; Solanaceae; Solanoideae; Solaneae; Solanum; Lycopersicon
TRINITY_DN76731_C1_G4	0	0	-1.44	-2.16	-0.18	-0.65	-1.12	#N/A
TRINITY_DN73815_C0_G1	0	0	0.6	-3.1	2.53	1.65	-0.17	#N/A
TRINITY_DN75180_C4_G1	0	0	0.31	-1.3	2.32	1.57	0.04	.
TRINITY_DN69975_C1_G1	1	0	-3.11	-2.71	-2.62	-3.23	-3.6	RecName: Full=Protein NRT1/ PTR FAMILY 1.2;^Eukaryota; Viridiplantae; Streptophyta; Embryophyta; Tracheophyta; Spermatophyta; Magnoliophyta; eudicotyledons; Gunneridae; Pentapetalae; rosids; malvids; Brassicales; Brassicaceae; Camelineae; Arabidopsis
TRINITY_DN69304_C2_G3	1	0	-2.63	-1.59	-1.94	-1.52	-2.98	RecName: Full=Glycerol-3-phosphate 2-O-acyltransferase 6;^Eukaryota; Viridiplantae; Streptophyta; Embryophyta; Tracheophyta; Spermatophyta; Magnoliophyta; eudicotyledons; Gunneridae; Pentapetalae; rosids; malvids; Brassicales; Brassicaceae; Camelineae; Arabidopsis
TRINITY_DN77553_C1_G3	0	0	0.27	-2.01	2.43	0.86	0.02	.
TRINITY_DN77553_C1_G2	3	0	-2.39	1.36	-1.41	-0.34	-1.85	.
TRINITY_DN55506_C0_G1	1	0	-3.73	-2.76	-2.86	-3.24	-3.29	RecName: Full=BTB/POZ domain-containing protein At5g48800;^Eukaryota; Viridiplantae; Streptophyta; Embryophyta; Tracheophyta; Spermatophyta; Magnoliophyta; eudicotyledons; Gunneridae; Pentapetalae; rosids; malvids; Brassicales; Brassicaceae; Camelineae; Arabidopsis
TRINITY_DN79062_C2_G1	0	0	0.32	-2.2	2.34	1.39	0.34	.
TRINITY_DN79062_C2_G5	0	0	-0.61	-1.47	0.94	0.12	-0.09	#N/A
TRINITY_DN79062_C2_G4	1	0	-4.18	-2.03	-3.6	-3.02	-3.37	RecName: Full=Cellulose synthase-like protein G1;^Eukaryota; Viridiplantae; Streptophyta; Embryophyta; Tracheophyta; Spermatophyta; Magnoliophyta; eudicotyledons; Gunneridae; Pentapetalae; rosids; malvids; Brassicales; Brassicaceae; Camelineae; Arabidopsis
TRINITY_DN72850_C1_G1	0	0	-1.19	-3.31	0.38	0.15	-2.05	.
TRINITY_DN77227_C4_G2	1	0	-0.23	-0.96	-0.38	-0.69	-1.33	RecName: Full=E3 ubiquitin-protein ligase RKP;^Eukaryota; Viridiplantae; Streptophyta; Embryophyta; Tracheophyta; Spermatophyta; Magnoliophyta; eudicotyledons; Gunneridae; Pentapetalae; rosids; malvids; Brassicales; Brassicaceae; Camelineae; Arabidopsis
TRINITY_DN81416_C0_G1	0	0	-0.22	-1.8	1.19	0.52	-1.17	#N/A
TRINITY_DN75254_C2_G2	0	0	-2.72	-2.17	2.24	1.66	-3.36	RecName: Full=60S ribosomal protein L7a;^Eukaryota; Metazoa; Chordata; Craniata; Vertebrata; Euteleostomi; Mammalia; Eutheria; Laurasiatheria; Cetartiodactyla; Ruminantia; Pecora; Bovidae; Bovinae; Bos
TRINITY_DN80416_C4_G1	1	0	-2.96	-2.02	-2.04	-2.42	-2.68	RecName: Full=Protochlorophyllide-dependent translocon component 52, chloroplastic;^Eukaryota; Viridiplantae; Streptophyta; Embryophyta; Tracheophyta; Spermatophyta; Magnoliophyta; eudicotyledons; Gunneridae; Pentapetalae; rosids; malvids; Brassicales; Brassicaceae; Camelineae; Arabidopsis
TRINITY_DN72790_C1_G5	0	0	-0.78	-2.93	0.96	0.39	-0.59	.
TRINITY_DN79218_C3_G4	0	0	-6.21	-2.48	-2.26	-3.35	-3.01	RecName: Full=Proliferating cell nuclear antigen large form;^Eukaryota; Viridiplantae; Streptophyta; Embryophyta; Tracheophyta; Spermatophyta; Magnoliophyta; eudicotyledons; Gunneridae; Pentapetalae; asterids; campanulids; Apiales; Apiaceae; Apioideae; Scandiceae; Daucinae; Daucus; Daucus sect. Daucus
TRINITY_DN80630_C0_G1	0	0	0.04	-1.82	1.82	1.47	-0.01	#N/A
TRINITY_DN30626_C0_G1	1	0	-4.64	-3.37	-3.9	-3.99	-4.6	RecName: Full=Zinc finger protein ZAT4;^Eukaryota; Viridiplantae; Streptophyta; Embryophyta; Tracheophyta; Spermatophyta; Magnoliophyta; eudicotyledons; Gunneridae; Pentapetalae; rosids; malvids; Brassicales; Brassicaceae; Camelineae; Arabidopsis
TRINITY_DN76141_C1_G6	2	0	-2.21	-2.37	-2.64	-2.34	-1.79	.
TRINITY_DN76141_C1_G3	0	0	-2.85	-1.81	-1.77	-1.9	-2.08	RecName: Full=Lysosomal Pro-X carboxypeptidase;^Eukaryota; Metazoa; Chordata; Craniata; Vertebrata; Euteleostomi; Mammalia; Eutheria; Euarchontoglires; Glires; Rodentia; Myomorpha; Muroidea; Muridae; Murinae; Mus; Mus
TRINITY_DN76141_C1_G9	1	0	-3.82	-3.32	-2.75	-3.92	-3.73	#N/A
TRINITY_DN70565_C0_G2	5	0	2.54	0.48	3.63	3.05	1.19	#N/A
TRINITY_DN70565_C0_G3	0	0	1.11	-1.54	1.84	2.31	-0.7	.
TRINITY_DN70565_C0_G1	0	0	0.83	-2.14	2.38	1.93	0.19	.
TRINITY_DN70565_C0_G4	5	0	3.01	-1.54	3.78	3.62	0.81	#N/A
TRINITY_DN70565_C0_G5	5	0	4.13	-0.69	4.94	4.72	1.77	.
TRINITY_DN74515_C3_G2	0	0	0.35	-2.79	1.78	0.49	-0.07	.
TRINITY_DN72237_C3_G2	5	0	-0.06	0.59	2.37	3.17	1.96	RecName: Full=60S ribosomal protein L26-1;^Eukaryota; Viridiplantae; Streptophyta; Embryophyta; Tracheophyta; Spermatophyta; Magnoliophyta; eudicotyledons; Gunneridae; Pentapetalae; rosids; malvids; Brassicales; Brassicaceae; Camelineae; Arabidopsis
TRINITY_DN74999_C1_G1	0	0	-0.38	-0.63	1.86	0.39	0.98	#N/A
TRINITY_DN73287_C2_G2	0	0	-4.77	-3.12	-3.43	-3.71	-3.3	.
TRINITY_DN73287_C2_G1	1	0	-3.96	-2.68	-2.9	-3.45	-2.83	.
[truncated: 18,973 more rows]

## Sheet: K-means cluster DEG
Supplementary Table9c. K-means cluster of differentially expressed genes in MK, corresponding to Figure 3.
[truncated: 17,603 more rows]
